# Supplementary material for: U3 snoRNA inter-regulates with DDX21 in the perichromosomal region to control mitosis
Source: Cell Death Dis. 2024 May 17;15(5):342. doi: 10.1038/s41419-024-06725-3 (PMC11101645; doi:10.1038/s41419-024-06725-3)
Supplement: Supplementary file 7 — Table S1 [file 41419_2024_6725_MOESM7_ESM.xlsx]

## Sheet: U3-binding proteins (U3BPs)
Accession	Gene Name
Q15019	2022-09-02
Q9NRN7	AASDHPPT
Q9NUJ1	ABHD10
F8W9U3	ABHD14B
P24752	ACAT1
Q9BWD1	ACAT2
K7EKP8	ACOT7
P61160	ACTR2
Q16186	ADRM1
P23526	AHCY
O95433	AHSA1
Q12904	AIMP1
Q13155	AIMP2
O00170	AIP
P00568	AK1
F8W1A4	AK2
P14550	AKR1A1
P15121	AKR1B1
B4DK69	AKR1C2
S4R3Z2	AKR1C3
H3BLU7	AKR7A2
H0YA55	ALB
P04075	ALDOA
P09972	ALDOC
P09923	ALPI
P39687	ANP32A
Q92688	ANP32B
E9PPH5	ANP32E
P04083	ANXA1
P12429	ANXA3
P09525	ANXA4
P08758	ANXA5
B4DTF2	ANXA8L1
P27695	APEX1
P07741	APRT
J3KTF8	ARHGDIA
H3BPJ2	ARL6IP1
Q92747	ARPC1A
O15143	ARPC1B
O15144	ARPC2
P00966	ASS1
Q9NT62	ATG3
P36542	ATP5C1
Q5QNZ2	ATP5F1
O75947	ATP5H
P48047	ATP5O
J3QL14	ATP6V0D1
C9J8H1	ATP6V1E1
O95816	BAG2
P51572	BCAP31
P55957	BID
P30043	BLVRB
O95861	BPNT1
Q8TDN6	BRIX1
P20290	BTF3
Q96K17	BTF3L4
O43684	BUB3
Q9Y224	C14ORF166
C9JQV0	C7ORF50
Q9HB71	CACYBP
P27797	CALR
P40121	CAPG
U3KPR7	CAPNS1
P52907	CAPZA1
P47755	CAPZA2
B1AK88	CAPZB
P16152	CBR1
Q96CT7	CCDC124
E9PNW4	CD59
A0A024QZP7	CDC2
P60953	CDC42
P24941	CDK2
P11802	CDK4
Q00534	CDK6
Q9UKY7	CDV3
Q9Y6H1	CHCHD2
E9PQI5	CHMP4A
Q9H444	CHMP4B
Q9NZZ3	CHMP5
Q9UHD1	CHORDC1
O76071	CIAO1
Q6FI81	CIAPIN1
P12277	CKB
O00299	CLIC1
E9PMI6	CLNS1A
P09497	CLTB
P30085	CMPK1
P62633	CNBP
B4DDF4	CNN2
Q15417	CNN3
Q96BR5	COA7
O14579	COPE
H7C3P9	COPS3
Q9BT78	COPS4
Q92905	COPS5
E7EM64	COPS6
P52943	CRIP2
Q08257	CRYZ
A0A0C4DGI3	CS
P48729	CSNK1A1
H3BSA1	CSNK2A2
P21291	CSRP1
Q9UBR2	CTSZ
O43169	CYB5B
B1AHF3	CYB5R3
P08574	CYC1
P61962	DCAF7
Q96C86	DCPS
Q9UBM7	DHCR7
P25685	DNAJB1
Q9UBS4	DNAJB11
Q9UDY4	DNAJB4
O75937	DNAJC8
Q9C005	DPY30
Q9Y295	DRG1
H7C312	DTYMK
P51452	DUSP3
H0YNW5	DUT
Q15125	EBP
Q13011	ECH1
P30084	ECHS1
P42126	ECI1
P24534	EEF1B2
E9PK01	EEF1D
Q9BUP0	EFHD1
Q96C19	EFHD2
P47813	EIF1AX
P05198	EIF2S1
P41091	EIF2S3
A0A087WZK9	EIF3H
Q13347	EIF3I
O75822	EIF3J
K7ES31	EIF3K
Q7L2H7	EIF3M
C9JEL3	EIF4E2
Q15056	EIF4H
P56537	EIF6
Q15717	ELAVL1
P50402	EMD
Q92979	EMG1
P30040	ERP29
Q9BS26	ERP44
X6RA14	ESD
H0YKF0	ETFA
P38117	ETFB
A0A0D9SFL3	EWSR1
R4GNH9	EXOSC1
Q9NPD3	EXOSC4
Q5RKV6	EXOSC6
Q15024	EXOSC7
Q9NUQ9	FAM49B
P14324	FDPS
Q14192	FHL2
Q00688	FKBP3
Q96CP2	FLYWCH2
Q16658	FSCN1
P02794	FTH1
P50395	GDI2
O75223	GGCT
O14908	GIPC1
Q04760	GLO1
Q9HC38	GLOD4
P62873	GNB1
P62879	GNB2
D6RAY7	GNPDA1
P17174	GOT1
P00505	GOT2
P62993	GRB2
Q9UBQ7	GRHPR
P09488	GSTM1
P21266	GSTM3
Q5TA02	GSTO1
P09211	GSTP1
Q92522	H1FX
O75367	H2AFY
Q16836	HADH
P51858	HDGF
P07686	HEXB
P16401	HIST1H1B
A0A140T9I0	HLA-A
A0A1W2PR11	HLA-C
P17096	HMGA1
Q5T7C4	HMGB1
P26583	HMGB2
E7ES08	HMGB3
P05204	HMGN2
A0A087WUK2	HNRNPDL
P31942	HNRNPH3
P00492	HPRT1
Q99714	HSD17B10
D6RCD0	HSD17B11
P04792	HSPB1
Q9BUP3	HTATIP2
P50213	IDH3A
Q13907	IDI1
Q14116	IL18
B4DY09	ILF2
H0YLE8	IQGAP1
H3BMU1	IST1
J3KT51	JPT1
H3BU16	JPT2
P52292	KPNA2
Q14847	LASP1
P00338	LDHA
P07195	LDHB
P17931	LGALS3
P48059	LIMS1
Q12907	LMAN2
P02545	LMNA
F8WD26	LMO7
Q96AG4	LRRC59
Q9NQ29	LUC7L
A0A087X1K9	LYPLA1
P28482	MAPK1
E9PBK7	MAPK3
Q15691	MAPRE1
Q9NZL9	MAT2B
A0A087WT34	MBD3
S4R468	MCU
P40925	MDH1
P40926	MDH2
Q8IVT2	MISP
P29372	MPG
Q9P015	MRPL15
Q96E11	MRRF
Q9UKD2	MRTO4
Q13126	MTAP
Q9Y6C9	MTCH2
F8W1N5	NACA
Q9NR45	NANS
M0R0Y2	NAPA
Q8NCW5	NAXE
O75489	NDUFS3
Q9NX24	NHP2
Q9BYG3	NIFK
H7C2U6	NIPSNAP1
Q9NQR4	NIT2
P15531	NME1
J3KMY5	NPC2
B4DLR8	NQO1
Q15738	NSDHL
Q9Y266	NUDC
O43809	NUDT21
Q9UKK9	NUDT5
F5GYN4	OTUB1
H7BZ94	P4HB
Q9UQ80	PA2G4
P68402	PAFAH1B2
Q15102	PAFAH1B3
P22234	PAICS
Q99497	PARK7
Q96KB5	PBK
Q5JVF3	PCID2
P22061	PCMT1
P12004	PCNA
Q8WW12	PCNP
Q13442	PDAP1
P08559	PDHA1
P11177	PDHB
P30101	PDIA3
P13667	PDIA4
O00151	PDLIM1
O00764	PDXK
P30086	PEBP1
P18669	PGAM1
P00558	PGK1
O95336	PGLS
P35232	PHB
F5GY37	PHB2
Q8IWS0	PHF6
H0YDN1	PLEC
Q9NRX1	PNO1
P00491	PNP
A0A087WWX0	POLR2E
Q15181	PPA1
P23284	PPIB
P30405	PPIF
P62136	PPP1CA
P62140	PPP1CB
F8VYE8	PPP1CC
P41236	PPP1R2
P67775	PPP2CA
O00743	PPP6C
O60828	PQBP1
P30048	PRDX3
Q13162	PRDX4
P30041	PRDX6
P17612	PRKACA
E9PKG1	PRMT1
B1ALA9	PRPS1
P11908	PRPS2
Q14558	PRPSAP1
E7EPA1	PRPSAP2
Q9Y617	PSAT1
P25786	PSMA1
P25787	PSMA2
P25788	PSMA3
P25789	PSMA4
P28066	PSMA5
G3V295	PSMA6
O14818	PSMA7
P20618	PSMB1
P49721	PSMB2
A0A087WUL2	PSMB3
P28070	PSMB4
P28074	PSMB5
P28072	PSMB6
Q99436	PSMB7
P35998	PSMC2
H0YJC0	PSMC6
B1AJY7	PSMD10
Q9UNM6	PSMD13
O00487	PSMD14
P51665	PSMD7
R4GMR5	PSMD8
J3KN29	PSMD9
Q06323	PSME1
Q9UL46	PSME2
K9J957	PSME3
O95456	PSMG1
Q969U7	PSMG2
Q15185	PTGES3
F2Z3J9	PTGR1
B8ZZQ6	PTMA
A6PVN5	PTPA
F5H1S9	PUS1
P32322	PYCR1
Q53H96	PYCR3
Q9BRP8	PYM1
P61026	RAB10
H3BMH2	RAB11A
P61106	RAB14
Q9NP72	RAB18
P62820	RAB1A
Q9H0U4	RAB1B
P61019	RAB2A
Q9BZG1	RAB34
F5H157	RAB35
P20339	RAB5A
P61020	RAB5B
P51148	RAB5C
P20340	RAB6A
P51149	RAB7A
P61006	RAB8A
P63000	RAC1
P63244	RACK1
P78406	RAE1
P11233	RALA
Q5QPL9	RALY
P43487	RANBP1
Q9BWF3	RBM4
Q9Y5S9	RBM8A
P38159	RBMX
Q96E39	RBMXL1
Q8TC12	RDH11
H0YG54	REXO2
P35250	RFC2
P40938	RFC3
P35249	RFC4
Q5JR08	RHOC
P84095	RHOG
P13489	RNH1
Q9H7B2	RPF2
X1WI28	RPL10
P62906	RPL10A
P30050	RPL12
P40429	RPL13A
P50914	RPL14
P61313	RPL15
H0YHA7	RPL18
Q02543	RPL18A
P46778	RPL21
P61254	RPL26
P46779	RPL28
Q9NQG5	RPRD1B
M0QZC5	RPS11
M0R0F0	RPS5
P62081	RPS7
C9J9K3	RPSA
Q15404	RSU1
O95197	RTN3
P82979	SARNP
Q9Y3A5	SBDS
O15127	SCAMP2
O14828	SCAMP3
Q8NBX0	SCCPDH
O00560	SDCBP
P55735	SEC13
O75396	SEC22B
Q96EE3	SEH1L
P35237	SERPINB6
Q01105	SET
P31947	SFN
Q9H9B4	SFXN1
P53007	SLC25A1
Q00325	SLC25A3
Q01650	SLC7A5
A0A1W2PRV5	SMN2
H7C2R7	SMS
Q96DI7	SNRNP40
P09012	SNRPA
P09661	SNRPA1
P08579	SNRPB2
P09234	SNRPC
J3QLE5	SNRPN
P00441	SOD1
P04179	SOD2
P35270	SPR
C9J0K6	SRI
P19623	SRM
P37108	SRP14
Q9Y5M8	SRPRB
Q07955	SRSF1
P84103	SRSF3
Q13243	SRSF5
A0A0B4J1Z1	SRSF7
Q13242	SRSF9
A6NLM8	SSR4
P16949	STMN1
P27105	STOM
Q9Y3F4	STRAP
Q9UNE7	STUB1
Q12846	STX4
Q9Y2Z0	SUGT1
P37837	TALDO1
Q13148	TARDBP
K7EP07	TBCB
A0A1W2PRL9	TCEA1
P02786	TFRC
F8W8I6	TIA1
Q01085	TIAL1
M0QXU7	TIMM44
Q3ZCQ8	TIMM50
O75663	TIPRL
P04183	TK1
P29401	TKT
Q9UM00	TMCO1
P49755	TMED10
Q9BVK6	TMED9
Q9BVC6	TMEM109
D6RAA6	TMEM33
Q9NYL9	TMOD3
H0YJH7	TMPO
Q15785	TOMM34
P55327	TPD52
O43399	TPD52L2
P60174	TPI1
Q6ZN40	TPM1
Q5TCU3	TPM2
A0A087WWU8	TPM3
J3KN67	TPM3
P67936	TPM4
P13693	TPT1
E9PGT1	TSN
Q99598	TSNAX
Q13630	TSTA3
Q12792	TWF1
D6RG15	TWF2
K7ER96	TXNL1
P0DN76	U2AF1L5
P61081	UBE2M
Q16763	UBE2S
Q9NPD8	UBE2T
E9PJ81	UBXN1
Q92890	UFD1
Q9P0L0	VAPA
O95292	VAPB
P61758	VBP1
P21796	VDAC1
P45880	VDAC2
Q9Y277	VDAC3
S4R3Q6	VPS26A
Q9UBQ0	VPS29
K7EIJ0	WBP2
P61964	WDR5
H0YMF9	WDR61
P31946	YWHAB
P61981	YWHAG
Q04917	YWHAH
B1AMS2	2022-09-06
Q16181	2022-09-07
A0A087X142	2022-09-08
E7EW69	2022-09-10
D6RGI3	2022-09-11
Q9Y312	AAR2
O14639	ABLIM1
P42765	ACAA2
A0A087X0W7	ACOT2
Q9Y305	ACOT9
Q15067	ACOX1
O96019	ACTL6A
Q9NZ32	ACTR10
P61163	ACTR1A
P42025	ACTR1B
P61158	ACTR3
P55263	ADK
A0A1B0GTJ7	ADSL
P30520	ADSS
P02765	AHSG
P30837	ALDH1B1
P51648	ALDH3A2
C9J8Q5	ALDH5A1
P49189	ALDH9A1
P50995	ANXA11
P20073	ANXA7
K7EJL1	AP1M1
A0A087WY71	AP2M1
Q9Y2T2	AP3M1
G3V1C3	API5
Q9HDC9	APMAP
F8VWH9	ARFGAP1
Q07960	ARHGAP1
B4E1N1	ARMC6
P54709	ATP1B3
Q9UBB4	ATXN10
O14965	AURKA
P80723	BASP1
Q9P287	BCCIP
Q13867	BLMH
Q5VW32	BROX
P35613	BSG
Q13895	BYSL
Q7L1Q6	BZW1
E7ETZ4	BZW2
O43852	CALU
P27824	CANX
H1UBN3	CCNB2V
P49368	CCT3
O95400	CD2BP2
O75794	CDC123
Q16543	CDC37
Q92879	CELF1
Q9UEE9	CFDP1
O14757	CHEK1
Q96KP4	CNDP2
P61201	COPS2
Q9ULV4	CORO1C
O75718	CRTAP
P41240	CSK
Q05048	CSTF1
P56545	CTBP2
O43293	DAPK3
P14868	DARS
K7EQ02	DAZAP1
Q9UJU6	DBNL
P11182	DBT
Q13561	DCTN2
A0A0C4DGS1	DDOST
Q96HY6	DDRGK1
A0A1X7SBZ2	DDX17
O00148	DDX39A
Q13838	DDX39B
Q9H0S4	DDX47
P26196	DDX6
P35659	DEK
P17661	DES
Q15392	DHCR24
P36957	DLST
P31689	DNAJA1
O60884	DNAJA2
Q92785	DPF2
J3KRI4	DYNC1LI2
H3BTB7	EARS2
Q9GZT9	EGLN1
Q9NR50	EIF2B3
P20042	EIF2S2
P60228	EIF3E
O00303	EIF3F
O75821	EIF3G
P23588	EIF4B
P55010	EIF5
P09104	ENO2
P13929	ENO3
P07099	EPHX1
A0A1W2PPS8	ERGIC3
Q8IV48	ERI1
P62495	ETF1
Q96CS3	FAF2
Q8NCA5	FAM98A
Q52LJ0	FAM98B
Q9Y285	FARSA
P37268	FDFT1
P39748	FEN1
P07954	FH
O75955	FLOT1
J3QLD9	FLOT2
Q16658	FSCN1
Q96AE4	FUBP1
F5H6X6	GANAB
P22102	GART
Q9Y2T3	GDA
O94925	GLS
P00367	GLUD1
P63092	GNAS
P06744	GPI
H0Y8R1	GRSF1
P49841	GSK3B
P00390	GSR
P55084	HADHB
O14929	HAT1
Q9BTY7	HGH1
F5H345	HMBS
Q01581	HMGCS1
E7EPL9	HSD17B4
Q6YN16	HSDL2
Q0VDF9	HSPA14
A0A087WTS8	HSPA4
O75874	IDH1
P48735	IDH2
A0A0A0MS14	IGHV1-45
C9J2V2	IKBKG
Q13418	ILK
Q9H0C8	ILKAP
Q13601	KRR1
Q8N1N4	KRT78
Q9NS86	LANCL2
P28838	LAP3
F8VQE1	LIMA1
P20700	LMNB1
Q9Y608	LRRFIP2
A0A140TA76	LSM14A
Q9BX40	LSM14B
Q9Y383	LUC7L2
Q9NX58	LYAR
M0QYV0	M0QYV0
P20645	M6PR
Q02750	MAP2K1
P36507	MAP2K2
P31153	MAT2A
Q8NB16	MLKL
Q9HC36	MRM3
Q9BZE1	MRPL37
Q12965	MYO1E
P43490	NAMPT
F8VV59	NAP1L1
A8MXH2	NAP1L4
Q6XQN6	NAPRT
Q96I59	NARS2
P19338	NCL
Q92597	NDRG1
Q9UGV2	NDRG3
A0A0A0MSN9	NELFE
Q00653	NFKB2
Q9NVX2	NLE1
Q9ULX3	NOB1
Q8NDH3	NPEPL1
Q9UNZ2	NSFL1C
Q96P11	NSUN5
Q5TFE4	NT5DC1
P80303	NUCB2
E9PQC4	NUF2
P04181	OAT
Q9NTK5	OLA1
Q9UKS6	PACSIN3
P43034	PAFAH1B1
D6REB4	PAIP1
Q9NVD7	PARVA
Q96IZ0	PAWR
O00330	PDHX
Q15084	PDIA6
Q9NR12	PDLIM7
Q9BRX2	PELO
O60825	PFKFB2
P52209	PGD
Q9H814	PHAX
O60664	PLIN3
O43660	PLRG1
P13797	PLS3
Q10713	PMPCA
O75439	PMPCB
P49005	POLD2
Q9BY77	POLDIP3
Q9GZS1	POLR1E
Q9Y570	PPME1
P63151	PPP2R2A
Q96B13	PPP2R5C
P49642	PRIM1
P10644	PRKAR1A
P13861	PRKAR2A
Q9UMS4	PRPF19
O75475	PSIP1
R4GNH3	PSMC3
P43686	PSMC4
P62195	PSMC5
O00231	PSMD11
O00232	PSMD12
Q16401	PSMD5
Q15008	PSMD6
O95758	PTBP3
P18031	PTPN1
Q9H974	QTRT2
Q09028	RBBP4
Q16576	RBBP7
Q96I25	RBM17
Q9NW64	RBM22
P18754	RCC1
C9JW69	RCC1
Q9P258	RCC2
Q15293	RCN1
Q14257	RCN2
Q06587	RING1
O15541	RNF113A
Q9HB90	RRAGC
P56182	RRP1
Q9Y3I0	RTCB
Q9NQC3	RTN4
Q9Y265	RUVBL1
Q9Y230	RUVBL2
Q9UHR5	SAP30BP
M0QWZ7	SARS2
Q12765	SCRN1
Q13228	SELENBP1
P30740	SERPINB1
E9PJH8	SERPINH1
Q9H788	SH2D4A
Q99961	SH3GL1
Q9NR46	SH3GLB2
P34896	SHMT1
P34897	SHMT2
O14745	SLC9A3R1
Q8IYB5	SMAP1
Q12824	SMARCB1
Q9Y5X3	SNX5
Q9UNH7	SNX6
A0A0D9SF54	SPTAN1
Q01082	SPTBN1
Q9Y6N5	SQOR
P05455	SSB
P50502	ST13
P31948	STIP1
B4DR80	STK24
Q8NBY1	STK26
Q96I99	SUCLG2
O75683	SURF6
Q96A49	SYAP1
A0A0G2JKZ1	TAPBP
E9PF19	TBL2
Q9UGI8	TES
Q92734	TFG
Q9NXG2	THUMPD1
P19474	TRIM21
Q14134	TRIM29
Q15645	TRIP13
Q15654	TRIP6
Q96Q11	TRNT1
F5H442	TSG101
P23258	TUBG1
Q8NBS9	TXNDC5
P22314	UBA1
Q8TBC4	UBA3
E7EWE1	UBA5
Q7Z7E8	UBE2Q1
A0A087WYS1	UGP2
P31930	UQCRC1
H3BRG4	UQCRC2
P50552	VASP
Q99536	VAT1
P55072	VCP
Q9UN37	VPS4A
P23381	WARS
Q9GZL7	WDR12
A0A0A0MQU0	WDR18
Q9BQA1	WDR77
P16989	YBX3
P17028	ZNF24
Q9NQX6	ZNF331
O95218	ZRANB2
Q9UHD8	2022-09-09
P01023	A2M
P49588	AARS
P61221	ABCE1
Q8NE71	ABCF1
Q9UG63	ABCF2
P49748	ACADVL
Q9H3P7	ACBD3
P53396	ACLY
P21399	ACO1
Q99798	ACO2
O95573	ACSL3
O60488	ACSL4
Q8N556	AFAP1
O43865	AHCYL1
Q09666	AHNAK
Q9Y2D5	AKAP2
F5GXJ9	ALCAM
P54886	ALDH18A1
A0A1B0GUA1	ALDH7A1
P05186	ALPL
Q9UJX3	ANAPC7
P08133	ANXA6
Q10567	AP1B1
O43747	AP1G1
O95782	AP2A1
A0A0G2JS82	AP2A2
P63010	AP2B1
P13798	APEH
P48444	ARCN1
Q92974	ARHGEF2
P08243	ASNS
Q9NVI7	ATAD3A
P31939	ATIC
Q6DD88	ATL3
P05023	ATP1A1
H7C5W9	ATP2A2
P38606	ATP6V1A
P21281	ATP6V1B2
O00499	BIN1
D3DRR9	C10ORF47
E7EX44	CALD1
Q86VP6	CAND1
Q01518	CAP1
P07384	CAPN1
P17655	CAPN2
Q14444	CAPRIN1
Q86X55	CARM1
B4DKY1	CARS
Q9HA77	CARS2
A0A0C4DGB5	CAST
Q6NZI2	CAVIN1
Q8N163	CCAR2
Q16204	CCDC6
Q9H6F5	CCDC86
P14635	CCNB1
Q99832	CCT7
H3BLV0	CD55
G5EA36	CDC27
Q99459	CDC5L
Q07065	CKAP4
O76031	CLPX
Q13057	COASY
Q8NBJ5	COLGALT1
P53618	COPB1
P35606	COPB2
Q9Y678	COPG1
Q9BR76	CORO1B
Q9ULV4	CORO1C
F2Z2V0	CPNE1
O75131	CPNE3
P31327	CPS1
Q9P2I0	CPSF2
F8WJN3	CPSF6
F5H669	CPSF7
P50416	CPT1A
O75534	CSDE1
P55060	CSE1L
E9PID8	CSTF2
Q12996	CSTF3
P35221	CTNNA1
Q14247	CTTN
Q13619	CUL4A
P98082	DAB2
Q16643	DBN1
Q9UJW0	DCTN4
Q16531	DDB1
Q92499	DDX1
Q9NVP1	DDX18
I3L0H8	DDX19A
Q9UHI6	DDX20
Q9NR30	DDX21
Q9BUQ8	DDX23
B7Z6D5	DDX27
A0A0A0MSJ0	DDX42
A0A087WVC1	DDX50
O43143	DHX15
E7EWK3	DHX36
Q08211	DHX9
G3V1J5	DIS3
O60832	DKC1
E9PEJ4	DLAT
P09622	DLD
A0A087WV90	DMD
Q99543	DNAJC2
O00429	DNM1L
P50570	DNM2
Q9NY33	DPP3
Q16555	DPYSL2
Q96G46	DUS3L
Q13409	DYNC1I2
Q9Y6G9	DYNC1LI1
Q9H8V3	ECT2
Q15029	EFTUD2
Q9H4M9	EHD1
Q9BY44	EIF2A
Q14152	EIF3A
P55884	EIF3B
Q99613	EIF3C
O15371	EIF3D
Q9Y262	EIF3L
D3DQV9	EIF4G2
G5E9D5	ELAC2
A0A075B730	EPPK1
P07814	EPRS
Q9H6S3	EPS8L2
Q96HE7	ERO1A
E7EQR4	EZR
Q96TA1	FAM129B
Q9NSD9	FARSB
A0A0U1RRM8	FERMT2
Q02790	FKBP4
Q13451	FKBP5
Q13045	FLII
P85037	FOXK1
Q96I24	FUBP3
E9PFF5	FXR1
Q13283	G3BP1
Q9UN86	G3BP2
P11413	G6PD
G3V1N3	GAS2L3
Q86YP4	GATAD2A
A0A0U1RRM1	GATAD2B
P31150	GDI1
C9IZ01	GFM1
Q06210	GFPT1
P49915	GMPS
Q9BVP2	GNL3
Q92917	GPKOW
C9JFE4	GPS1
A0A087WT45	GRIPAP1
A0A0A0MS51	GSN
Q9UKN8	GTF3C4
Q9BZE4	GTPBP4
P40939	HADHA
Q13547	HDAC1
Q92769	HDAC2
P19367	HK1
E9PB90	HK2
A0A0C4DGA6	HLTF
C9IYN3	HNRNPLL
A0A0A0MRA5	HNRNPUL1
Q1KMD3	HNRNPUL2
B0QZK4	HP1BP3
O95757	HSPA4L
Q92598	HSPH1
Q9NSE4	IARS2
Q9NZI8	IGF2BP1
O00425	IGF2BP3
Q13123	IK
Q12906	ILF3
B9A067	IMMT
H0Y4R1	IMPDH2
Q16352	INA
Q68E01	INTS3
O00410	IPO5
O95373	IPO7
Q96P70	IPO9
Q7Z5L9	IRF2BP2
P05556	ITGB1
P14923	JUP
Q15046	KARS
Q07666	KHDRBS1
Q96EK5	KIF1BP
O95235	KIF20A
Q02241	KIF23
Q99661	KIF2C
P33176	KIF5B
Q9BW19	KIFC1
G5E9S8	KLC1
P52294	KPNA1
H7C4F6	KPNA4
O60684	KPNA6
P11279	LAMP1
Q92615	LARP4B
P49257	LMAN1
Q03252	LMNB2
K7EJE8	LONP1
Q8NF37	LPCAT1
Q8N1G4	LRRC47
P48449	LSS
P09960	LTA4H
Q9Y6D9	MAD1L1
Q5H909	MAGED2
Q9UDY8	MALT1
P27816	MAP4
Q14244	MAP7
P29966	MARCKS
P56192	MARS
P43121	MCAM
H0Y8E6	MCM2
P25205	MCM3
B1AHB1	MCM5
Q14566	MCM6
P33993	MCM7
P50579	METAP2
P43246	MSH2
P26038	MSN
O94776	MTA2
V9GYY3	MTHFD1
A0A087WVM4	MTHFD1L
Q9H3R2	MUC13
E9PDF6	MYO1B
F5H6E2	MYO1C
A0A0A0MRM8	MYO6
Q9NZM1	MYOF
Q9BXJ9	NAA15
O43776	NARS
Q5T624	NASP
Q9H0A0	NAT10
Q9BPX3	NCAPG
E9PHA2	NCAPH
Q09161	NCBP1
Q0ZGT2	NEXN
O15226	NKRF
Q96D46	NMD3
P30419	NMT1
Q8WTT2	NOC3L
Q14978	NOLC1
P46087	NOP2
F5H5X6	NOP2
Q9Y2X3	NOP58
E9PLK3	NPEPPS
Q08J23	NSUN2
P49902	NT5C2
Q7Z417	NUFIP2
P57740	NUP107
E9PF10	NUP155
J3KMX1	NUP88
Q8N1F7	NUP93
P52948	NUP98
Q9BXS6	NUSAP1
Q9Y6K5	OAS3
Q02218	OGDH
Q9NZT2	OGFR
O15294	OGT
P22059	OSBP
P55809	OXCT1
P13674	P4HA1
B1ANR0	PABPC4
Q8N7H5	PAF1
Q13177	PAK2
O95340	PAPSS2
P09874	PARP1
Q53EL6	PDCD4
Q8WUM4	PDCD6IP
B5MCF9	PES1
P17858	PFKL
P08237	PFKM
Q01813	PFKP
P36871	PGM1
Q13492	PICALM
Q9Y446	PKP3
Q9Y263	PLAA
P53350	PLK1
Q99575	POP1
P16435	POR
O15355	PPM1G
O14974	PPP1R12A
Q8WUF5	PPP1R13L
A0A0G2JHC2	PPP1R18
Q96SB3	PPP1R9B
P30153	PPP2R1A
P30154	PPP2R1B
H0YDU8	PPP5C
O43663	PRC1
P14314	PRKCSH
O14744	PRMT5
O43395	PRPF3
E7EVX8	PRPF31
O43172	PRPF4
O94906	PRPF6
P62191	PSMC1
A0A087WW66	PSMD1
Q13200	PSMD2
O43242	PSMD3
P55036	PSMD4
Q8WXF1	PSPC1
A0A0J9YYL3	PUF60
Q96PZ0	PUS7
F5GZ78	PXN
P47897	QARS
Q2TAL8	QRICH1
Q15276	RABEP1
Q9H0H5	RACGAP1
P54727	RAD23B
P46060	RANGAP1
P54136	RARS
Q9NTZ6	RBM12
Q96PK6	RBM14
P49756	RBM25
Q14498	RBM39
P35241	RDX
P46063	RECQL
A6NKB8	RNPEP
P27694	RPA1
Q9H6T3	RPAP3
P04843	RPN1
P04844	RPN2
B1AXG1	RPS6KA3
P23921	RRM1
Q14684	RRP1B
O43818	RRP9
O76021	RSL1D1
Q92541	RTF1
P49591	SARS
O43290	SART1
Q9Y6U3	SCIN
E9PS17	SCYL1
D6RFM5	SDHA
F5H365	SEC23A
O95486	SEC24A
P53992	SEC24C
Q15637	SF1
Q15459	SF3A1
Q15428	SF3A2
Q12874	SF3A3
O75533	SF3B1
Q8NEM2	SHCBP1
P42285	SKIV2L2
Q15758	SLC1A5
Q96QD8	SLC38A2
F5GZS6	SLC3A2
A0A087X0M4	SLC4A1AP
Q7KZF4	SND1
P08621	SNRNP70
O60749	SNX2
Q9Y5X1	SNX9
H7BXR3	SORBS2
Q13501	SQSTM1
Q9UHB9	SRP68
O76094	SRP72
P78362	SRPK2
Q9BXP5	SRRT
P40763	STAT3
K7EK35	STAT5A
P51692	STAT5B
Q96SI9	STRBP
Q9UH65	SWAP70
Q8N3V7	SYNPO
P26639	TARS
Q12788	TBL3
Q969Z0	TBRG4
P52888	THOP1
P29401	TKT
Q92973	TNPO1
E9PFH4	TNPO3
Q96GM8	TOE1
O94826	TOMM70
P11387	TOP1
A0A0A0MSK5	TOR1AIP1
Q4KMQ1	TPRN
Q9ULW0	TPX2
Q14258	TRIM25
Q9NXH9	TRMT1
P10155	TROVE2
Q2NL82	TSR1
Q14166	TTLL12
P40222	TXLNA
Q9NUQ3	TXLNG
A0A087WSW9	TXNRD1
P26368	U2AF2
Q16222	UAP1
K7EPL2	UBA2
Q9UMX0	UBQLN1
Q9UHD9	UBQLN2
O60701	UGDH
Q96T88	UHRF1
P11172	UMPS
Q9H3U1	UNC45A
O60763	USO1
P54578	USP14
A0A087X1B2	USP39
P45974	USP5
P26640	VARS
P18206	VCL
Q96QK1	VPS35
Q9Y2W2	WBP11
O75083	WDR1
A0A0A0MTB8	WDR36
Q9HCS7	XAB2
Q5T6H7	XPNPEP1
O14980	XPO1
Q9UIA9	XPO7
O43592	XPOT
Q9H0D6	XRN2
G3V256	ZC3H14
Q8WU90	ZC3H15
Q7Z2W4	ZC3HAV1
O43670	ZNF207
Q5BKZ1	ZNF326
Q86UK7	ZNF598
Q15942	ZYX
Q13085	ACACA
S4R3H4	ACIN1
Q9H2P0	ADNP
P35573	AGL
Q8IVF2	AHNAK2
Q12802	AKAP13
H0YM23	ANKRD17
Q9NQW6	ANLN
O00203	AP3B1
O14617	AP3D1
O60306	AQR
A0A0A0MSJ2	ARAP1
Q9Y6D5	ARFGEF2
Q6P4F7	ARHGAP11A
Q5T5U3	ARHGAP21
Q96PE2	ARHGEF17
O14497	ARID1A
O75915	ARL6IP5
P20020	ATP2B1
P23634	ATP2B4
Q8WWM7	ATXN2L
A0A024RCR6	BAT3
E9PK91	BCLAF1
O60885	BRD4
F8VPD4	CAD
Q5VZK9	CARMIL1
Q8IX12	CCAR1
Q9NYV4	CDK12
Q03701	CEBPZ
P49454	CENPF
H0Y2V6	CEP170
Q12873	CHD3
Q14008	CKAP5
F8WA11	CLASP1
E3W994	CLASP2
P30622	CLIP1
A5YKK6	CNOT1
H7C1N2	COBL
P53621	COPA
Q10570	CPSF1
Q6PD62	CTR9
Q7L576	CYFIP1
E7EX90	DCTN1
Q7L014	DDX46
H7BXY3	DHX30
Q92620	DHX38
A0A140T8Z0	DIAPH1
Q9NSV4	DIAPH3
Q9BTC0	DIDO1
Q9P265	DIP2B
O75165	DNAJC13
P26358	DNMT1
Q96N67	DOCK7
P15924	DSP
Q14204	DYNC1H1
Q5VYK3	ECM29
Q6P2E9	EDC4
Q15075	EEA1
P00533	EGFR
Q04637	EIF4G1
A0A087WUT6	EIF5B
X6RM00	ERC1
Q03468	ERCC6
Q9BSJ8	ESYT1
Q9NZB2	FAM120A
Q9NVI1	FANCI
Q8N3X1	FNBP4
F8W9S7	GAPVD1
Q92538	GBF1
Q92616	GCN1
Q8TEQ6	GEMIN5
Q6Y7W6	GIGYF2
Q08378	GOLGA3
H0Y6I0	GOLGA4
Q14789	GOLGB1
P78347	GTF2I
Q12789	GTF3C1
Q6Y1H2	HACD2
Q9P035	HACD3
P51610	HCFC1
A0A024R4E5	HDLBP
Q9H583	HEATR1
Q9ULT8	HECTD1
Q8TCT9	HM13
Q86YZ3	HRNR
Q7Z6Z7	HUWE1
A0A087X054	HYOU1
P11717	IGF2R
O15357	INPPL1
Q8TEX9	IPO4
F2Z2E2	IQGAP3
Q9Y4H2	IRS2
P56199	ITGA1
Q14571	ITPR2
Q14573	ITPR3
Q96ST2	IWS1
Q7LBC6	KDM3B
Q69YN4	KIAA1429
Q9BY89	KIAA1671
P52732	KIF11
Q15058	KIF14
A0A1B0GV47	KIF21A
O95239	KIF4A
Q86UP2	KTN1
Q6PKG0	LARP1
D6RD46	LIMCH1
F8WD26	LMO7
P42704	LRPPRC
Q32MZ4	LRRFIP1
Q86V48	LUZP1
Q66K74	MAP1S
O60502	MGEA5
P46013	MKI67
Q6WCQ1	MPRIP
P52701	MSH6
P42345	MTOR
Q9BQG0	MYBBP1A
Q7Z406	MYH14
Q9HD67	MYO10
Q96JP2	MYO15B
A0A0D9SFK2	MYO18A
A0A087WY00	MYO5A
Q9NQX4	MYO5C
Q15021	NCAPD2
P42695	NCAPD3
C9J7T7	NCOR2
G3V5V3	NEMF
P69849	NOMO3
O43847	NRDC
Q14980	NUMA1
Q8WUM0	NUP133
P49790	NUP153
Q12769	NUP160
Q5SRE5	NUP188
Q92621	NUP205
Q8TEM1	NUP210
Q29RF7	PDS5A
Q9NTI5	PDS5B
Q8IZL8	PELP1
O15067	PFAS
O00443	PIK3C2A
Q01970	PLCB3
A1L390	PLEKHG3
Q9H307	PNN
O00592	PODXL
A0A087WU64	POLA1
B9ZVN9	POLR1A
C9J2Y9	POLR2B
Q13136	PPFIA1
K7EKI8	PPL
O60237	PPP1R12B
Q9ULJ8	PPP1R9A
H7BXH2	PPP6R3
P78527	PRKDC
O75400	PRPF40A
Q13523	PRPF4B
Q6P2Q9	PRPF8
P48634	PRRC2A
E7EPN9	PRRC2C
Q14997	PSME4
Q9H3S7	PTPN23
Q14671	PUM1
Q15042	RAB3GAP1
Q9H2M9	RAB3GAP2
Q92878	RAD50
P49792	RANBP2
Q70E73	RAPH1
Q5T8P6	RBM26
Q9P2N5	RBM27
P35251	RFC1
Q6R327	RICTOR
Q5UIP0	RIF1
H3BP71	RNF40
A0A0U1RQV4	ROCK1
O75116	ROCK2
Q5VT52	RPRD2
Q9P2E9	RRBP1
Q5JTH9	RRP12
Q15424	SAFB
Q14151	SAFB2
Q15020	SART3
F8VXG7	SCAF11
Q9UPN6	SCAF8
A0A0G2JNZ2	SCRIB
O15027	SEC16A
O94979	SEC31A
Q13435	SF3B2
Q15393	SF3B3
Q96ST3	SIN3A
Q15477	SKIV2L
P53985	SLC16A1
Q96QD8	SLC38A2
E5RIP4	SLC39A14
Q9H2G2	SLK
Q9NWH9	SLTM
F6VDE0	SMARCA2
O60264	SMARCA5
Q92922	SMARCC1
Q8TAQ2	SMARCC2
Q14683	SMC1A
O95347	SMC2
Q9UQE7	SMC3
Q9NTJ3	SMC4
O75643	SNRNP200
P35610	SOAT1
P18583	SON
Q96R06	SPAG5
A0A087X2D8	SPAG9
Q5M775	SPECC1
Q69YQ0	SPECC1L
O15020	SPTBN2
Q8IYB3	SRRM1
Q9UQ35	SRRM2
E9PHV5	SSFA2
Q8N3U4	STAG2
P46977	STT3A
M0R3F6	SUGP2
Q9Y5B9	SUPT16H
O00267	SUPT5H
Q7KZ85	SUPT6H
Q5T8U5	SURF4
Q92797	SYMPK
A0A075B7B1	SYNM
O14776	TCERG1
E7ETY2	TCOF1
P07996	THBS1
Q8NI27	THOC2
A0A087X0K9	TJP1
Q9UDY2	TJP2
Q9Y490	TLN1
Q9C0C2	TNKS1BP1
Q68CZ2	TNS3
P11388	TOP2A
Q12888	TP53BP1
P29144	TPP2
P12270	TPR
Q9UPN9	TRIM33
O75962	TRIO
Q14669	TRIP12
Q6PGP7	TTC37
O15042	U2SURP
H0YNH8	UACA
Q5T6F2	UBAP2
Q14157	UBAP2L
Q9C0C9	UBE2O
Q5T4S7	UBR4
O95071	UBR5
Q9NYU2	UGGT1
Q92900	UPF1
O60287	URB1
Q96K76	USP47
Q86UV5	USP48
Q93009	USP7
P40818	USP8
Q93008	USP9X
O75691	UTP20
Q7Z5K2	WAPL
A0A087WYF6	WASHC2A
Q9C0J8	WDR33
Q5JSH3	WDR44
F5GWT4	WNK1
Q9HAV4	XPO5
Q8IZH2	XRN1
P49750	YLPM1
Q86VM9	ZC3H18
M0QY97	ZC3H4
Q96KR1	ZFR
Q14966	ZNF638

## Sheet: Pathway Enrichment of U3BPs
Pathway	Enrichment	p-value	count
Metabolism of RNA	0.289318	1e-100	195
mRNA metabolic process	0.225284	9.77029e-65	139
Cell Cycle	0.208092	2.43308e-62	144
ribonucleoprotein complex biogenesis	0.251641	6.16069e-59	115
Cellular responses to stress	0.182398	2.49805e-54	143
Cellular responses to stimuli	0.180451	4.14637e-54	144
Processing of Capped Intron-Containing Pre-mRNA	0.338776	6.28126e-54	83
mRNA processing	0.238095	9.57345e-54	110
RNA splicing	0.25323	1.61026e-50	98
M Phase	0.241627	5.27428e-50	101
Mitotic Anaphase	0.330508	8.40245e-50	78
Spliceosome	0.439716	1.1309e-48	62
VEGFA-VEGFR2 signaling pathway	0.223235	3.04428e-45	98
Host Interactions of HIV factors	0.438462	9.51317e-45	57
Signaling by Rho GTPases	0.171146	6.21232e-43	121
Signaling by Rho GTPases, Miro GTPases and RHOBTB3	0.168741	1.24893e-42	122
Separation of Sister Chromatids	0.340314	1.44519e-42	65
mRNA Splicing - Major Pathway	0.342391	1.78897e-41	63
Membrane Trafficking	0.176656	4.09907e-41	112
mRNA Splicing	0.328125	3.42104e-40	63
Vesicle-mediated transport	0.169391	5.21669e-40	114
RNA splicing, via transesterification reactions with bulged adenosine as nucleophile	0.268657	3.4826e-39	72
mRNA splicing, via spliceosome	0.268657	3.4826e-39	72
Cell Cycle Checkpoints	0.255973	3.50552e-39	75
HIV Infection	0.290043	7.73333e-39	67
RNA splicing, via transesterification reactions	0.264706	1.03212e-38	72
ribonucleoprotein complex subunit organization	0.292035	1.76469e-38	66
cellular amide metabolic process	0.15404	1.78371e-38	122
cellular amide metabolic process	0.15404	1.78371e-38	122
ncRNA metabolic process	0.18738	2.80468e-38	98
ncRNA metabolic process	0.18738	2.80468e-38	98
ribonucleoprotein complex assembly	0.293578	1.68396e-37	64
Metabolism of amino acids and derivatives	0.219251	2.36887e-37	82
Programmed Cell Death	0.295238	1.59922e-36	62
Regulation of mRNA stability by proteins that bind AU-rich elements	0.477273	3.23122e-35	42
S Phase	0.331288	7.32827e-35	54
cell division	0.180915	2.42386e-34	91
cell division	0.180915	2.42386e-34	91
Neutrophil degranulation	0.182573	1.51074e-33	88
Neutrophil degranulation	0.182573	1.51074e-33	88
peptide metabolic process	0.173913	2.59967e-33	92
PA700-20S-PA28 complex	0.777778	1.03175e-32	28
Diseases of signal transduction by growth factor receptors and second messengers	0.189376	1.71077e-32	82
Amyotrophic lateral sclerosis	0.206044	2.48792e-32	75
amide biosynthetic process	0.174168	2.66789e-32	89
regulation of cell cycle process	0.147139	2.67946e-32	108
regulation of cell cycle process	0.147139	2.67946e-32	108
G2/M Transition	0.285714	2.88321e-32	56
Mitotic G2-G2/M phases	0.282828	5.20405e-32	56
Synthesis of DNA	0.371901	8.71428e-32	45
Carbon metabolism	0.382609	9.89907e-32	44
Carbon metabolism	0.382609	9.89907e-32	44
intracellular protein transport	0.150746	4.00389e-31	101
intracellular protein transport	0.150746	4.00389e-31	101
Nuclear events mediated by NFE2L2	0.468354	8.50474e-31	37
mitotic cell cycle	0.157025	9.89424e-31	95
KEAP1-NFE2L2 pathway	0.401961	1.11432e-30	41
mitotic cell cycle process	0.169261	1.20201e-30	87
Ubiquitin-dependent degradation of Cyclin D	0.596154	2.33717e-30	31
Apoptosis	0.288889	2.60817e-30	52
translation	0.197832	2.67132e-30	73
nucleobase-containing compound biosynthetic process	0.138501	2.96205e-30	109
nucleobase-containing compound biosynthetic process	0.138501	2.96205e-30	109
MAPK6/MAPK4 signaling	0.426966	1.02344e-29	38
Regulation of activated PAK-2p34 by proteasome mediated degradation	0.6	1.53477e-29	30
Cellular response to chemical stress	0.273196	1.53867e-29	53
Proteasome	0.630435	1.64433e-29	29
NIK-->noncanonical NF-kB signaling	0.542373	1.817e-29	32
Regulation of ornithine decarboxylase (ODC)	0.588235	3.5872e-29	30
Dectin-1 mediated noncanonical NF-kB signaling	0.533333	3.74716e-29	32
Degradation of GLI2 by the proteasome	0.533333	3.74716e-29	32
GLI3 is processed to GLI3R by the proteasome	0.533333	3.74716e-29	32
rRNA metabolic process	0.236948	4.29689e-29	59
Regulation of APC/C activators between G1/S and early anaphase	0.444444	5.52161e-29	36
AUF1 (hnRNP D0) binds and destabilizes mRNA	0.553571	5.8215e-29	31
Ubiquitin Mediated Degradation of Phosphorylated Cdc25A	0.576923	8.16013e-29	30
p53-Independent DNA Damage Response	0.576923	8.16013e-29	30
p53-Independent G1/S DNA damage checkpoint	0.576923	8.16013e-29	30
Metabolic reprogramming in colon cancer	0.636364	1.04596e-28	28
APC/C-mediated degradation of cell cycle proteins	0.420455	1.13108e-28	37
Regulation of mitotic cell cycle	0.420455	1.13108e-28	37
Activation of APC/C and APC/C:Cdc20 mediated degradation of mitotic proteins	0.454545	1.229e-28	35
nucleocytoplasmic transport	0.241525	1.29917e-28	57
nucleocytoplasmic transport	0.241525	1.29917e-28	57
nuclear transport	0.241525	1.29917e-28	57
Translation	0.216495	1.31842e-28	63
ncRNA processing	0.183623	1.59452e-28	74
regulation of cellular amide metabolic process	0.160149	1.5996e-28	86
regulation of cellular amide metabolic process	0.160149	1.5996e-28	86
Degradation of beta-catenin by the destruction complex	0.433735	1.6099e-28	36
Regulation of Apoptosis	0.566038	1.8097e-28	30
Mitotic G1 phase and G1/S transition	0.308725	2.31832e-28	46
Cross-presentation of soluble exogenous antigens (endosomes)	0.591837	2.36901e-28	29
Nucleocytoplasmic transport	0.37037	2.55544e-28	40
regulation of translation	0.169492	2.69726e-28	80
peptide biosynthetic process	0.184343	2.90041e-28	73
FBXL7 down-regulates AURKA during mitotic entry and in early mitosis	0.555556	3.91877e-28	30
APC/C:Cdh1 mediated degradation of Cdc20 and other APC/C:Cdh1 targeted proteins in late mitosis/early G1	0.459459	4.70606e-28	34
Glucose metabolism	0.406593	4.93786e-28	37
Metabolism of polyamines	0.525424	5.1495e-28	31
regulation of cellular localization	0.13779	6.74245e-28	101
regulation of cellular localization	0.13779	6.74245e-28	101
G1/S Transition	0.328244	7.83916e-28	43
regulation of cellular macromolecule biosynthetic process	0.154255	1.20756e-27	87
RHO GTPase cycle	0.171492	1.29466e-27	77
APC/C:Cdc20 mediated degradation of mitotic proteins	0.447368	1.44277e-27	34
Hh mutants are degraded by ERAD	0.535714	1.71993e-27	30
Orc1 removal from chromatin	0.464789	1.7882e-27	33
Vpu mediated degradation of CD4	0.557692	2.63537e-27	29
Autodegradation of the E3 ubiquitin ligase COP1	0.557692	2.63537e-27	29
GSK3B and BTRC:CUL1-mediated-degradation of NFE2L2	0.557692	2.63537e-27	29
nucleobase-containing small molecule metabolic process	0.156716	3.28913e-27	84
nucleobase-containing small molecule metabolic process	0.156716	3.28913e-27	84
Cdc20:Phospho-APC/C mediated degradation of Cyclin A	0.452055	5.58019e-27	33
CDK-mediated phosphorylation and removal of Cdc6	0.452055	5.58019e-27	33
APC/C:Cdc20 mediated degradation of Securin	0.470588	6.73629e-27	32
Disorders of transmembrane transporters	0.272727	7.75528e-27	48
APC:Cdc20 mediated degradation of cell cycle proteins prior to satisfation of the cell cycle checkpoint	0.445946	9.69279e-27	33
Vif-mediated degradation of APOBEC3G	0.537037	1.16438e-26	29
Switching of origins to a post-replicative state	0.391304	1.30734e-26	36
Hh mutants abrogate ligand secretion	0.508475	1.36405e-26	30
Autodegradation of Cdh1 by Cdh1:APC/C	0.484375	1.36584e-26	31
SCF-beta-TrCP mediated degradation of Emi1	0.527273	2.37056e-26	29
Degradation of AXIN	0.527273	2.37056e-26	29
Axon guidance	0.152174	2.62136e-26	84
SCF(Skp2)-mediated degradation of p27/p21	0.5	2.62557e-26	30
Degradation of GLI1 by the proteasome	0.5	2.62557e-26	30
Adaptive Immune System	0.131339	3.14853e-26	101
Adaptive Immune System	0.131339	3.14853e-26	101
Glycolysis	0.450704	3.75526e-26	32
Defective CFTR causes cystic fibrosis	0.491803	4.97227e-26	30
ribosome biogenesis	0.204082	7.41746e-26	60
Degradation of DVL	0.508772	9.27104e-26	29
Stabilization of p53	0.508772	9.27104e-26	29
Nervous system development	0.147314	1.28978e-25	85
G1/S DNA Damage Checkpoints	0.455882	1.44485e-25	31
PTEN Regulation	0.3	1.86598e-25	42
protein localization to organelle	0.135965	2.55666e-25	93
Asymmetric localization of PCP proteins	0.46875	3.08612e-25	30
Proteasome degradation	0.46875	3.08612e-25	30
Negative regulation of NOTCH4 signaling	0.518519	3.21347e-25	28
Cytokine Signaling in Immune system	0.132867	4.31182e-25	95
Signaling by ROBO receptors	0.233945	4.82438e-25	51
G2/M Checkpoints	0.269461	5.30639e-25	45
Hedgehog ligand biogenesis	0.461538	5.51597e-25	30
regulation of mRNA metabolic process	0.196721	5.67617e-25	60
regulation of mRNA metabolic process	0.196721	5.67617e-25	60
CLEC7A (Dectin-1) signaling	0.356436	6.04807e-25	36
rRNA processing	0.232877	6.0528e-25	51
Regulation of RUNX3 expression and activity	0.509091	6.30013e-25	28
The role of GTSE1 in G2/M progression after G2 checkpoint	0.415584	8.68551e-25	32
Oxygen-dependent proline hydroxylation of Hypoxia-inducible Factor Alpha	0.454545	9.73256e-25	30
p53-Dependent G1 DNA Damage Response	0.454545	9.73256e-25	30
p53-Dependent G1/S DNA damage checkpoint	0.454545	9.73256e-25	30
Transport of Mature Transcript to Cytoplasm	0.392857	1.42754e-24	33
DNA Replication	0.25	1.63159e-24	47
Activation of NF-kappaB in B cells	0.447761	1.69615e-24	30
Regulation of RUNX2 expression and activity	0.424658	2.10639e-24	31
PCP/CE pathway	0.369565	3.08066e-24	34
Regulation of PTEN stability and activity	0.434783	4.97396e-24	30
Biosynthesis of amino acids	0.413333	5.72307e-24	31
Intracellular signaling by second messengers	0.190939	7.0369e-24	59
RNA localization	0.252809	9.58524e-24	45
nucleoside phosphate metabolic process	0.155983	1.17753e-23	73
UCH proteinases	0.343137	1.20228e-23	35
nucleotide metabolic process	0.156522	1.94493e-23	72
ER-Phagosome pathway	0.366667	1.94607e-23	33
ribose phosphate metabolic process	0.170157	2.72118e-23	65
nucleic acid transport	0.264151	4.68169e-23	42
RNA transport	0.264151	4.68169e-23	42
Regulation of RAS by GAPs	0.426471	5.56502e-23	29
establishment of RNA localization	0.26087	7.95465e-23	42
Cellular response to hypoxia	0.4	9.77169e-23	30
Regulation of expression of SLITs and ROBOs	0.251462	1.19237e-22	43
Cyclin E associated events during G1/S transition	0.373494	2.20778e-22	31
ABC-family proteins mediated transport	0.330097	2.20987e-22	34
26S proteasome	0.818182	3.49744e-22	18
C-type lectin receptors (CLRs)	0.274648	3.52842e-22	39
ABC transporter disorders	0.384615	3.83151e-22	30
nuclear export	0.291339	4.29939e-22	37
Cyclin A:Cdk2-associated events at S phase entry	0.364706	5.10161e-22	31
Hedgehog 'off' state	0.309735	5.89385e-22	35
C complex spliceosome	0.379747	5.94521e-22	30
Transcriptional regulation by RUNX2	0.297521	7.0625e-22	36
Beta-catenin independent WNT signaling	0.267123	1.06531e-21	39
PIP3 activates AKT signaling	0.194757	1.3242e-21	52
Transport of Mature mRNA derived from an Intron-Containing Transcript	0.386667	1.57849e-21	29
FCERI mediated NF-kB activation	0.365854	2.1238e-21	30
Golgi-to-ER retrograde transport	0.278195	2.52637e-21	37
Pathways of neurodegeneration - multiple diseases	0.147059	3.0623e-21	70
MAPK family signaling cascades	0.175385	3.11856e-21	57
Downstream signaling events of B Cell Receptor (BCR)	0.361446	3.20098e-21	30
regulation of mRNA processing	0.267606	3.29814e-21	38
Fc epsilon receptor (FCERI) signaling	0.276119	3.35874e-21	37
Spinocerebellar ataxia	0.265734	4.32278e-21	38
ribonucleotide metabolic process	0.163978	4.36307e-21	61
Signaling by the B Cell Receptor (BCR)	0.303571	4.71546e-21	34
mitotic nuclear division	0.242604	4.992e-21	41
Antigen processing-Cross presentation	0.314286	5.27551e-21	33
purine-containing compound metabolic process	0.160207	7.06945e-21	62
Hedgehog 'on' state	0.352941	7.12788e-21	30
translational initiation	0.402985	1.05666e-20	27
Signaling by Interleukins	0.147186	1.09234e-20	68
TNFR2 non-canonical NF-kB pathway	0.313725	2.20364e-20	32
RHO GTPase Effectors	0.171254	2.24676e-20	56
Huntington disease	0.176471	2.60728e-20	54
SARS-CoV Infections	0.162983	2.65227e-20	59
Mitotic Prometaphase	0.215686	2.67305e-20	44
cytoplasmic translational initiation	0.606061	2.99199e-20	20
Interleukin-1 signaling	0.31068	3.07665e-20	32
Cellular response to heat stress	0.337079	3.28082e-20	30
purine ribonucleotide metabolic process	0.164306	3.731e-20	58
DNA Replication Pre-Initiation	0.24375	3.78658e-20	39
purine nucleotide metabolic process	0.161202	4.61263e-20	59
mRNA transport	0.271318	7.41052e-20	35
cytoplasmic translation	0.278689	9.81383e-20	34
Asparagine N-linked glycosylation	0.174342	1.03205e-19	53
Resolution of Sister Chromatid Cohesion	0.269841	3.01577e-19	34
Assembly of the pre-replicative complex	0.251748	3.32302e-19	36
regulation of cell cycle phase transition	0.143172	3.42789e-19	65
Signaling by NOTCH4	0.341463	3.95937e-19	28
Regulation of HSF1-mediated heat shock response	0.376812	4.1399e-19	26
TCR signaling	0.275	5.33566e-19	33
ER to Golgi Anterograde Transport	0.24026	5.86032e-19	37
Ub-specific processing proteases	0.2	5.9391e-19	44
Downstream TCR signaling	0.306122	7.42258e-19	30
Deubiquitination	0.171141	1.16544e-18	51
rRNA processing	0.205882	1.21146e-18	42
regulation of mitotic cell cycle	0.133462	1.28751e-18	69
Signaling by Hedgehog	0.241611	1.43422e-18	36
Class I MHC mediated antigen processing & presentation	0.152231	1.57253e-18	58
Interleukin-1 family signaling	0.248227	1.69328e-18	35
microtubule cytoskeleton organization involved in mitosis	0.264	2.10094e-18	33
Rev-mediated nuclear export of HIV RNA	0.558824	2.29308e-18	19
PA28-20S proteasome	0.875	2.59388e-18	14
Neddylation	0.1875	3.33285e-18	45
establishment of protein localization to organelle	0.161585	3.35668e-18	53
mitotic sister chromatid segregation	0.268908	3.78568e-18	32
proteasomal protein catabolic process	0.153005	4.87724e-18	56
tRNA processing in the nucleus	0.403509	7.44536e-18	23
rRNA processing in the nucleus and cytosol	0.206186	7.61056e-18	40
Alzheimer's disease	0.17603	8.34151e-18	47
nucleobase-containing compound transport	0.195349	9.25632e-18	42
Interactions of Rev with host cellular proteins	0.527778	9.84673e-18	19
Transport of Mature mRNA Derived from an Intronless Transcript	0.487805	1.03679e-17	20
RAF/MAP kinase cascade	0.171429	1.13422e-17	48
cellular macromolecule biosynthetic process	0.11215	1.25248e-17	84
nsp1 from SARS-CoV-2 inhibits translation initiation in the host cell	0.823529	1.41588e-17	14
regulation of RNA splicing	0.213483	1.46784e-17	38
Transcriptional regulation by RUNX1	0.1841	1.62429e-17	44
snRNP Assembly	0.415094	1.86204e-17	22
Metabolism of non-coding RNA	0.415094	1.86204e-17	22
Transport of Mature mRNAs Derived from Intronless Transcripts	0.47619	1.90558e-17	20
protein catabolic process	0.113924	1.94294e-17	81
Metabolism of carbohydrates	0.166102	1.97888e-17	49
Prion disease	0.172161	2.08314e-17	47
proteolysis involved in cellular protein catabolic process	0.119617	2.12102e-17	75
cellular protein catabolic process	0.117378	2.30223e-17	77
MAPK1/MAPK3 signaling	0.167832	2.74291e-17	48
Vpr-mediated nuclear import of PICs	0.545455	3.27019e-17	18
Intra-Golgi and retrograde Golgi-to-ER traffic	0.19802	3.38975e-17	40
Parkinson disease	0.172932	3.82072e-17	46
proteasome-mediated ubiquitin-dependent protein catabolic process	0.155224	4.08099e-17	52
sister chromatid segregation	0.232877	4.37214e-17	34
Transcriptional regulation by RUNX3	0.291667	4.50044e-17	28
Mitotic Spindle Checkpoint	0.265487	6.21841e-17	30
SUMOylation of DNA replication proteins	0.444444	1.04911e-16	20
tRNA processing	0.271028	1.1142e-16	29
Signaling by WNT	0.153614	1.28015e-16	51
Mitotic Prophase	0.232394	1.35084e-16	33
Alzheimer disease	0.143229	1.92001e-16	55
nucleoside phosphate biosynthetic process	0.169173	1.99027e-16	45
positive regulation of protein localization	0.133929	2.01354e-16	60
mitotic spindle organization	0.287234	2.51043e-16	27
Interactions of Vpr with host cellular proteins	0.5	2.55445e-16	18
Eukaryotic Translation Initiation	0.252101	2.95139e-16	30
Cap-dependent Translation Initiation	0.252101	2.95139e-16	30
formation of cytoplasmic translation initiation complex	0.8125	2.96163e-16	13
Translation factors	0.396226	3.15421e-16	21
Transport to the Golgi and subsequent modification	0.2	3.69948e-16	37
GTP hydrolysis and joining of the 60S ribosomal subunit	0.258929	4.2518e-16	29
Amplification of signal from the kinetochores	0.28125	4.52053e-16	27
Amplification of signal from unattached kinetochores via a MAD2 inhibitory signal	0.28125	4.52053e-16	27
regulation of mitotic cell cycle phase transition	0.146479	4.95696e-16	52
Antigen processing: Ubiquitination & Proteasome degradation	0.15534	6.46681e-16	48
RNA export from nucleus	0.304878	6.70489e-16	25
PA700 complex	0.7	7.21387e-16	14
nucleotide biosynthetic process	0.166667	7.58308e-16	44
MHC class II antigen presentation	0.243902	7.87437e-16	30
organelle fission	0.149254	8.42244e-16	50
non-membrane-bounded organelle assembly	0.153846	9.53137e-16	48
20S proteasome	0.857143	1.26762e-15	12
SUMO E3 ligases SUMOylate target proteins	0.197802	1.33544e-15	36
organelle assembly	0.104725	1.63755e-15	82
ribose phosphate biosynthetic process	0.181395	1.84936e-15	39
regulation of intracellular transport	0.14759	2.57351e-15	49
Influenza Infection	0.211538	2.60329e-15	33
L13a-mediated translational silencing of Ceruloplasmin expression	0.252252	2.83386e-15	28
ubiquitin-dependent protein catabolic process	0.118492	2.95285e-15	66
positive regulation of cell cycle	0.142458	3.01251e-15	51
Nuclear Envelope Breakdown	0.384615	3.19713e-15	20
nuclear division	0.151613	3.36661e-15	47
SUMOylation	0.191489	3.87276e-15	36
HIV Life Cycle	0.214765	4.3525e-15	32
RHO GTPases Activate Formins	0.221429	4.74279e-15	31
modification-dependent macromolecule catabolic process	0.115917	5.35585e-15	67
PA28gamma-20S proteasome	0.8	6.10755e-15	12
Transport of Ribonucleoproteins into the Host Nucleus	0.516129	6.16018e-15	16
NEP/NS2 Interacts with the Cellular Export Machinery	0.516129	6.16018e-15	16
purine-containing compound biosynthetic process	0.179245	6.33995e-15	38
modification-dependent protein catabolic process	0.116402	7.01785e-15	66
positive regulation of cell cycle process	0.162162	9.23569e-15	42
Major pathway of rRNA processing in the nucleolus and cytosol	0.190217	1.15112e-14	35
spindle organization	0.206452	1.42153e-14	32
Export of Viral Ribonucleoproteins from Nucleus	0.484848	2.21825e-14	16
Nuclear import of Rev protein	0.484848	2.21825e-14	16
eIF3 complex (EIF3S6, EIF3S5, EIF3S4, EIF3S3, EIF3S6IP, EIF3S2, EIF3S9, EIF3S12, EIF3S10, EIF3S8, EIF3S1, EIF3S7, PCID1)	0.846154	2.7552e-14	11
RUNX1 regulates transcription of genes involved in differentiation of HSCs	0.223077	2.92808e-14	29
Ribosomal scanning and start codon recognition	0.344828	3.73326e-14	20
Transport of the SLBP independent Mature mRNA	0.470588	4.03535e-14	16
NS1 Mediated Effects on Host Pathways	0.425	5.2767e-14	17
Golgi vesicle transport	0.151408	5.30052e-14	43
chromosome segregation	0.150877	6.00748e-14	43
SARS-CoV-2 Infection	0.150877	6.00748e-14	43
nuclear chromosome segregation	0.166667	7.09118e-14	38
Transport of the SLBP Dependant Mature mRNA	0.457143	7.15915e-14	16
Nuclear Pore Complex (NPC) Disassembly	0.457143	7.15915e-14	16
organophosphate biosynthetic process	0.115242	7.37815e-14	62
Alzheimer's disease and miRNA effects	0.139466	8.25189e-14	47
Nuclear Envelope (NE) Reassembly	0.293333	9.00053e-14	22
EML4 and NUDC in mitotic spindle formation	0.230769	9.3442e-14	27
ribonucleotide biosynthetic process	0.173077	9.88714e-14	36
COPI-mediated anterograde transport	0.247525	1.38428e-13	25
TCF dependent signaling in response to WNT	0.16309	1.43802e-13	38
Regulation of Glucokinase by Glucokinase Regulatory Protein	0.483871	1.51156e-13	15
Defective TPR may confer susceptibility towards thyroid papillary carcinoma (TPC)	0.483871	1.51156e-13	15
Translation initiation complex formation	0.327586	4.71552e-13	19
Influenza Viral RNA Transcription and Replication	0.207407	5.5596e-13	28
eIF3 complex (EIF3S6, EIF3S5, EIF3S4, EIF3S3, EIF3S6IP, EIF3S2, EIF3S9, EIF3S12, EIF3S10, EIF3S8, EIF3S1, EIF3S7)	0.833333	5.90751e-13	10
Activation of the mRNA upon binding of the cap-binding complex and eIFs, and subsequent binding to 43S	0.322034	6.6971e-13	19
Late Phase of HIV Life Cycle	0.205882	6.73855e-13	28
protein localization to nucleus	0.179775	7.93153e-13	32
SUMOylation of SUMOylation proteins	0.441176	8.34172e-13	15
purine nucleotide biosynthetic process	0.168317	1.08982e-12	34
SUMOylation of RNA binding proteins	0.361702	1.25207e-12	17
SUMOylation of DNA damage response and repair proteins	0.272727	1.59337e-12	21
purine ribonucleotide biosynthetic process	0.170103	1.72937e-12	33
regulation of nucleocytoplasmic transport	0.230769	2.19748e-12	24
mRNA export from nucleus	0.301587	2.52593e-12	19
microtubule-based process	0.0954198	2.9554e-12	75
regulation of mRNA splicing, via spliceosome	0.226415	3.41229e-12	24
Viral Messenger RNA Synthesis	0.372093	3.46164e-12	16
Antiviral mechanism by IFN-stimulated genes	0.2625	3.59362e-12	21
sulfur compound metabolic process	0.130952	4.56382e-12	44
endoplasmic reticulum to Golgi vesicle-mediated transport	0.204724	5.10245e-12	26
SUMOylation of ubiquitinylation proteins	0.394737	5.98583e-12	15
Postmitotic nuclear pore complex (NPC) reformation	0.481481	7.04479e-12	13
import into nucleus	0.214286	1.19877e-11	24
Transport of small molecules	0.0960219	1.20186e-11	70
positive regulation of RNA splicing	0.375	1.444e-11	15
positive regulation of mRNA metabolic process	0.201613	1.85979e-11	25
SARS-CoV-2-host interactions	0.158416	2.63249e-11	32
SUMOylation of chromatin organization proteins	0.267606	2.63887e-11	19
ISG15 antiviral mechanism	0.263889	3.45189e-11	19
protein import into nucleus	0.212963	3.66017e-11	23
regulation of establishment of protein localization	0.105769	5.5031e-11	55
Formation of a pool of free 40S subunits	0.217822	6.08495e-11	22
Formation of the ternary complex, and subsequently, the 43S complex	0.313725	6.93504e-11	16
SARS-CoV-2 activates/modulates innate and adaptive immune responses	0.190476	1.63097e-10	24
carbohydrate derivative biosynthetic process	0.0991453	2.09617e-10	58
regulation of protein transport	0.105051	2.35763e-10	52
positive regulation of mRNA processing	0.371429	3.85205e-10	13
nuclear pore organization	0.642857	4.07097e-10	9
microtubule cytoskeleton organization	0.10076	7.13516e-10	53
positive regulation of establishment of protein localization	0.122977	8.09254e-10	38
negative regulation of cellular amide metabolic process	0.12963	9.13271e-10	35
RNA biosynthetic process	0.108434	1.411e-09	45
Parkin-ubiquitin proteasomal system pathway	0.242857	1.51427e-09	17
Signaling by NOTCH	0.135593	1.54154e-09	32
regulation of RNA stability	0.154286	1.68273e-09	27
positive regulation of mRNA splicing, via spliceosome	0.423077	1.6922e-09	11
COPI-dependent Golgi-to-ER retrograde traffic	0.20202	1.83457e-09	20
negative regulation of translation	0.132231	2.8981e-09	32
transcription, DNA-templated	0.1067	5.30002e-09	43
mitotic spindle assembly	0.28	5.69905e-09	14
nucleic acid-templated transcription	0.106173	6.14619e-09	43
positive regulation of intracellular transport	0.141414	6.25091e-09	28
positive regulation of protein transport	0.119454	7.99755e-09	35
Epstein-Barr virus infection	0.138614	9.79589e-09	28
negative regulation of cellular macromolecule biosynthetic process	0.122677	1.10008e-08	33
rRNA modification in the nucleus and cytosol	0.245902	1.15476e-08	15
regulation of protein localization to nucleus	0.166667	1.25495e-08	22
regulation of mRNA catabolic process	0.143646	1.54957e-08	26
HCMV Early Events	0.162963	1.91845e-08	22
HCMV Infection	0.15	2.34e-08	24
spindle assembly	0.189474	3.37948e-08	18
SLC transporter disorders	0.183673	5.58888e-08	18
positive regulation of nucleocytoplasmic transport	0.233333	7.26719e-08	14
regulation of cell cycle G1/S phase transition	0.126761	1.18381e-07	27
regulation of mRNA stability	0.141104	1.43768e-07	23
nucleoside bisphosphate biosynthetic process	0.236364	1.80479e-07	13
ribonucleoside bisphosphate biosynthetic process	0.236364	1.80479e-07	13
purine nucleoside bisphosphate biosynthetic process	0.236364	1.80479e-07	13
positive regulation of mitotic cell cycle	0.155039	1.95212e-07	20
regulation of protein export from nucleus	0.322581	1.98659e-07	10
Nup 107-160 subcomplex	0.666667	2.97612e-07	6
nuclear pore complex assembly	0.666667	2.97612e-07	6
Ribosome biogenesis in eukaryotes	0.165138	2.99763e-07	18
DNA-templated transcription, elongation	0.275	3.03165e-07	11
thioester biosynthetic process	0.275	3.03165e-07	11
acyl-CoA biosynthetic process	0.275	3.03165e-07	11
nucleoside bisphosphate metabolic process	0.157025	3.19699e-07	19
ribonucleoside bisphosphate metabolic process	0.157025	3.19699e-07	19
purine nucleoside bisphosphate metabolic process	0.157025	3.19699e-07	19
regulation of G1/S transition of mitotic cell cycle	0.12973	3.82132e-07	24
acyl-CoA metabolic process	0.179775	4.11239e-07	16
thioester metabolic process	0.179775	4.11239e-07	16
positive regulation of cell cycle phase transition	0.153226	4.72463e-07	19
transcription-dependent tethering of RNA polymerase II gene DNA at nuclear periphery	0.833333	5.75067e-07	5
positive regulation of protein localization to nucleus	0.178571	1.029e-06	15
acetyl-CoA metabolic process	0.310345	1.18577e-06	9
Interferon Signaling	0.120603	1.45202e-06	24
positive regulation of protein export from nucleus	0.411765	2.12994e-06	7
Glyoxylate metabolism and glycine degradation	0.290323	2.22139e-06	9
positive regulation of mitotic cell cycle phase transition	0.158416	2.38133e-06	16
NPC subcomplex (NUP98, NUP107, NUP133, NUP160)	1	2.49817e-06	4
sulfur compound biosynthetic process	0.135714	3.09295e-06	19
HCMV Late Events	0.146552	3.50496e-06	17
regulation of intracellular protein transport	0.111607	3.66292e-06	25
Transcriptional regulation by small RNAs	0.150943	4.55777e-06	16
transcription elongation from RNA polymerase II promoter	0.257143	6.73947e-06	9
pore complex assembly	0.35	7.64309e-06	7
acetyl-CoA biosynthetic process	0.428571	8.95752e-06	6
Gene Silencing by RNA	0.130435	9.79256e-06	18
mitochondrial acetyl-CoA biosynthetic process from pyruvate	0.8	1.20944e-05	4
transcription by RNA polymerase II	0.0983607	4.65815e-05	24
positive regulation of intracellular protein transport	0.115385	5.2215e-05	18
RNA destabilization	0.15	7.40615e-05	12
acetyl-CoA biosynthetic process from pyruvate	0.571429	7.93818e-05	4
positive regulation of DNA-templated transcription, elongation	0.166667	0.00011837	10
ribosomal small subunit biogenesis	0.148649	0.000159096	11
retrograde vesicle-mediated transport, Golgi to endoplasmic reticulum	0.176471	0.000163907	9
mRNA destabilization	0.144737	0.000202778	11
regulation of DNA-templated transcription, elongation	0.134831	0.000210253	12
positive regulation of mRNA catabolic process	0.131868	0.000259849	12
positive regulation of cell cycle G1/S phase transition	0.147059	0.000342522	10
Formation of RNA Pol II elongation complex	0.155172	0.000447288	9
RNA Polymerase II Transcription Elongation	0.155172	0.000447288	9
Fatty acyl-CoA biosynthesis	0.189189	0.000561684	7
positive regulation of protein import into nucleus	0.179487	0.000783031	7

## Sheet: Metabolism of RNA
Metabolism of RNA
BYSL	rRNA processing
CDC5L	Processing of capped intron-containing pre-mRNA
CLNS1A	Metabolism of non-coding RNA
CSTF1	Processing of capped intron-containing pre-mRNA;Processing of capped intronless pre-mRNA
CSTF3	Processing of capped intron-containing pre-mRNA;Processing of capped intronless pre-mRNA
DDX1	tRNA processing
DDX6	Deadenylation-dependent mRNA decay
DHX9	Processing of capped intron-containing pre-mRNA
DHX15	Processing of capped intron-containing pre-mRNA
DKC1	rRNA processing
EIF4B	Deadenylation-dependent mRNA decay
EIF4G1	Deadenylation-dependent mRNA decay
ELAVL1	Processing of capped intron-containing pre-mRNA; Regulation of mRNA stability by proteins that bind AU-rich elements
EPRS1	tRNA processing
ETF1	Nonsense-mediated decay (NMD)
HSD17B10	rRNA processing; tRNA processing
HSPB1	Regulation of mRNA stability by proteins that bind AU-rich elements
TNPO1	Regulation of mRNA stability by proteins that bind AU-rich elements
NCBP1	Metabolism of non-coding RNA; Processing of capped intron-containing pre-Mrna
NCL	rRNA processing
RPL10A	Nonsense-mediated decay (NMD); rRNA processing
NOP2	rRNA processing
NUP98	Metabolism of non-coding RNA; Processing of capped intron-containing pre-mRNA; tRNA processing
PLRG1	Processing of capped intron-containing pre-mRNA
POLR2B	Processing of capped intron-containing pre-mRNA; mRNA capping
PPP2CA	Nonsense-mediated decay (NMD)
PPP2R1A	Nonsense-mediated decay (NMD)
PPP2R2A	Nonsense-mediated decay (NMD)
PSMA1	Regulation of mRNA stability by proteins that bind AU-rich elements
PSMA2	Regulation of mRNA stability by proteins that bind AU-rich elements
PSMA3	Regulation of mRNA stability by proteins that bind AU-rich elements
PSMA4	Regulation of mRNA stability by proteins that bind AU-rich elements
PSMA5	Regulation of mRNA stability by proteins that bind AU-rich elements
PSMA7	Regulation of mRNA stability by proteins that bind AU-rich elements
PSMB1	Regulation of mRNA stability by proteins that bind AU-rich elements
PSMB2	Regulation of mRNA stability by proteins that bind AU-rich elements
PSMB4	Regulation of mRNA stability by proteins that bind AU-rich elements
PSMB5	Regulation of mRNA stability by proteins that bind AU-rich elements
PSMB6	Regulation of mRNA stability by proteins that bind AU-rich elements
PSMB7	Regulation of mRNA stability by proteins that bind AU-rich elements
PSMC1	Regulation of mRNA stability by proteins that bind AU-rich elements
PSMC2	Regulation of mRNA stability by proteins that bind AU-rich elements
PSMC4	Regulation of mRNA stability by proteins that bind AU-rich elements
PSMC5	Regulation of mRNA stability by proteins that bind AU-rich elements
PSMD2	Regulation of mRNA stability by proteins that bind AU-rich elements
PSMD3	Regulation of mRNA stability by proteins that bind AU-rich elements
PSMD4	Regulation of mRNA stability by proteins that bind AU-rich elements
PSMD5	Regulation of mRNA stability by proteins that bind AU-rich elements
PSMD7	Regulation of mRNA stability by proteins that bind AU-rich elements
PSMD11	Regulation of mRNA stability by proteins that bind AU-rich elements
PSMD12	Regulation of mRNA stability by proteins that bind AU-rich elements
PSMD13	Regulation of mRNA stability by proteins that bind AU-rich elements
PSME1	Regulation of mRNA stability by proteins that bind AU-rich elements
PSME2	Regulation of mRNA stability by proteins that bind AU-rich elements
RANBP2	Metabolism of non-coding RNA; Processing of capped intron-containing pre-mRNA; tRNA processing
UPF1	Nonsense-mediated decay (NMD)
RPL12	Nonsense-mediated decay (NMD); rRNA processing
RPL15	Nonsense-mediated decay (NMD); rRNA processing
RPL18A	Nonsense-mediated decay (NMD); rRNA processing
RPL21	Nonsense-mediated decay (NMD); rRNA processing
RPL26	Nonsense-mediated decay (NMD); rRNA processing
RPL28	Nonsense-mediated decay (NMD); rRNA processing
RPS7	rRNA processing
SEC13	Metabolism of non-coding RNA; Processing of capped intron-containing pre-mRNA; tRNA processing
SET	Regulation of mRNA stability by proteins that bind AU-rich elements
SRSF1	Processing of capped intron-containing pre-mRNA
SRSF3	Processing of capped intron-containing pre-mRNA
SRSF5	Processing of capped intron-containing pre-mRNA
SKIV2L	Deadenylation-dependent mRNA decay
SNRNP70	Processing of capped intron-containing pre-mRNA
SNRPA	Processing of capped intron-containing pre-mRNA
SNRPA1	Processing of capped intron-containing pre-mRNA
SNRPB2	Processing of capped intron-containing pre-mRNA
SNRPC	Processing of capped intron-containing pre-mRNA
SUPT5H	mRNA capping
TPR	Metabolism of non-coding RNA; Processing of capped intron-containing pre-mRNA; tRNA processing
XPO1	Regulation of mRNA stability by proteins that bind AU-rich elements
YWHAB	Regulation of mRNA stability by proteins that bind AU-rich elements
SF1	Processing of capped intron-containing pre-mRNA
DDX39B	Processing of capped intron-containing pre-mRNA
ANP32A	Regulation of mRNA stability by proteins that bind AU-rich elements
SF3A2	Regulation of mRNA stability by proteins that bind AU-rich elements
SYMPK	Processing of capped intron-containing pre-mRNA; Processing of capped intronless pre-mRNA
RAE1	Metabolism of non-coding RNA; Processing of capped intron-containing pre-mRNA
RRP1	rRNA processing
SRSF9	Processing of capped intron-containing pre-mRNA
RPL14	Nonsense-mediated decay (NMD); rRNA processing
SART1	Processing of capped intron-containing pre-mRNA
PRPF4	Processing of capped intron-containing pre-mRNA
PRPF3	Processing of capped intron-containing pre-mRNA
RRP9	rRNA processing
DDX21	rRNA processing
EFTUD2	Processing of capped intron-containing pre-mRNA
SNRNP40	Processing of capped intron-containing pre-mRNA
DDX23	Processing of capped intron-containing pre-mRNA
NUP155	Metabolism of non-coding RNA; Processing of capped intron-containing pre-mRNA; tRNA processing
TTC37	Deadenylation-dependent mRNA decay
NUP93	Metabolism of non-coding RNA; Processing of capped intron-containing pre-mRNA; tRNA processing
AQR	Processing of capped intron-containing pre-mRNA
DHX38	Processing of capped intron-containing pre-mRNA
PSMD6	Regulation of mRNA stability by proteins that bind AU-rich elements
DDX46	Processing of capped intron-containing pre-mRNA
RBM8A	Nonsense-mediated decay (NMD); Processing of capped intron-containing pre-mRNA
NUP153	Metabolism of non-coding RNA; Processing of capped intron-containing pre-mRNA; tRNA processing
PQBP1	Processing of capped intron-containing pre-mRNA
DDX39A	Processing of capped intron-containing pre-mRNA
PSMD14	Regulation of mRNA stability by proteins that bind AU-rich elements
SRRM1	Processing of capped intron-containing pre-mRNA
SF3A1	Processing of capped intron-containing pre-mRNA
PRMT5	Metabolism of non-coding RNA
CD2BP2	Processing of capped intron-containing pre-mRNA
EMG1	rRNA processing
PRPF8	Processing of capped intron-containing pre-mRNA
TBL3	rRNA processing
IGF2BP1	Insulin-like Growth Factor-2 mRNA Binding Proteins (IGF2BPs/IMPs/VICKZs) bind RNA
IGF2BP3	Insulin-like Growth Factor-2 mRNA Binding Proteins (IGF2BPs/IMPs/VICKZs) bind RNA
USP39	Processing of capped intron-containing pre-mRNA
POP1	tRNA processing
SF3A3	Processing of capped intron-containing pre-mRNA
SF3B2	Processing of capped intron-containing pre-mRNA
NUDT21	Processing of capped intron-containing pre-mRNA; Processing of capped intronless pre-mRNA
HNRNPUL1	Processing of capped intron-containing pre-mRNA
KRR1	rRNA processing
DDX20	Metabolism of non-coding RNA
XPOT	tRNA processing
U2AF2	Processing of capped intron-containing pre-mRNA
XRN2	rRNA processing
DNAJC8	Processing of capped intron-containing pre-mRNA
DIS3	Deadenylation-dependent mRNA decay; Regulation of mRNA stability by proteins that bind AU-rich elements; rRNA processing
EXOSC7	Deadenylation-dependent mRNA decay; Regulation of mRNA stability by proteins that bind AU-rich elements; rRNA processing
CNOT1	Deadenylation-dependent mRNA decay
SNRNP200	Processing of capped intron-containing pre-mRNA
NUP205	Metabolism of non-coding RNA; Processing of capped intron-containing pre-mRNA; tRNA processing
PSME4	Regulation of mRNA stability by proteins that bind AU-rich elements
NUP210	Metabolism of non-coding RNA; Processing of capped intron-containing pre-mRNA; tRNA processing
NUP160	Metabolism of non-coding RNA; Processing of capped intron-containing pre-mRNA; tRNA processing
U2SURP	Processing of capped intron-containing pre-mRNA
SF3B3	Processing of capped intron-containing pre-mRNA
SF3B1	Processing of capped intron-containing pre-mRNA
NUP188	Metabolism of non-coding RNA; Processing of capped intron-containing pre-mRNA; tRNA processing
MTREX	Processing of capped intron-containing pre-mRNA; rRNA processing
RPL13A	Nonsense-mediated decay (NMD); rRNA processing
SRRM2	Processing of capped intron-containing pre-mRNA
EDC4	Deadenylation-dependent mRNA decay
PRPF6	Processing of capped intron-containing pre-mRNA
GEMIN5	Metabolism of non-coding RNA
GNL3	rRNA processing
PELP1	rRNA processing
GPKOW	Processing of capped intron-containing pre-mRNA
RBMX	Processing of capped intron-containing pre-mRNA
PRPF19	Processing of capped intron-containing pre-mRNA
UTP20	rRNA processing
DCPS	Deadenylation-dependent mRNA decay
NOB1	rRNA processing
CPSF1	Processing of capped intron-containing pre-mRNA; Processing of capped intronless pre-mRNA; tRNA processing
TRNT1	tRNA processing
DDX47	rRNA processing
RTCB	tRNA processing
SRRT	Processing of capped intron-containing pre-mRNA
NOP58	rRNA processing
RTRAF	tRNA processing
WBP11	Processing of capped intron-containing pre-mRNA
PHAX	Metabolism of non-coding RNA
CPSF2	Processing of capped intron-containing pre-mRNA; Processing of capped intronless pre-mRNA
XRN1	Deadenylation-dependent mRNA decay; Regulation of mRNA stability by proteins that bind AU-rich elements
EXOSC4	Deadenylation-dependent mRNA decay; Regulation of mRNA stability by proteins that bind AU-rich elements; rRNA processing
PUS7	tRNA processing
NSUN2	tRNA processing
HEATR1	rRNA processing
MRM3	rRNA processing
NAT10	rRNA processing
WDR33	Processing of capped intron-containing pre-mRNA; Processing of capped intronless pre-mRNA
TRMT1	tRNA processing
THUMPD1	rRNA processing
NHP2	rRNA processing
PRPF40A	Processing of capped intron-containing pre-mRNA
RBM22	Processing of capped intron-containing pre-mRNA
TSR1	rRNA processing
NUP133	Metabolism of non-coding RNA; Processing of capped intron-containing pre-mRNA; tRNA processing
CCAR1	Processing of capped intron-containing pre-mRNA
WDR12	rRNA processing
PNO1	rRNA processing
XAB2	Processing of capped intron-containing pre-mRNA
NUP107	Metabolism of non-coding RNA; Processing of capped intron-containing pre-mRNA; tRNA processing
THOC2	Processing of capped intron-containing pre-mRNA
WDR77	Metabolism of non-coding RNA
QTRT2	tRNA processing
SEH1L	Metabolism of non-coding RNA; Processing of capped intron-containing pre-mRNA; tRNA processing
POLDIP3	Processing of capped intron-containing pre-mRNA
SARNP	Processing of capped intron-containing pre-mRNA
RBM17	Processing of capped intron-containing pre-mRNA
TNKS1BP1	Deadenylation-dependent mRNA decay
ERI1	rRNA processing
EXOSC6	Deadenylation-dependent mRNA decay; Regulation of mRNA stability by proteins that bind AU-rich elements; rRNA processing
FAM98B	tRNA processing

## Sheet: U3-binding proteins (RNAct)
U3-binding proteins predicted by RNAct			Prediction (catRAPID)		Interaction (ENCODE eCLIP)
Gene	UniProt Accession	Protein Status	Prediction Score	Prediction z-Score	p-Value	Fold Change
XRN2	Q9H0D6	Known RBP eCLIP	9.55	□□□□□ -0.88	1e-05	■■■□□ 18
AATF	Q9NY61	Known RBP eCLIP	11.01	□□□□□ -0.65	7e-07	■■■■■ 63.9
XPO5	Q9HAV4	Known RBP eCLIP	10.23	□□□□□ -0.77	5e-07	■■■■■ 69.8
UTP3	Q9NQZ2	Known RBP eCLIP	9.95	□□□□□ -0.82	4e-09	■■■■■ 123.2
LARP7	Q4G0J3	Known RBP eCLIP	9.65	□□□□□ -0.86	1e-14	■■■■■ 222.3
DDX21	Q9NR30	Known RBP eCLIP	11.47	□□□□□ -0.57	6e-15	■■■■■ 111.8
PABPN1	Q86U42	Known RBP eCLIP	14.35	□□□□□ -0.11
DROSHA	Q9NRR4	Known RBP eCLIP	14.09	□□□□□ -0.15
AQR	O60306	Known RBP eCLIP	13.99	□□□□□ -0.17
ZCCHC6	Q5VYS8	Known RBP	16.77	■□□□□ 0.28
SUPT5H	O00267	Known RBP	16.17	■□□□□ 0.18
EIF4G1	Q04637	Known RBP	15.11	■□□□□ 0.01
TOP2A	P11388	Known RBP	15.06	■□□□□ 0
PPARGC1B	Q86YN6	Known RBP	15	□□□□□ -0.01
PELP1	Q8IZL8	Known RBP	14.75	□□□□□ -0.05
BAZ1B	Q9UIG0	Known RBP	14.64	□□□□□ -0.07
UBTF	P17480	Known RBP	14.47	□□□□□ -0.09
ACIN1	Q9UKV3	Known RBP	14.43	□□□□□ -0.1
DIEXF	Q68CQ4	Known RBP	14.42	□□□□□ -0.1
SCAF1	Q9H7N4	Known RBP	14.41	□□□□□ -0.1
RRBP1	Q9P2E9	Known RBP	14.24	□□□□□ -0.13
DHX57	Q6P158	Known RBP	14.12	□□□□□ -0.15
HNRNPUL2	Q1KMD3	Known RBP	14.09	□□□□□ -0.15
EIF4G2	P78344	Known RBP eCLIP	13.37	□□□□□ -0.27
THOC2	Q8NI27	Known RBP	13.77	□□□□□ -0.21
PCF11	O94913	Known RBP	13.71	□□□□□ -0.22
YTHDC1	Q96MU7	Known RBP	13.69	□□□□□ -0.22
SUPT16H	Q9Y5B9	Known RBP	13.66	□□□□□ -0.22
TCOF1	Q13428	Known RBP	13.63	□□□□□ -0.23
FAM50A	Q14320	Known RBP	13.59	□□□□□ -0.23
URB2	Q14146	Known RBP	13.59	□□□□□ -0.23
SUPT6H	Q7KZ85	Known RBP	13.56	□□□□□ -0.24
TARBP1	Q13395	Known RBP	13.5	□□□□□ -0.25
DDX10	Q13206	Known RBP	13.5	□□□□□ -0.25
TDRD9	Q8NDG6	Known RBP	13.45	□□□□□ -0.26
EPRS	P07814	Known RBP	13.43	□□□□□ -0.26
RPRD2	Q5VT52	Known RBP	13.36	□□□□□ -0.27
DNMT1	P26358	Known RBP	13.31	□□□□□ -0.28
HSPA5	P11021	Known RBP	13.3	□□□□□ -0.28
HNRNPU	Q00839	Known RBP eCLIP	13.17	□□□□□ -0.3
NUP153	P49790	Known RBP	13.24	□□□□□ -0.29
KTN1	Q86UP2	Known RBP	13.23	□□□□□ -0.29
RBM19	Q9Y4C8	Known RBP	13.22	□□□□□ -0.29
ROCK2	O75116	Known RBP	13.21	□□□□□ -0.29
CDK13	Q14004	Known RBP	13.2	□□□□□ -0.3
GPATCH8	Q9UKJ3	Known RBP	13.18	□□□□□ -0.3
SLC4A1AP	Q9BWU0	Known RBP	13.15	□□□□□ -0.3
SMG6	Q86US8	Known RBP	13.13	□□□□□ -0.31
DHX29	Q7Z478	Known RBP	13.13	□□□□□ -0.31
EIF4G3	O43432	Known RBP	13.05	□□□□□ -0.32
LRPPRC	P42704	Known RBP	13.05	□□□□□ -0.32
PNISR	Q8TF01	Known RBP	13.04	□□□□□ -0.32
MYBBP1A	Q9BQG0	Known RBP	12.95	□□□□□ -0.34
HNRNPM	P52272	Known RBP eCLIP	12.8	□□□□□ -0.36
GEMIN5	Q8TEQ6	Known RBP eCLIP	12.77	□□□□□ -0.37
EIF2AK4	Q9P2K8	Known RBP	12.87	□□□□□ -0.35
TCERG1	O14776	Known RBP	12.84	□□□□□ -0.35
RRP1	P56182	Known RBP	12.79	□□□□□ -0.36
IPO9	Q96P70	Known RBP	12.79	□□□□□ -0.36
NOP58	Q9Y2X3	Known RBP	12.77	□□□□□ -0.37
RNF17	Q9BXT8	Known RBP	12.75	□□□□□ -0.37
ANP32A	P39687	Known RBP	12.74	□□□□□ -0.37
NCBP3	Q53F19	Known RBP	12.74	□□□□□ -0.37
ZNF326	Q5BKZ1	Known RBP	12.71	□□□□□ -0.37
TRMT2A	Q8IZ69	Known RBP	12.7	□□□□□ -0.38
SCAF11	Q99590	Known RBP	12.68	□□□□□ -0.38
PUS7	Q96PZ0	Known RBP	12.67	□□□□□ -0.38
EIF3A	Q14152	Known RBP	12.66	□□□□□ -0.38
WDR43	Q15061	Known RBP eCLIP	12.55	□□□□□ -0.4
GRWD1	Q9BQ67	Known RBP eCLIP	12.54	□□□□□ -0.4
SPAG9	O60271	Known RBP	12.59	□□□□□ -0.39
DEK	P35659	Known RBP	12.58	□□□□□ -0.4
ZCCHC11	Q5TAX3	Known RBP	12.56	□□□□□ -0.4
CC2D1B	Q5T0F9	Known RBP	12.53	□□□□□ -0.4
NKTR	P30414	Known RBP	12.52	□□□□□ -0.41
KDM5A	P29375	Known RBP	12.51	□□□□□ -0.41
C14orf93	Q9H972	Known RBP	12.47	□□□□□ -0.41
RARS	P54136	Known RBP	12.35	□□□□□ -0.43
NPM1	P06748	Known RBP eCLIP	12.23	□□□□□ -0.45
ZC3H13	Q5T200	Known RBP	12.35	□□□□□ -0.43
PPRC1	Q5VV67	Known RBP	12.35	□□□□□ -0.43
PNN	Q9H307	Known RBP	12.32	□□□□□ -0.44
NPM2	Q86SE8	Known RBP	12.31	□□□□□ -0.44
VIRMA	Q69YN4	Known RBP	12.31	□□□□□ -0.44
EIF5B	O60841	Known RBP	12.26	□□□□□ -0.45
CHMP4B	Q9H444	Known RBP	12.26	□□□□□ -0.45
UPF2	Q9HAU5	Known RBP	12.25	□□□□□ -0.45
MVP	Q14764	Known RBP	12.24	□□□□□ -0.45
LAS1L	Q9Y4W2	Known RBP	12.24	□□□□□ -0.45
IPO8	O15397	Known RBP	12.22	□□□□□ -0.45
CLTC	Q00610	Known RBP	12.22	□□□□□ -0.45
ARHGEF28	Q8N1W1	Known RBP	12.21	□□□□□ -0.45
DZIP1L	Q8IYY4	Known RBP	12.21	□□□□□ -0.45
ISY1	Q9ULR0	Known RBP	12.21	□□□□□ -0.45
CANX	P27824	Known RBP	12.19	□□□□□ -0.46
TMPO	P42166	Known RBP	12.19	□□□□□ -0.46
CALD1	Q05682	Known RBP	12.18	□□□□□ -0.46
L1TD1	Q5T7N2	Known RBP	12.18	□□□□□ -0.46
U2AF1	Q01081	Known RBP eCLIP	12.15	□□□□□ -0.46
ABCF1	Q8NE71	Known RBP eCLIP	12.03	□□□□□ -0.48
RBM25	P49756	Known RBP	12.16	□□□□□ -0.46
YTHDC2	Q9H6S0	Known RBP	12.12	□□□□□ -0.47
DIAPH1	O60610	Known RBP	12.12	□□□□□ -0.47
FTSJ3	Q8IY81	Known RBP	12.11	□□□□□ -0.47
EXOSC9	Q06265	Known RBP	12.1	□□□□□ -0.47
CHGA	P10645	Known RBP	12.09	□□□□□ -0.47
RRP7A	Q9Y3A4	Known RBP	12.08	□□□□□ -0.48
CPSF1	Q10570	Known RBP	12.08	□□□□□ -0.48
NOB1	Q9ULX3	Known RBP	12.07	□□□□□ -0.48
EDC4	Q6P2E9	Known RBP	12.04	□□□□□ -0.48
SRPK2	P78362	Known RBP	12.04	□□□□□ -0.48
MRPL50	Q8N5N7	Known RBP	12.04	□□□□□ -0.48
API5	Q9BZZ5	Known RBP	12.03	□□□□□ -0.48
HDGF	P51858	Known RBP	12.02	□□□□□ -0.49
TSR2	Q969E8	Known RBP	12.01	□□□□□ -0.49
U2SURP	O15042	Known RBP	12	□□□□□ -0.49
INTS3	Q68E01	Known RBP	12	□□□□□ -0.49
XRCC6	P12956	Known RBP eCLIP	11.97	□□□□□ -0.49
SAFB2	Q14151	Known RBP eCLIP	11.86	□□□□□ -0.51
CFAP65	Q6ZU64	Known RBP	11.99	□□□□□ -0.49
SETD1A	O15047	Known RBP	11.97	□□□□□ -0.49
EPB41L2	O43491	Known RBP	11.97	□□□□□ -0.49
CWC22	Q9HCG8	Known RBP	11.95	□□□□□ -0.5
MFAP1	P55081	Known RBP	11.93	□□□□□ -0.5
HTATSF1	O43719	Known RBP	11.92	□□□□□ -0.5
MAP2	P11137	Known RBP	11.92	□□□□□ -0.5
TNPO1	Q92973	Known RBP	11.9	□□□□□ -0.5
NUDT16	Q96DE0	Known RBP	11.89	□□□□□ -0.51
HSP90AB1	P08238	Known RBP	11.87	□□□□□ -0.51
CCT4	P50991	Known RBP	11.85	□□□□□ -0.51
SUGP2	Q8IX01	Known RBP eCLIP	11.81	□□□□□ -0.52
BAG4	O95429	Known RBP	11.82	□□□□□ -0.52
GSPT1	P15170	Known RBP	11.82	□□□□□ -0.52
INTS4	Q96HW7	Known RBP	11.82	□□□□□ -0.52
RTN4	Q9NQC3	Known RBP	11.81	□□□□□ -0.52
EIF4A2	Q14240	Known RBP	11.8	□□□□□ -0.52
PDIA4	P13667	Known RBP	11.79	□□□□□ -0.52
HSP90AA1	P07900	Known RBP	11.78	□□□□□ -0.52
CD2BP2	O95400	Known RBP	11.77	□□□□□ -0.53
ANP32B	Q92688	Known RBP	11.77	□□□□□ -0.53
THUMPD2	Q9BTF0	Known RBP	11.76	□□□□□ -0.53
RRP9	O43818	Known RBP	11.74	□□□□□ -0.53
DDX49	Q9Y6V7	Known RBP	11.74	□□□□□ -0.53
RRS1	Q15050	Known RBP	11.72	□□□□□ -0.53
RTF1	Q92541	Known RBP	11.72	□□□□□ -0.53
RBM42	Q9BTD8	Known RBP	11.72	□□□□□ -0.53
USP42	Q9H9J4	Known RBP	11.71	□□□□□ -0.53
NOL7	Q9UMY1	Known RBP	11.71	□□□□□ -0.53
RIMS1	Q86UR5	Known RBP	11.71	□□□□□ -0.54
MTHFSD	Q2M296	Known RBP	11.69	□□□□□ -0.54
ESF1	Q9H501	Known RBP	11.69	□□□□□ -0.54
WDR33	Q9C0J8	Known RBP	11.65	□□□□□ -0.54
XRN1	Q8IZH2	Known RBP	11.65	□□□□□ -0.54
MTERF4	Q7Z6M4	Known RBP	11.64	□□□□□ -0.55
PRPF40A	O75400	Known RBP	11.63	□□□□□ -0.55
MSN	P26038	Known RBP	11.62	□□□□□ -0.55
PHRF1	Q9P1Y6	Known RBP	11.61	□□□□□ -0.55
PRIM1	P49642	Known RBP	11.61	□□□□□ -0.55
CAVIN1	Q6NZI2	Known RBP	11.61	□□□□□ -0.55
ZGPAT	Q8N5A5	Known RBP	11.61	□□□□□ -0.55
GTF2F1	P35269	Known RBP eCLIP	11.53	□□□□□ -0.56
NCL	P19338	Known RBP	11.6	□□□□□ -0.55
FAM208A	Q9UK61	Known RBP	11.59	□□□□□ -0.55
GLRX3	O76003	Known RBP	11.59	□□□□□ -0.55
LSG1	Q9H089	Known RBP	11.58	□□□□□ -0.56
EIF2AK3	Q9NZJ5	Known RBP	11.58	□□□□□ -0.56
EIF4A1	P60842	Known RBP	11.57	□□□□□ -0.56
NGDN	Q8NEJ9	Known RBP	11.57	□□□□□ -0.56
LRRFIP2	Q9Y608	Known RBP	11.56	□□□□□ -0.56
MARF1	Q9Y4F3	Known RBP	11.55	□□□□□ -0.56
SURF6	O75683	Known RBP	11.53	□□□□□ -0.56
HMGN5	P82970	Known RBP	11.53	□□□□□ -0.56
CLASRP	Q8N2M8	Known RBP	11.52	□□□□□ -0.57
BCLAF1	Q9NYF8	Known RBP eCLIP	11.49	□□□□□ -0.57
NOLC1	Q14978	Known RBP eCLIP	11.44	□□□□□ -0.58
IGF2BP2	Q9Y6M1	Known RBP eCLIP	11.43	□□□□□ -0.58
G3BP1	Q13283	Known RBP eCLIP	11.42	□□□□□ -0.58
NSFL1C	Q9UNZ2	Known RBP	11.5	□□□□□ -0.57
CHD2	O14647	Known RBP	11.49	□□□□□ -0.57
RBM43	Q6ZSC3	Known RBP	11.49	□□□□□ -0.57
RBM27	Q9P2N5	Known RBP	11.49	□□□□□ -0.57
DDX58	O95786	Known RBP	11.47	□□□□□ -0.57
PHAX	Q9H814	Known RBP	11.47	□□□□□ -0.57
RNMT	O43148	Known RBP	11.46	□□□□□ -0.57
UPF3B	Q9BZI7	Known RBP	11.45	□□□□□ -0.58
LARP1	Q6PKG0	Known RBP	11.44	□□□□□ -0.58
LLPH	Q9BRT6	Known RBP	11.44	□□□□□ -0.58
IFIT2	P09913	Known RBP	11.43	□□□□□ -0.58
DDX19A	Q9NUU7	Known RBP	11.43	□□□□□ -0.58
HMGB1	P09429	Known RBP	11.42	□□□□□ -0.58
CAST	P20810	Known RBP	11.42	□□□□□ -0.58
R3HCC1	Q9Y3T6	Known RBP	11.42	□□□□□ -0.58
PPIL4	Q8WUA2	Known RBP eCLIP	11.38	□□□□□ -0.59
DHX8	Q14562	Known RBP	11.41	□□□□□ -0.58
CWC27	Q6UX04	Known RBP	11.41	□□□□□ -0.58
PTMA	P06454	Known RBP	11.4	□□□□□ -0.58
LARP1B	Q659C4	Known RBP	11.4	□□□□□ -0.58
JAKMIP1	Q96N16	Known RBP	11.4	□□□□□ -0.58
RBM8A	Q9Y5S9	Known RBP	11.4	□□□□□ -0.58
PRPF40B	Q6NWY9	Known RBP	11.39	□□□□□ -0.59
TDRD7	Q8NHU6	Known RBP	11.39	□□□□□ -0.59
CTIF	O43310	Known RBP	11.38	□□□□□ -0.59
EIF2S2	P20042	Known RBP	11.38	□□□□□ -0.59
DNM1	Q05193	Known RBP	11.37	□□□□□ -0.59
UTP14C	Q5TAP6	Known RBP	11.35	□□□□□ -0.59
SETD1B	Q9UPS6	Known RBP	11.34	□□□□□ -0.59
BICC1	Q9H694	Known RBP	11.34	□□□□□ -0.59
SNRPA1	P09661	Known RBP	11.33	□□□□□ -0.6
RBM6	P78332	Known RBP	11.33	□□□□□ -0.6
EXOSC10	Q01780	Known RBP	11.33	□□□□□ -0.6
PTPN12	Q05209	Known RBP	11.33	□□□□□ -0.6
LRRFIP1	Q32MZ4	Known RBP	11.32	□□□□□ -0.6
DHX32	Q7L7V1	Known RBP	11.32	□□□□□ -0.6
ADD1	P35611	Known RBP	11.31	□□□□□ -0.6
CWF19L2	Q2TBE0	Known RBP	11.3	□□□□□ -0.6
NOL8	Q76FK4	Known RBP	11.3	□□□□□ -0.6
PA2G4	Q9UQ80	Known RBP	11.3	□□□□□ -0.6
TRIM28	Q13263	Known RBP	11.29	□□□□□ -0.6
GTPBP4	Q9BZE4	Known RBP	11.29	□□□□□ -0.6
DBNL	Q9UJU6	Known RBP	11.29	□□□□□ -0.6
DHX16	O60231	Known RBP	11.27	□□□□□ -0.61
DNTTIP2	Q5QJE6	Known RBP	11.27	□□□□□ -0.61
NSUN7	Q8NE18	Known RBP	11.27	□□□□□ -0.61
SNW1	Q13573	Known RBP	11.26	□□□□□ -0.61
LRRC59	Q96AG4	Known RBP	11.26	□□□□□ -0.61
NAT10	Q9H0A0	Known RBP	11.26	□□□□□ -0.61
NOL10	Q9BSC4	Known RBP	11.25	□□□□□ -0.61
PARP4	Q9UKK3	Known RBP	11.24	□□□□□ -0.61
RNF113A	O15541	Known RBP	11.24	□□□□□ -0.61
RBM10	P98175	Known RBP	11.24	□□□□□ -0.61
TLR7	Q9NYK1	Known RBP	11.24	□□□□□ -0.61
RIOK3	O14730	Known RBP	11.23	□□□□□ -0.61
TFIP11	Q9UBB9	Known RBP	11.23	□□□□□ -0.61
PDIA3	P30101	Known RBP	11.22	□□□□□ -0.61
LARP6	Q9BRS8	Known RBP	11.22	□□□□□ -0.61
CGN	Q9P2M7	Known RBP	11.22	□□□□□ -0.61
KIN	O60870	Known RBP	11.21	□□□□□ -0.61
HSPD1	P10809	Known RBP	11.21	□□□□□ -0.61
CCAR1	Q8IX12	Known RBP	11.21	□□□□□ -0.61
CACTIN	Q8WUQ7	Known RBP	11.21	□□□□□ -0.61
MRPS27	Q92552	Known RBP	11.2	□□□□□ -0.62
EIF4ENIF1	Q9NRA8	Known RBP	11.2	□□□□□ -0.62
AIMP1	Q12904	Known RBP	11.19	□□□□□ -0.62
DHX40	Q8IX18	Known RBP	11.19	□□□□□ -0.62
FDPS	P14324	Known RBP	11.18	□□□□□ -0.62
NCBP1	Q09161	Known RBP	11.17	□□□□□ -0.62
IMMT	Q16891	Known RBP	11.17	□□□□□ -0.62
CCAR2	Q8N163	Known RBP	11.17	□□□□□ -0.62
SRRT	Q9BXP5	Known RBP	11.17	□□□□□ -0.62
DDX41	Q9UJV9	Known RBP	11.17	□□□□□ -0.62
U2AF2	P26368	Known RBP eCLIP	11.15	□□□□□ -0.62
DDX24	Q9GZR7	Known RBP eCLIP	11.13	□□□□□ -0.63
IFIT1	P09914	Known RBP	11.16	□□□□□ -0.62
HSP90B1	P14625	Known RBP	11.16	□□□□□ -0.62
NBPF10	Q6P3W6	Known RBP	11.15	□□□□□ -0.62
DDX46	Q7L014	Known RBP	11.14	□□□□□ -0.63
EDC3	Q96F86	Known RBP	11.14	□□□□□ -0.63
SEC62	Q99442	Known RBP	11.14	□□□□□ -0.63
DDX60	Q8IY21	Known RBP	11.13	□□□□□ -0.63
SLC3A2	P08195	Known RBP	11.13	□□□□□ -0.63
CPLX2	Q6PUV4	Known RBP	11.13	□□□□□ -0.63
ZNF579	Q8NAF0	Known RBP	11.13	□□□□□ -0.63
DDX54	Q8TDD1	Known RBP	11.13	□□□□□ -0.63
DNAJC2	Q99543	Known RBP	11.13	□□□□□ -0.63
AFDN	P55196	Known RBP	11.13	□□□□□ -0.63
SLU7	O95391	Known RBP	11.12	□□□□□ -0.63
SFPQ	P23246	Known RBP eCLIP	11.09	□□□□□ -0.63
ZCRB1	Q8TBF4	Known RBP	11.12	□□□□□ -0.63
ZRSR1	Q15695	Known RBP	11.11	□□□□□ -0.63
HOOK1	Q9UJC3	Known RBP	11.11	□□□□□ -0.63
ANGEL1	Q9UNK9	Known RBP	11.11	□□□□□ -0.63
ETF1	P62495	Known RBP	11.1	□□□□□ -0.63
SF3A1	Q15459	Known RBP	11.1	□□□□□ -0.63
MSL3	Q8N5Y2	Known RBP	11.1	□□□□□ -0.63
PTCD1	O75127	Known RBP	11.09	□□□□□ -0.63
ZC3H6	P61129	Known RBP	11.09	□□□□□ -0.63
BMS1	Q14692	Known RBP	11.09	□□□□□ -0.63
SARS	P49591	Known RBP	11.08	□□□□□ -0.64
CCT2	P78371	Known RBP	11.08	□□□□□ -0.64
GIGYF2	Q6Y7W6	Known RBP	11.08	□□□□□ -0.64
RALYL	Q86SE5	Known RBP	11.08	□□□□□ -0.64
ENOX1	Q8TC92	Known RBP	11.08	□□□□□ -0.64
PATL2	C9JE40	Known RBP	11.07	□□□□□ -0.64
IFIT5	Q13325	Known RBP	11.07	□□□□□ -0.64
XPO4	Q9C0E2	Known RBP	11.07	□□□□□ -0.64
NCOA5	Q9HCD5	Known RBP	11.07	□□□□□ -0.64
GNL3	Q9BVP2	Known RBP eCLIP	11.06	□□□□□ -0.64
UCHL5	Q9Y5K5	Known RBP eCLIP	11.05	□□□□□ -0.64
ZRANB2	O95218	Known RBP eCLIP	11.04	□□□□□ -0.64
METAP2	P50579	Known RBP eCLIP	11.04	□□□□□ -0.64
FTO	Q9C0B1	Known RBP eCLIP	11.04	□□□□□ -0.64
FKBP4	Q02790	Known RBP eCLIP	11.03	□□□□□ -0.64
PC	P11498	Known RBP	11.06	□□□□□ -0.64
STRBP	Q96SI9	Known RBP	11.05	□□□□□ -0.64
NAA15	Q9BXJ9	Known RBP	11.05	□□□□□ -0.64
PUS7L	Q9H0K6	Known RBP	11.05	□□□□□ -0.64
CEBPZ	Q03701	Known RBP	11.04	□□□□□ -0.64
KRI1	Q8N9T8	Known RBP	11.04	□□□□□ -0.64
PYM1	Q9BRP8	Known RBP	11.04	□□□□□ -0.64
PUS3	Q9BZE2	Known RBP	11.04	□□□□□ -0.64
SRPRB	Q9Y5M8	Known RBP	11.04	□□□□□ -0.64
IARS	P41252	Known RBP	11.03	□□□□□ -0.64
SAFB	Q15424	Known RBP eCLIP	11.02	□□□□□ -0.65
SSRP1	Q08945	Known RBP	11.02	□□□□□ -0.65
GPR161	Q8N6U8	Known RBP	11.02	□□□□□ -0.65
HNRNPLL	Q8WVV9	Known RBP	11.01	□□□□□ -0.65
TOP1	P11387	Known RBP	11	□□□□□ -0.65
SART3	Q15020	Known RBP	11	□□□□□ -0.65
PUM3	Q15397	Known RBP	11	□□□□□ -0.65
METTL16	Q86W50	Known RBP	11	□□□□□ -0.65
RSRC2	Q7L4I2	Known RBP	10.99	□□□□□ -0.65
RBM33	Q96EV2	Known RBP	10.99	□□□□□ -0.65
TRMT1	Q9NXH9	Known RBP	10.98	□□□□□ -0.65
PRPF3	O43395	Known RBP	10.97	□□□□□ -0.65
PIH1D3	Q9NQM4	Known RBP	10.97	□□□□□ -0.65
RBM28	Q9NW13	Known RBP	10.97	□□□□□ -0.65
PDS5A	Q29RF7	Known RBP	10.97	□□□□□ -0.65
ACTN4	O43707	Known RBP	10.96	□□□□□ -0.65
RANBP6	O60518	Known RBP	10.96	□□□□□ -0.65
APTX	Q7Z2E3	Known RBP	10.96	□□□□□ -0.65
IFIT3	O14879	Known RBP	10.95	□□□□□ -0.66
GNL2	Q13823	Known RBP	10.95	□□□□□ -0.66
DIS3L2	Q8IYB7	Known RBP	10.95	□□□□□ -0.66
CDC5L	Q99459	Known RBP	10.95	□□□□□ -0.66
UTP14A	Q9BVJ6	Known RBP	10.95	□□□□□ -0.66
LIMA1	Q9UHB6	Known RBP	10.95	□□□□□ -0.66
FMR1	Q06787	Known RBP eCLIP	10.9	□□□□□ -0.66
ARL6IP4	Q66PJ3	Known RBP	10.94	□□□□□ -0.66
ADD3	Q9UEY8	Known RBP	10.94	□□□□□ -0.66
TTF2	Q9UNY4	Known RBP	10.94	□□□□□ -0.66
EIF5	P55010	Known RBP	10.93	□□□□□ -0.66
POLR2D	O15514	Known RBP	10.92	□□□□□ -0.66
IDH1	O75874	Known RBP	10.92	□□□□□ -0.66
CDK11B	P21127	Known RBP	10.92	□□□□□ -0.66
TRMT112	Q9UI30	Known RBP	10.92	□□□□□ -0.66
SF3B2	Q13435	Known RBP	10.91	□□□□□ -0.66
DDX52	Q9Y2R4	Known RBP eCLIP	10.88	□□□□□ -0.67
NOC3L	Q8WTT2	Known RBP	10.9	□□□□□ -0.66
GNL3L	Q9NVN8	Known RBP	10.9	□□□□□ -0.66
LONP1	P36776	Known RBP	10.89	□□□□□ -0.67
AKAP17A	Q02040	Known RBP	10.89	□□□□□ -0.67
SF3B3	Q15393	Known RBP	10.89	□□□□□ -0.67
RIOK1	Q9BRS2	Known RBP	10.88	□□□□□ -0.67
CCDC9	Q9Y3X0	Known RBP	10.88	□□□□□ -0.67
EEF1G	P26641	Known RBP	10.87	□□□□□ -0.67
IGHMBP2	P38935	Known RBP	10.87	□□□□□ -0.67
DZIP3	Q86Y13	Known RBP	10.87	□□□□□ -0.67
SAMSN1	Q9NSI8	Known RBP	10.87	□□□□□ -0.67
THRAP3	Q9Y2W1	Known RBP	10.87	□□□□□ -0.67
TARSL2	A2RTX5	Known RBP	10.86	□□□□□ -0.67
AARS	P49588	Known RBP eCLIP	10.84	□□□□□ -0.67
NOL12	Q9UGY1	Known RBP eCLIP	10.84	□□□□□ -0.67
SMC1A	Q14683	Known RBP	10.86	□□□□□ -0.67
DDX17	Q92841	Known RBP	10.86	□□□□□ -0.67
INTS5	Q6P9B9	Known RBP	10.85	□□□□□ -0.67
XIRP1	Q702N8	Known RBP	10.85	□□□□□ -0.67
EIF3J	O75822	Known RBP	10.84	□□□□□ -0.67
HNRNPH3	P31942	Known RBP	10.84	□□□□□ -0.67
ADK	P55263	Known RBP	10.84	□□□□□ -0.67
PAPD7	Q5XG87	Known RBP	10.84	□□□□□ -0.67
SYMPK	Q92797	Known RBP	10.84	□□□□□ -0.67
CD44	P16070	Known RBP	10.83	□□□□□ -0.68
COPB1	P53618	Known RBP	10.83	□□□□□ -0.68
IFIT1B	Q5T764	Known RBP	10.83	□□□□□ -0.68
FXR1	P51114	Known RBP eCLIP	10.8	□□□□□ -0.68
MRPL44	Q9H9J2	Known RBP	10.83	□□□□□ -0.68
CWC15	Q9P013	Known RBP	10.83	□□□□□ -0.68
COL14A1	Q05707	Known RBP	10.82	□□□□□ -0.68
ZNHIT6	Q9NWK9	Known RBP	10.82	□□□□□ -0.68
MKRN1	Q9UHC7	Known RBP	10.82	□□□□□ -0.68
MYO5A	Q9Y4I1	Known RBP	10.82	□□□□□ -0.68
PURB	Q96QR8	Known RBP	10.81	□□□□□ -0.68
EIF3CL	B5ME19	Known RBP	10.8	□□□□□ -0.68
RPN1	P04843	Known RBP	10.8	□□□□□ -0.68
HNRNPH2	P55795	Known RBP	10.8	□□□□□ -0.68
CKAP4	Q07065	Known RBP	10.8	□□□□□ -0.68
C15orf52	Q6ZUT6	Known RBP	10.8	□□□□□ -0.68
SRBD1	Q8N5C6	Known RBP	10.8	□□□□□ -0.68
EIF3C	Q99613	Known RBP	10.8	□□□□□ -0.68
CRNKL1	Q9BZJ0	Known RBP	10.8	□□□□□ -0.68
LUC7L2	Q9Y383	Known RBP	10.8	□□□□□ -0.68
OAS2	P29728	Known RBP	10.79	□□□□□ -0.68
DGCR8	Q8WYQ5	Known RBP eCLIP	10.76	□□□□□ -0.69
TSR1	Q2NL82	Known RBP	10.79	□□□□□ -0.68
CCDC47	Q96A33	Known RBP	10.79	□□□□□ -0.68
NSUN4	Q96CB9	Known RBP	10.79	□□□□□ -0.68
TNKS1BP1	Q9C0C2	Known RBP	10.78	□□□□□ -0.68
PARP1	P09874	Known RBP	10.78	□□□□□ -0.68
EARS2	Q5JPH6	Known RBP	10.78	□□□□□ -0.68
RRP12	Q5JTH9	Known RBP	10.78	□□□□□ -0.68
RC3H1	Q5TC82	Known RBP	10.78	□□□□□ -0.68
TRMT44	Q8IYL2	Known RBP	10.78	□□□□□ -0.68
C1orf131	Q8NDD1	Known RBP	10.78	□□□□□ -0.68
FGFR1OP	O95684	Known RBP	10.77	□□□□□ -0.69
EIF1AD	Q8N9N8	Known RBP	10.77	□□□□□ -0.69
SEC31A	O94979	Known RBP	10.76	□□□□□ -0.69
CRKL	P46109	Known RBP	10.76	□□□□□ -0.69
GLE1	Q53GS7	Known RBP	10.76	□□□□□ -0.69
RNF10	Q8N5U6	Known RBP	10.76	□□□□□ -0.69
NIP7	Q9Y221	Known RBP eCLIP	10.75	□□□□□ -0.69
FXR2	P51116	Known RBP eCLIP	10.72	□□□□□ -0.69
NUCKS1	Q9H1E3	Known RBP	10.76	□□□□□ -0.69
REXO2	Q9Y3B8	Known RBP	10.76	□□□□□ -0.69
KARS	Q15046	Known RBP	10.75	□□□□□ -0.69
RPS8	P62241	Known RBP	10.74	□□□□□ -0.69
NOM1	Q5C9Z4	Known RBP	10.74	□□□□□ -0.69
DUSP9	Q99956	Known RBP	10.74	□□□□□ -0.69
IPO7	O95373	Known RBP	10.73	□□□□□ -0.69
EPB41	P11171	Known RBP	10.73	□□□□□ -0.69
TCP1	P17987	Known RBP	10.73	□□□□□ -0.69
HIBADH	P31937	Known RBP	10.73	□□□□□ -0.69
USO1	O60763	Known RBP	10.72	□□□□□ -0.69
PRPF6	O94906	Known RBP	10.72	□□□□□ -0.69
NONO	Q15233	Known RBP eCLIP	10.69	□□□□□ -0.7
CMTR1	Q8N1G2	Known RBP	10.72	□□□□□ -0.69
GUF1	Q8N442	Known RBP	10.72	□□□□□ -0.69
NAP1L4	Q99733	Known RBP	10.72	□□□□□ -0.69
ZCCHC17	Q9NP64	Known RBP	10.72	□□□□□ -0.69
ZC3H4	Q9UPT8	Known RBP	10.72	□□□□□ -0.69
MARS	P56192	Known RBP	10.71	□□□□□ -0.69
CCT6A	P40227	Known RBP	10.7	□□□□□ -0.7
DYNLL1	P63167	Known RBP	10.7	□□□□□ -0.7
NOA1	Q8NC60	Known RBP	10.7	□□□□□ -0.7
AEN	Q8WTP8	Known RBP	10.7	□□□□□ -0.7
PUF60	Q9UHX1	Known RBP	10.7	□□□□□ -0.7
ATXN2	Q99700	Known RBP	10.69	□□□□□ -0.7
SYF2	O95926	Known RBP	10.69	□□□□□ -0.7
SPATS2	Q86XZ4	Known RBP	10.69	□□□□□ -0.7
ZC3H3	Q8IXZ2	Known RBP	10.69	□□□□□ -0.7
LUC7L	Q9NQ29	Known RBP	10.69	□□□□□ -0.7
MYH14	Q7Z406	Known RBP	10.68	□□□□□ -0.7
SECISBP2L	Q93073	Known RBP	10.68	□□□□□ -0.7
TNRC6C	Q9HCJ0	Known RBP	10.67	□□□□□ -0.7
GCFC2	P16383	Known RBP	10.67	□□□□□ -0.7
TRIM21	P19474	Known RBP	10.67	□□□□□ -0.7
PMS1	P54277	Known RBP	10.67	□□□□□ -0.7
MMTAG2	Q9BU76	Known RBP	10.67	□□□□□ -0.7
NOC4L	Q9BVI4	Known RBP	10.67	□□□□□ -0.7
ATP1A1	P05023	Known RBP	10.66	□□□□□ -0.7
RRP36	Q96EU6	Known RBP	10.66	□□□□□ -0.7
CNOT6L	Q96LI5	Known RBP	10.66	□□□□□ -0.7
BZW2	Q9Y6E2	Known RBP	10.66	□□□□□ -0.7
BAZ2A	Q9UIF9	Known RBP	10.65	□□□□□ -0.7
LDHB	P07195	Known RBP	10.65	□□□□□ -0.7
MTIF2	P46199	Known RBP	10.65	□□□□□ -0.7
FKBP3	Q00688	Known RBP	10.65	□□□□□ -0.7
DNAJC21	Q5F1R6	Known RBP	10.65	□□□□□ -0.7
CELF1	Q92879	Known RBP	10.65	□□□□□ -0.7
CALR3	Q96L12	Known RBP	10.65	□□□□□ -0.7
RRP15	Q9Y3B9	Known RBP	10.65	□□□□□ -0.7
HMGB2	P26583	Known RBP	10.64	□□□□□ -0.71
YTHDF3	Q7Z739	Known RBP	10.63	□□□□□ -0.71
DZIP1	Q86YF9	Known RBP	10.63	□□□□□ -0.71
LARP4B	Q92615	Known RBP	10.63	□□□□□ -0.71
IFIH1	Q9BYX4	Known RBP	10.63	□□□□□ -0.71
N4BP1	O75113	Known RBP	10.62	□□□□□ -0.71
CLK2	P49760	Known RBP	10.62	□□□□□ -0.71
IFI16	Q16666	Known RBP	10.62	□□□□□ -0.71
REXO1	Q8N1G1	Known RBP	10.62	□□□□□ -0.71
SEC63	Q9UGP8	Known RBP	10.62	□□□□□ -0.71
EIF4A3	P38919	Known RBP	10.61	□□□□□ -0.71
MRPL12	P52815	Known RBP	10.61	□□□□□ -0.71
DIS3	Q9Y2L1	Known RBP	10.61	□□□□□ -0.71
GTPBP10	A4D1E9	Known RBP	10.6	□□□□□ -0.71
CCNT1	O60563	Known RBP	10.6	□□□□□ -0.71
GPATCH4	Q5T3I0	Known RBP	10.6	□□□□□ -0.71
SUGP1	Q8IWZ8	Known RBP	10.6	□□□□□ -0.71
EIF3H	O15372	Known RBP eCLIP	10.59	□□□□□ -0.71
NPM3	O75607	Known RBP	10.59	□□□□□ -0.71
NOP2	P46087	Known RBP	10.59	□□□□□ -0.71
SWT1	Q5T5J6	Known RBP	10.59	□□□□□ -0.71
DDX60L	Q5H9U9	Known RBP	10.58	□□□□□ -0.72
HSPA9	P38646	Known RBP	10.58	□□□□□ -0.72
METTL14	Q9HCE5	Known RBP	10.58	□□□□□ -0.72
DMGDH	Q9UI17	Known RBP	10.58	□□□□□ -0.72
SND1	Q7KZF4	Known RBP eCLIP	10.56	□□□□□ -0.72
UTP18	Q9Y5J1	Known RBP eCLIP	10.55	□□□□□ -0.72
BAZ2B	Q9UIF8	Known RBP	10.57	□□□□□ -0.72
SLC16A3	O15427	Known RBP	10.56	□□□□□ -0.72
TFRC	P02786	Known RBP	10.56	□□□□□ -0.72
DRG2	P55039	Known RBP	10.56	□□□□□ -0.72
TACO1	Q9BSH4	Known RBP	10.56	□□□□□ -0.72
A1CF	Q9NQ94	Known RBP	10.56	□□□□□ -0.72
PES1	O00541	Known RBP	10.55	□□□□□ -0.72
HADHB	P55084	Known RBP	10.55	□□□□□ -0.72
RTCB	Q9Y3I0	Known RBP	10.55	□□□□□ -0.72
RPL13	P26373	Known RBP	10.54	□□□□□ -0.72
EIF3D	O15371	Known RBP eCLIP	10.52	□□□□□ -0.73
SLTM	Q9NWH9	Known RBP eCLIP	10.52	□□□□□ -0.73
EIF3B	P55884	Known RBP	10.53	□□□□□ -0.72
FKBP1A	P62942	Known RBP	10.53	□□□□□ -0.72
RBM12	Q9NTZ6	Known RBP	10.53	□□□□□ -0.72
DDX25	Q9UHL0	Known RBP	10.53	□□□□□ -0.72
HDLBP	Q00341	Known RBP	10.52	□□□□□ -0.73
ARHGEF1	Q92888	Known RBP	10.52	□□□□□ -0.73
RBM17	Q96I25	Known RBP	10.52	□□□□□ -0.73
AFP	P02771	Known RBP	10.51	□□□□□ -0.73
BUD13	Q9BRD0	Known RBP eCLIP	10.51	□□□□□ -0.73
NKRF	O15226	Known RBP eCLIP	10.49	□□□□□ -0.73
MDH1	P40925	Known RBP	10.51	□□□□□ -0.73
KNOP1	Q1ED39	Known RBP	10.51	□□□□□ -0.73
TSEN2	Q8NCE0	Known RBP	10.51	□□□□□ -0.73
DHX36	Q9H2U1	Known RBP	10.51	□□□□□ -0.73
TYW1	Q9NV66	Known RBP	10.51	□□□□□ -0.73
HEXIM1	O94992	Known RBP	10.5	□□□□□ -0.73
CARS	P49589	Known RBP	10.5	□□□□□ -0.73
POLR2F	P61218	Known RBP	10.5	□□□□□ -0.73
SNRPF	P62306	Known RBP	10.5	□□□□□ -0.73
POU5F1	Q01860	Known RBP	10.5	□□□□□ -0.73
PRPF38A	Q8NAV1	Known RBP	10.5	□□□□□ -0.73
LSM14B	Q9BX40	Known RBP	10.5	□□□□□ -0.73
CNOT10	Q9H9A5	Known RBP	10.5	□□□□□ -0.73
CNOT7	Q9UIV1	Known RBP	10.5	□□□□□ -0.73
PGRMC1	O00264	Known RBP	10.49	□□□□□ -0.73
SART1	O43290	Known RBP	10.49	□□□□□ -0.73
MAPT	P10636	Known RBP	10.49	□□□□□ -0.73
EZH2	Q15910	Known RBP	10.49	□□□□□ -0.73
ALKBH5	Q6P6C2	Known RBP	10.49	□□□□□ -0.73
NAP1L1	P55209	Known RBP	10.48	□□□□□ -0.73
TDRD12	Q587J7	Known RBP	10.48	□□□□□ -0.73
MIF4GD	A9UHW6	Known RBP	10.47	□□□□□ -0.73
XRCC5	P13010	Known RBP	10.47	□□□□□ -0.73
BYSL	Q13895	Known RBP	10.47	□□□□□ -0.73
DHX34	Q14147	Known RBP	10.47	□□□□□ -0.73
CCDC43	Q96MW1	Known RBP	10.47	□□□□□ -0.73
SRP68	Q9UHB9	Known RBP	10.47	□□□□□ -0.73
DDX3X	O00571	Known RBP eCLIP	10.44	□□□□□ -0.74
PSMC2	P35998	Known RBP	10.46	□□□□□ -0.73
IPO4	Q8TEX9	Known RBP	10.46	□□□□□ -0.73
RPGR	Q92834	Known RBP	10.46	□□□□□ -0.73
RNPC3	Q96LT9	Known RBP	10.46	□□□□□ -0.73
SAP30BP	Q9UHR5	Known RBP	10.46	□□□□□ -0.73
ZNF473	Q8WTR7	Known RBP	10.45	□□□□□ -0.74
GEMIN8	Q9NWZ8	Known RBP	10.45	□□□□□ -0.74
HNRNPH1	P31943	Known RBP	10.44	□□□□□ -0.74
UTP11	Q9Y3A2	Known RBP	10.44	□□□□□ -0.74
MATR3	P43243	Known RBP eCLIP	10.43	□□□□□ -0.74
HNRNPUL1	Q9BUJ2	Known RBP eCLIP	10.43	□□□□□ -0.74
DDX3Y	O15523	Known RBP	10.43	□□□□□ -0.74
APOBEC3H	Q6NTF7	Known RBP	10.43	□□□□□ -0.74
GSPT2	Q8IYD1	Known RBP	10.43	□□□□□ -0.74
RBM46	Q8TBY0	Known RBP	10.43	□□□□□ -0.74
KRT18	P05783	Known RBP	10.42	□□□□□ -0.74
PABPC3	Q9H361	Known RBP	10.42	□□□□□ -0.74
NOC2L	Q9Y3T9	Known RBP	10.42	□□□□□ -0.74
CTNNA1	P35221	Known RBP	10.41	□□□□□ -0.74
HLTF	Q14527	Known RBP eCLIP	10.39	□□□□□ -0.75
DHX30	Q7L2E3	Known RBP eCLIP	10.39	□□□□□ -0.75
MOV10L1	Q9BXT6	Known RBP	10.41	□□□□□ -0.74
DDX4	Q9NQI0	Known RBP	10.41	□□□□□ -0.74
MAP3K20	Q9NYL2	Known RBP	10.41	□□□□□ -0.74
TBCA	O75347	Known RBP	10.4	□□□□□ -0.74
LRRC47	Q8N1G4	Known RBP	10.4	□□□□□ -0.74
DHX38	Q92620	Known RBP	10.4	□□□□□ -0.74
EIF2AK1	Q9BQI3	Known RBP	10.4	□□□□□ -0.74
ZC3H12C	Q9C0D7	Known RBP	10.4	□□□□□ -0.74
KIAA0391	O15091	Known RBP	10.39	□□□□□ -0.75
INTS8	Q75QN2	Known RBP	10.39	□□□□□ -0.75
TRMT10C	Q7L0Y3	Known RBP	10.39	□□□□□ -0.75
SSB	P05455	Known RBP eCLIP	10.38	□□□□□ -0.75
PABPC4	Q13310	Known RBP eCLIP	10.37	□□□□□ -0.75
DDX20	Q9UHI6	Known RBP	10.39	□□□□□ -0.75
DBR1	Q9UK59	Known RBP	10.39	□□□□□ -0.75
EEF2	P13639	Known RBP	10.38	□□□□□ -0.75
DHX9	Q08211	Known RBP	10.38	□□□□□ -0.75
FAM98C	Q17RN3	Known RBP	10.38	□□□□□ -0.75
XPO6	Q96QU8	Known RBP	10.38	□□□□□ -0.75
POLRMT	O00411	Known RBP	10.37	□□□□□ -0.75
CTTN	Q14247	Known RBP	10.37	□□□□□ -0.75
U2AF1L4	Q8WU68	Known RBP	10.37	□□□□□ -0.75
INTS2	Q9H0H0	Known RBP	10.37	□□□□□ -0.75
DDX47	Q9H0S4	Known RBP	10.37	□□□□□ -0.75
ZC3H11A	O75152	Known RBP eCLIP	10.35	□□□□□ -0.75
MTRF1L	Q9UGC7	Known RBP	10.37	□□□□□ -0.75
HERC5	Q9UII4	Known RBP	10.37	□□□□□ -0.75
VIL1	P09327	Known RBP	10.36	□□□□□ -0.75
MKRN3	Q13064	Known RBP	10.36	□□□□□ -0.75
ATXN2L	Q8WWM7	Known RBP	10.36	□□□□□ -0.75
P2RX7	Q99572	Known RBP	10.36	□□□□□ -0.75
MRPL11	Q9Y3B7	Known RBP	10.36	□□□□□ -0.75
RPL17-C18orf32	A0A0A6YYL6	Known RBP	10.35	□□□□□ -0.75
NTPCR	Q9BSD7	Known RBP	10.35	□□□□□ -0.75
RANBP17	Q9H2T7	Known RBP	10.35	□□□□□ -0.75
LARS	Q9P2J5	Known RBP	10.35	□□□□□ -0.75
CNOT8	Q9UFF9	Known RBP	10.35	□□□□□ -0.75
DDX42	Q86XP3	Known RBP eCLIP	10.33	□□□□□ -0.76
NOVA2	Q9UNW9	Known RBP	10.35	□□□□□ -0.75
MAGOH	P61326	Known RBP	10.34	□□□□□ -0.75
MAGOHB	Q96A72	Known RBP	10.34	□□□□□ -0.75
P4HB	P07237	Known RBP	10.33	□□□□□ -0.76
SKIV2L2	P42285	Known RBP	10.33	□□□□□ -0.76
MRPS25	P82663	Known RBP	10.33	□□□□□ -0.76
ZC3H12A	Q5D1E8	Known RBP	10.33	□□□□□ -0.76
RBM26	Q5T8P6	Known RBP	10.33	□□□□□ -0.76
NSRP1	Q9H0G5	Known RBP	10.33	□□□□□ -0.76
PPAN	Q9NQ55	Known RBP	10.33	□□□□□ -0.76
OAS1	P00973	Known RBP	10.32	□□□□□ -0.76
NOCT	Q9UK39	Known RBP	10.32	□□□□□ -0.76
RPL26L1	Q9UNX3	Known RBP	10.32	□□□□□ -0.76
MPHOSPH10	O00566	Known RBP	10.31	□□□□□ -0.76
KIF1C	O43896	Known RBP	10.31	□□□□□ -0.76
NMT1	P30419	Known RBP	10.31	□□□□□ -0.76
AUH	Q13825	Known RBP	10.31	□□□□□ -0.76
PSPC1	Q8WXF1	Known RBP	10.31	□□□□□ -0.76
CTNND1	O60716	Known RBP	10.3	□□□□□ -0.76
RDX	P35241	Known RBP	10.3	□□□□□ -0.76
EIF6	P56537	Known RBP	10.3	□□□□□ -0.76
DKC1	O60832	Known RBP eCLIP	10.29	□□□□□ -0.76
RNASE9	P60153	Known RBP	10.3	□□□□□ -0.76
CCDC137	Q6PK04	Known RBP	10.3	□□□□□ -0.76
CELF4	Q9BZC1	Known RBP	10.3	□□□□□ -0.76
INTS9	Q9NV88	Known RBP	10.3	□□□□□ -0.76
DHX15	O43143	Known RBP	10.29	□□□□□ -0.76
RPL21	P46778	Known RBP	10.29	□□□□□ -0.76
PRPF4B	Q13523	Known RBP	10.29	□□□□□ -0.76
DDX1	Q92499	Known RBP	10.29	□□□□□ -0.76
IPO5	O00410	Known RBP	10.28	□□□□□ -0.76
EZR	P15311	Known RBP	10.28	□□□□□ -0.76
QARS	P47897	Known RBP	10.28	□□□□□ -0.76
ENOX2	Q16206	Known RBP	10.28	□□□□□ -0.76
BCCIP	Q9P287	Known RBP eCLIP	10.27	□□□□□ -0.77
SBDS	Q9Y3A5	Known RBP eCLIP	10.27	□□□□□ -0.77
SSU72	Q9NP77	Known RBP	10.28	□□□□□ -0.76
DRG1	Q9Y295	Known RBP	10.28	□□□□□ -0.76
RPUSD2	Q8IZ73	Known RBP	10.27	□□□□□ -0.77
HNRNPCL1	O60812	Known RBP	10.26	□□□□□ -0.77
RRP1B	Q14684	Known RBP	10.26	□□□□□ -0.77
NOP9	Q86U38	Known RBP	10.26	□□□□□ -0.77
FAM120A	Q9NZB2	Known RBP eCLIP	10.26	□□□□□ -0.77
PRPF4	O43172	Known RBP eCLIP	10.25	□□□□□ -0.77
TPX2	Q9ULW0	Known RBP	10.26	□□□□□ -0.77
RBBP6	Q7Z6E9	Known RBP	10.25	□□□□□ -0.77
AGO4	Q9HCK5	Known RBP	10.25	□□□□□ -0.77
MRPL47	Q9HD33	Known RBP	10.25	□□□□□ -0.77
ARHGEF2	Q92974	Known RBP	10.24	□□□□□ -0.77
DDX27	Q96GQ7	Known RBP	10.24	□□□□□ -0.77
NQO1	P15559	Known RBP	10.23	□□□□□ -0.77
YARS	P54577	Known RBP	10.23	□□□□□ -0.77
C1QBP	Q07021	Known RBP	10.23	□□□□□ -0.77
SNRNP35	Q16560	Known RBP	10.23	□□□□□ -0.77
ZCCHC9	Q8N567	Known RBP	10.23	□□□□□ -0.77
CDC42EP4	Q9H3Q1	Known RBP	10.23	□□□□□ -0.77
SMG5	Q9UPR3	Known RBP	10.23	□□□□□ -0.77
YWHAB	P31946	Known RBP	10.22	□□□□□ -0.77
PRMT1	Q99873	Known RBP	10.22	□□□□□ -0.77
ELAC2	Q9BQ52	Known RBP	10.22	□□□□□ -0.77
WDR46	O15213	Known RBP	10.21	□□□□□ -0.77
LDHA	P00338	Known RBP	10.21	□□□□□ -0.77
VIM	P08670	Known RBP	10.21	□□□□□ -0.77
RNASEL	Q05823	Known RBP	10.21	□□□□□ -0.77
ALKBH8	Q96BT7	Known RBP	10.21	□□□□□ -0.77
LSM8	O95777	Known RBP	10.2	□□□□□ -0.78
C4BPA	P04003	Known RBP	10.2	□□□□□ -0.78
RBM41	Q96IZ5	Known RBP	10.2	□□□□□ -0.78
RSRC1	Q96IZ7	Known RBP	10.2	□□□□□ -0.78
2023-09-11	Q9NVA2	Known RBP	10.2	□□□□□ -0.78
NOP53	Q9NZM5	Known RBP	10.2	□□□□□ -0.78
ATP5B	P06576	Known RBP	10.19	□□□□□ -0.78
ACO1	P21399	Known RBP	10.19	□□□□□ -0.78
MRPS9	P82933	Known RBP	10.19	□□□□□ -0.78
EPS8L3	Q8TE67	Known RBP	10.19	□□□□□ -0.78
TDRD3	Q9H7E2	Known RBP	10.19	□□□□□ -0.78
DDX56	Q9NY93	Known RBP	10.19	□□□□□ -0.78
RBM5	P52756	Known RBP eCLIP	10.17	□□□□□ -0.78
LMNA	P02545	Known RBP	10.18	□□□□□ -0.78
ENDOV	Q8N8Q3	Known RBP	10.18	□□□□□ -0.78
LUC7L3	O95232	Known RBP	10.17	□□□□□ -0.78
NSF	P46459	Known RBP	10.17	□□□□□ -0.78
RBM15	Q96T37	Known RBP eCLIP	10.16	□□□□□ -0.78
IGF2BP3	O00425	Known RBP eCLIP	10.14	□□□□□ -0.79
EDF1	O60869	Known RBP	10.16	□□□□□ -0.78
EIF4B	P23588	Known RBP	10.16	□□□□□ -0.78
WDR4	P57081	Known RBP	10.16	□□□□□ -0.78
NFX1	Q12986	Known RBP	10.16	□□□□□ -0.78
OASL	Q15646	Known RBP	10.16	□□□□□ -0.78
ADAT2	Q7Z6V5	Known RBP	10.16	□□□□□ -0.78
TGS1	Q96RS0	Known RBP	10.16	□□□□□ -0.78
DDX23	Q9BUQ8	Known RBP	10.16	□□□□□ -0.78
NIFK	Q9BYG3	Known RBP	10.16	□□□□□ -0.78
VCP	P55072	Known RBP	10.14	□□□□□ -0.79
RNASEH2B	Q5TBB1	Known RBP	10.14	□□□□□ -0.79
DLAT	P10515	Known RBP	10.13	□□□□□ -0.79
STIP1	P31948	Known RBP	10.13	□□□□□ -0.79
RPS6	P62753	Known RBP	10.13	□□□□□ -0.79
PWP2	Q15269	Known RBP	10.13	□□□□□ -0.79
DHX33	Q9H6R0	Known RBP	10.13	□□□□□ -0.79
R3HDM2	Q9Y2K5	Known RBP	10.13	□□□□□ -0.79
TRDMT1	O14717	Known RBP	10.12	□□□□□ -0.79
TLR3	O15455	Known RBP	10.12	□□□□□ -0.79
GAS2	O43903	Known RBP	10.12	□□□□□ -0.79
CSDE1	O75534	Known RBP	10.12	□□□□□ -0.79
ASS1	P00966	Known RBP	10.12	□□□□□ -0.79
ATP2A2	P16615	Known RBP	10.12	□□□□□ -0.79
POLR2B	P30876	Known RBP	10.12	□□□□□ -0.79
GEMIN4	P57678	Known RBP	10.12	□□□□□ -0.79
YWHAE	P62258	Known RBP	10.12	□□□□□ -0.79
LBR	Q14739	Known RBP	10.12	□□□□□ -0.79
SUPV3L1	Q8IYB8	Known RBP eCLIP	10.11	□□□□□ -0.79
DDX51	Q8N8A6	Known RBP eCLIP	10.11	□□□□□ -0.79
ZNF622	Q969S3	Known RBP eCLIP	10.11	□□□□□ -0.79
FAM133B	Q5BKY9	Known RBP	10.12	□□□□□ -0.79
NSUN6	Q8TEA1	Known RBP	10.12	□□□□□ -0.79
POP1	Q99575	Known RBP	10.12	□□□□□ -0.79
AGO2	Q9UKV8	Known RBP	10.12	□□□□□ -0.79
MTO1	Q9Y2Z2	Known RBP	10.12	□□□□□ -0.79
HNRNPDL	O14979	Known RBP	10.11	□□□□□ -0.79
UBAP2	Q5T6F2	Known RBP	10.11	□□□□□ -0.79
TDRD10	Q5VZ19	Known RBP	10.11	□□□□□ -0.79
SRRM1	Q8IYB3	Known RBP	10.11	□□□□□ -0.79
CLNS1A	P54105	Known RBP	10.1	□□□□□ -0.79
TARBP2	Q15633	Known RBP	10.1	□□□□□ -0.79
TROVE2	P10155	Known RBP eCLIP	10.09	□□□□□ -0.79
SMNDC1	O75940	Known RBP eCLIP	10.08	□□□□□ -0.8
UTP4	Q969X6	Known RBP	10.1	□□□□□ -0.79
CALR	P27797	Known RBP	10.09	□□□□□ -0.79
MRPS35	P82673	Known RBP	10.09	□□□□□ -0.79
HADH	Q16836	Known RBP	10.09	□□□□□ -0.79
BZW1	Q7L1Q6	Known RBP	10.09	□□□□□ -0.79
NAF1	Q96HR8	Known RBP	10.09	□□□□□ -0.79
APOBEC3G	Q9HC16	Known RBP	10.09	□□□□□ -0.79
DYNC1LI1	Q9Y6G9	Known RBP	10.09	□□□□□ -0.79
ZNFX1	Q9P2E3	Known RBP	10.09	□□□□□ -0.79
DDX39A	O00148	Known RBP	10.08	□□□□□ -0.8
RPS12	P25398	Known RBP	10.08	□□□□□ -0.8
NOP14	P78316	Known RBP	10.08	□□□□□ -0.8
UHMK1	Q8TAS1	Known RBP	10.08	□□□□□ -0.8
STAU1	O95793	Known RBP	10.07	□□□□□ -0.8
EIF2AK2	P19525	Known RBP	10.07	□□□□□ -0.8
RPL26	P61254	Known RBP	10.07	□□□□□ -0.8
PKN2	Q16513	Known RBP	10.07	□□□□□ -0.8
DHX37	Q8IY37	Known RBP	10.07	□□□□□ -0.8
PTCD3	Q96EY7	Known RBP	10.07	□□□□□ -0.8
STN1	Q9H668	Known RBP	10.07	□□□□□ -0.8
QTRT2	Q9H974	Known RBP	10.07	□□□□□ -0.8
NLRP11	P59045	Known RBP	10.06	□□□□□ -0.8
SLC25A11	Q02978	Known RBP	10.06	□□□□□ -0.8
ZRSR2	Q15696	Known RBP	10.06	□□□□□ -0.8
MAK16	Q9BXY0	Known RBP	10.06	□□□□□ -0.8
RAVER2	Q9HCJ3	Known RBP	10.06	□□□□□ -0.8
STX18	Q9P2W9	Known RBP	10.06	□□□□□ -0.8
DLD	P09622	Known RBP	10.05	□□□□□ -0.8
RPL22	P35268	Known RBP	10.05	□□□□□ -0.8
RPL7A	P62424	Known RBP	10.05	□□□□□ -0.8
PDIA2	Q13087	Known RBP	10.05	□□□□□ -0.8
MRPL4	Q9BYD3	Known RBP	10.05	□□□□□ -0.8
DDX43	Q9NXZ2	Known RBP	10.05	□□□□□ -0.8
CPSF3	Q9UKF6	Known RBP	10.05	□□□□□ -0.8
BCLAF3	A2AJT9	Known RBP	10.04	□□□□□ -0.8
ANGEL2	Q5VTE6	Known RBP	10.04	□□□□□ -0.8
CAPRIN2	Q6IMN6	Known RBP	10.04	□□□□□ -0.8
THOC1	Q96FV9	Known RBP	10.04	□□□□□ -0.8
ACO2	Q99798	Known RBP	10.04	□□□□□ -0.8
SNRPA	P09012	Known RBP	10.03	□□□□□ -0.8
FRG1	Q14331	Known RBP	10.03	□□□□□ -0.8
2023-09-07	Q16181	Known RBP	10.03	□□□□□ -0.8
NOL9	Q5SY16	Known RBP	10.03	□□□□□ -0.8
MEX3C	Q5U5Q3	Known RBP	10.03	□□□□□ -0.8
KYAT3	Q6YP21	Known RBP	10.03	□□□□□ -0.8
CADM1	Q9BY67	Known RBP	10.03	□□□□□ -0.8
STK10	O94804	Known RBP	10.02	□□□□□ -0.81
TRUB2	O95900	Known RBP	10.02	□□□□□ -0.81
PTDSS1	P48651	Known RBP	10.02	□□□□□ -0.81
OTUD4	Q01804	Known RBP	10.02	□□□□□ -0.81
KPNB1	Q14974	Known RBP	10.02	□□□□□ -0.81
MTDH	Q86UE4	Known RBP	10.02	□□□□□ -0.81
TARS2	Q9BW92	Known RBP	10.02	□□□□□ -0.81
SPATS2L	Q9NUQ6	Known RBP	10.02	□□□□□ -0.81
RPSA	P08865	Known RBP	10.01	□□□□□ -0.81
FASTKD3	Q14CZ7	Known RBP	10.01	□□□□□ -0.81
TRMT5	Q32P41	Known RBP	10.01	□□□□□ -0.81
PSTK	Q8IV42	Known RBP	10.01	□□□□□ -0.81
TARS	P26639	Known RBP	10	□□□□□ -0.81
RPL34	P49207	Known RBP	10	□□□□□ -0.81
EIF3E	P60228	Known RBP	10	□□□□□ -0.81
HNRNPD	Q14103	Known RBP	10	□□□□□ -0.81
WDR83	Q9BRX9	Known RBP	10	□□□□□ -0.81
XAB2	Q9HCS7	Known RBP	10	□□□□□ -0.81
XPO7	Q9UIA9	Known RBP	10	□□□□□ -0.81
MYH9	P35579	Known RBP	9.99	□□□□□ -0.81
NVL	O15381	Known RBP	9.99	□□□□□ -0.81
SDAD1	Q9NVU7	Known RBP eCLIP	9.99	□□□□□ -0.81
SSR1	P43307	Known RBP	9.99	□□□□□ -0.81
PSMC1	P62191	Known RBP	9.99	□□□□□ -0.81
ZYX	Q15942	Known RBP	9.99	□□□□□ -0.81
KHDC1	Q4VXA5	Known RBP	9.99	□□□□□ -0.81
SNRNP48	Q6IEG0	Known RBP	9.99	□□□□□ -0.81
PAIP2	Q9BPZ3	Known RBP	9.99	□□□□□ -0.81
DNAJC17	Q9NVM6	Known RBP	9.99	□□□□□ -0.81
PRPF31	Q8WWY3	Known RBP	9.98	□□□□□ -0.81
MPHOSPH6	Q99547	Known RBP	9.98	□□□□□ -0.81
EIF2B3	Q9NR50	Known RBP	9.98	□□□□□ -0.81
WDR3	Q9UNX4	Known RBP eCLIP	9.98	□□□□□ -0.81
SF3B1	O75533	Known RBP eCLIP	9.97	□□□□□ -0.81
ACAT1	P24752	Known RBP	9.97	□□□□□ -0.81
BRD2	P25440	Known RBP	9.97	□□□□□ -0.81
SARNP	P82979	Known RBP	9.97	□□□□□ -0.81
SRPK1	Q96SB4	Known RBP	9.97	□□□□□ -0.81
EBNA1BP2	Q99848	Known RBP	9.97	□□□□□ -0.81
CCNT2	O60583	Known RBP	9.96	□□□□□ -0.82
SNUPN	O95149	Known RBP	9.96	□□□□□ -0.82
DARS2	Q6PI48	Known RBP	9.96	□□□□□ -0.82
MARK2	Q7KZI7	Known RBP	9.96	□□□□□ -0.82
CAND1	Q86VP6	Known RBP	9.96	□□□□□ -0.82
PCBP1	Q15365	Known RBP eCLIP	9.95	□□□□□ -0.82
MRM3	Q9HC36	Known RBP	9.96	□□□□□ -0.82
YWHAZ	P63104	Known RBP	9.95	□□□□□ -0.82
ROR2	Q01974	Known RBP	9.95	□□□□□ -0.82
APOBEC3F	Q8IUX4	Known RBP	9.95	□□□□□ -0.82
WDR75	Q8IWA0	Known RBP	9.95	□□□□□ -0.82
SCG3	Q8WXD2	Known RBP	9.95	□□□□□ -0.82
IQCG	Q9H095	Known RBP	9.95	□□□□□ -0.82
RPF1	Q9H9Y2	Known RBP	9.95	□□□□□ -0.82
ZC3H7B	Q9UGR2	Known RBP	9.95	□□□□□ -0.82
APOBEC2	Q9Y235	Known RBP	9.95	□□□□□ -0.82
UBA1	P22314	Known RBP	9.94	□□□□□ -0.82
KHSRP	Q92945	Known RBP eCLIP	9.94	□□□□□ -0.82
YWHAG	P61981	Known RBP eCLIP	9.92	□□□□□ -0.82
HARS2	P49590	Known RBP	9.94	□□□□□ -0.82
H2AFY	O75367	Known RBP	9.93	□□□□□ -0.82
MRPS5	P82675	Known RBP	9.93	□□□□□ -0.82
CELF3	Q5SZQ8	Known RBP	9.93	□□□□□ -0.82
PIWIL2	Q8TC59	Known RBP	9.93	□□□□□ -0.82
METTL5	Q9NRN9	Known RBP	9.93	□□□□□ -0.82
PAPOLA	P51003	Known RBP	9.92	□□□□□ -0.82
BASP1	P80723	Known RBP	9.92	□□□□□ -0.82
TFAM	Q00059	Known RBP	9.92	□□□□□ -0.82
QKI	Q96PU8	Known RBP eCLIP	9.92	□□□□□ -0.82
SF3A3	Q12874	Known RBP eCLIP	9.91	□□□□□ -0.82
EFTUD2	Q15029	Known RBP eCLIP	9.91	□□□□□ -0.82
DDX55	Q8NHQ9	Known RBP eCLIP	9.91	□□□□□ -0.82
STAU2	Q9NUL3	Known RBP eCLIP	9.91	□□□□□ -0.82
ILF2	Q12905	Known RBP	9.92	□□□□□ -0.82
DYNC1I2	Q13409	Known RBP	9.92	□□□□□ -0.82
INTS6L	Q5JSJ4	Known RBP	9.92	□□□□□ -0.82
PDCD7	Q8N8D1	Known RBP	9.92	□□□□□ -0.82
HBS1L	Q9Y450	Known RBP	9.92	□□□□□ -0.82
ERI2	A8K979	Known RBP	9.91	□□□□□ -0.82
BUD23	O43709	Known RBP	9.91	□□□□□ -0.82
CWF19L1	Q69YN2	Known RBP	9.91	□□□□□ -0.82
PRPF39	Q86UA1	Known RBP	9.91	□□□□□ -0.82
RBM15B	Q8NDT2	Known RBP	9.91	□□□□□ -0.82
PAPOLB	Q9NRJ5	Known RBP	9.91	□□□□□ -0.82
PABPC4L	P0CB38	Known RBP	9.9	□□□□□ -0.82
THOC5	Q13769	Known RBP	9.9	□□□□□ -0.82
RBBP5	Q15291	Known RBP	9.9	□□□□□ -0.82
HEXIM2	Q96MH2	Known RBP	9.9	□□□□□ -0.82
CNOT11	Q9UKZ1	Known RBP	9.9	□□□□□ -0.82
PRPF19	Q9UMS4	Known RBP	9.9	□□□□□ -0.82
RBM47	A0AV96	Known RBP	9.89	□□□□□ -0.83
DENR	O43583	Known RBP	9.89	□□□□□ -0.83
CPSF7	Q8N684	Known RBP	9.89	□□□□□ -0.83
PPARGC1A	Q9UBK2	Known RBP	9.89	□□□□□ -0.83
GARS	P41250	Known RBP	9.88	□□□□□ -0.83
CSE1L	P55060	Known RBP	9.88	□□□□□ -0.83
PAFAH1B3	Q15102	Known RBP	9.88	□□□□□ -0.83
FASTKD1	Q53R41	Known RBP	9.88	□□□□□ -0.83
PDCD6IP	Q8WUM4	Known RBP	9.88	□□□□□ -0.83
SREK1	Q8WXA9	Known RBP	9.88	□□□□□ -0.83
SNRNP25	Q9BV90	Known RBP	9.88	□□□□□ -0.83
NXF1	Q9UBU9	Known RBP	9.88	□□□□□ -0.83
TNS1	Q9HBL0	Known RBP	9.87	□□□□□ -0.83
TRMT1L	Q7Z2T5	Known RBP	9.87	□□□□□ -0.83
ALYREF	Q86V81	Known RBP	9.87	□□□□□ -0.83
ZC3H18	Q86VM9	Known RBP	9.87	□□□□□ -0.83
TFB1M	Q8WVM0	Known RBP	9.87	□□□□□ -0.83
MRPL40	Q9NQ50	Known RBP	9.87	□□□□□ -0.83
ALDOA	P04075	Known RBP	9.86	□□□□□ -0.83
ABCE1	P61221	Known RBP	9.86	□□□□□ -0.83
DALRD3	Q5D0E6	Known RBP	9.86	□□□□□ -0.83
HEATR6	Q6AI08	Known RBP	9.86	□□□□□ -0.83
RP9	Q8TA86	Known RBP	9.86	□□□□□ -0.83
DUS3L	Q96G46	Known RBP	9.86	□□□□□ -0.83
FASTKD2	Q9NYY8	Known RBP eCLIP	9.85	□□□□□ -0.83
SEC23IP	Q9Y6Y8	Known RBP	9.86	□□□□□ -0.83
NOP56	O00567	Known RBP	9.85	□□□□□ -0.83
ENO1	P06733	Known RBP	9.85	□□□□□ -0.83
BST2	Q10589	Known RBP	9.85	□□□□□ -0.83
DGCR14	Q96DF8	Known RBP	9.85	□□□□□ -0.83
MRRF	Q96E11	Known RBP	9.85	□□□□□ -0.83
C12orf65	Q9H3J6	Known RBP	9.85	□□□□□ -0.83
UTP6	Q9NYH9	Known RBP	9.85	□□□□□ -0.83
HSPA1A	P0DMV8	Known RBP	9.84	□□□□□ -0.83
HSPA1B	P0DMV9	Known RBP	9.84	□□□□□ -0.83
HARS	P12081	Known RBP	9.84	□□□□□ -0.83
TRMT10B	Q6PF06	Known RBP	9.84	□□□□□ -0.83
YBX3	P16989	Known RBP eCLIP	9.82	□□□□□ -0.84
PTCD2	Q8WV60	Known RBP	9.84	□□□□□ -0.83
HNRNPAB	Q99729	Known RBP	9.84	□□□□□ -0.83
ALG13	Q9NP73	Known RBP	9.84	□□□□□ -0.83
XPO1	O14980	Known RBP	9.83	□□□□□ -0.84
XPOT	O43592	Known RBP	9.83	□□□□□ -0.84
ZFR	Q96KR1	Known RBP	9.83	□□□□□ -0.84
NGRN	Q9NPE2	Known RBP	9.83	□□□□□ -0.84
CPSF2	Q9P2I0	Known RBP	9.83	□□□□□ -0.84
WARS	P23381	Known RBP	9.82	□□□□□ -0.84
RPL5	P46777	Known RBP	9.82	□□□□□ -0.84
SERBP1	Q8NC51	Known RBP eCLIP	9.81	□□□□□ -0.84
UBQLN1	Q9UMX0	Known RBP	9.82	□□□□□ -0.84
IREB2	P48200	Known RBP	9.81	□□□□□ -0.84
ALDH18A1	P54886	Known RBP	9.81	□□□□□ -0.84
PPID	Q08752	Known RBP	9.81	□□□□□ -0.84
TRAP1	Q12931	Known RBP	9.81	□□□□□ -0.84
GFM2	Q969S9	Known RBP	9.81	□□□□□ -0.84
MAEL	Q96JY0	Known RBP	9.81	□□□□□ -0.84
DHX35	Q9H5Z1	Known RBP	9.81	□□□□□ -0.84
TXN	P10599	Known RBP	9.8	□□□□□ -0.84
RPL14	P50914	Known RBP	9.8	□□□□□ -0.84
FASTKD5	Q7L8L6	Known RBP	9.8	□□□□□ -0.84
PIWIL1	Q96J94	Known RBP	9.8	□□□□□ -0.84
RNASEH1	O60930	Known RBP	9.79	□□□□□ -0.84
RPL10A	P62906	Known RBP	9.79	□□□□□ -0.84
TBL3	Q12788	Known RBP	9.79	□□□□□ -0.84
UBAP2L	Q14157	Known RBP	9.79	□□□□□ -0.84
MRPL45	Q9BRJ2	Known RBP	9.79	□□□□□ -0.84
KPNA2	P52292	Known RBP	9.78	□□□□□ -0.84
PABPC1L	Q4VXU2	Known RBP	9.78	□□□□□ -0.84
RARS2	Q5T160	Known RBP	9.78	□□□□□ -0.84
PIWIL4	Q7Z3Z4	Known RBP	9.78	□□□□□ -0.84
MRPS26	Q9BYN8	Known RBP	9.78	□□□□□ -0.84
PTBP2	Q9UKA9	Known RBP	9.78	□□□□□ -0.84
AAR2	Q9Y312	Known RBP	9.78	□□□□□ -0.84
BRCA1	P38398	Known RBP	9.78	□□□□□ -0.84
NSUN2	Q08J23	Known RBP eCLIP	9.77	□□□□□ -0.85
MRPL19	P49406	Known RBP	9.77	□□□□□ -0.85
TXNL4A	P83876	Known RBP	9.77	□□□□□ -0.85
UBE2O	Q9C0C9	Known RBP	9.77	□□□□□ -0.85
SUCO	Q9UBS9	Known RBP	9.77	□□□□□ -0.85
R3HDM1	Q15032	Known RBP	9.76	□□□□□ -0.85
ZC3HC1	Q86WB0	Known RBP	9.76	□□□□□ -0.85
TDRD5	Q8NAT2	Known RBP	9.76	□□□□□ -0.85
ZMAT2	Q96NC0	Known RBP	9.76	□□□□□ -0.85
MRPL57	Q9BQC6	Known RBP	9.76	□□□□□ -0.85
TUT1	Q9H6E5	Known RBP	9.76	□□□□□ -0.85
WDR6	Q9NNW5	Known RBP	9.76	□□□□□ -0.85
IPO11	Q9UI26	Known RBP	9.76	□□□□□ -0.85
EEF2K	O00418	Known RBP	9.75	□□□□□ -0.85
DARS	P14868	Known RBP	9.75	□□□□□ -0.85
TRIM25	Q14258	Known RBP	9.75	□□□□□ -0.85
LSM12	Q3MHD2	Known RBP	9.75	□□□□□ -0.85
YTHDF1	Q9BYJ9	Known RBP	9.75	□□□□□ -0.85
RBM38	Q9H0Z9	Known RBP	9.75	□□□□□ -0.85
PTPN1	P18031	Known RBP	9.74	□□□□□ -0.85
PLD6	Q8N2A8	Known RBP	9.74	□□□□□ -0.85
CNDP2	Q96KP4	Known RBP	9.74	□□□□□ -0.85
MRPL46	Q9H2W6	Known RBP	9.74	□□□□□ -0.85
EML4	Q9HC35	Known RBP	9.74	□□□□□ -0.85
ARCN1	P48444	Known RBP	9.73	□□□□□ -0.85
ZC3H15	Q8WU90	Known RBP	9.73	□□□□□ -0.85
MRPL1	Q9BYD6	Known RBP	9.73	□□□□□ -0.85
RPLP2	P05387	Known RBP	9.72	□□□□□ -0.85
RPL9	P32969	Known RBP	9.72	□□□□□ -0.85
ERI1	Q8IV48	Known RBP	9.72	□□□□□ -0.85
DDX50	Q9BQ39	Known RBP	9.72	□□□□□ -0.85
TRIM56	Q9BRZ2	Known RBP	9.72	□□□□□ -0.85
ADARB2	Q9NS39	Known RBP	9.72	□□□□□ -0.85
PDCD11	Q14690	Known RBP	9.72	□□□□□ -0.85
TYW5	A2RUC4	Known RBP	9.71	□□□□□ -0.86
TNPO2	O14787	Known RBP	9.71	□□□□□ -0.86
TOP3B	O95985	Known RBP	9.71	□□□□□ -0.86
HSPA8	P11142	Known RBP	9.71	□□□□□ -0.86
LEPR	P48357	Known RBP	9.71	□□□□□ -0.86
ATXN1	P54253	Known RBP	9.71	□□□□□ -0.86
USP10	Q14694	Known RBP	9.71	□□□□□ -0.86
SAMD4B	Q5PRF9	Known RBP	9.71	□□□□□ -0.86
INTS11	Q5TA45	Known RBP	9.71	□□□□□ -0.86
CHERP	Q8IWX8	Known RBP	9.71	□□□□□ -0.86
POP5	Q969H6	Known RBP	9.71	□□□□□ -0.86
SCAF8	Q9UPN6	Known RBP	9.71	□□□□□ -0.86
GNE	Q9Y223	Known RBP	9.71	□□□□□ -0.86
RUVBL2	Q9Y230	Known RBP	9.71	□□□□□ -0.86
HOXB6	P17509	Known RBP	9.7	□□□□□ -0.86
CDK9	P50750	Known RBP	9.7	□□□□□ -0.86
DIS3L	Q8TF46	Known RBP	9.7	□□□□□ -0.86
PPP1R10	Q96QC0	Known RBP	9.7	□□□□□ -0.86
TBRG4	Q969Z0	Known RBP eCLIP	9.69	□□□□□ -0.86
GPATCH1	Q9BRR8	Known RBP	9.7	□□□□□ -0.86
COPG1	Q9Y678	Known RBP	9.7	□□□□□ -0.86
HNRNPR	O43390	Known RBP	9.69	□□□□□ -0.86
CLASP2	O75122	Known RBP	9.69	□□□□□ -0.86
IPO13	O94829	Known RBP	9.69	□□□□□ -0.86
SNRPB2	P08579	Known RBP	9.69	□□□□□ -0.86
TKT	P29401	Known RBP	9.69	□□□□□ -0.86
PAPD5	Q8NDF8	Known RBP	9.69	□□□□□ -0.86
DCPS	Q96C86	Known RBP	9.69	□□□□□ -0.86
EIF2A	Q9BY44	Known RBP	9.69	□□□□□ -0.86
IARS2	Q9NSE4	Known RBP	9.69	□□□□□ -0.86
DICER1	Q9UPY3	Known RBP	9.68	□□□□□ -0.86
RNASEH2A	O75792	Known RBP	9.68	□□□□□ -0.86
LARP4	Q71RC2	Known RBP eCLIP	9.68	□□□□□ -0.86
GRSF1	Q12849	Known RBP eCLIP	9.67	□□□□□ -0.86
MAPRE1	Q15691	Known RBP	9.68	□□□□□ -0.86
MRPL10	Q7Z7H8	Known RBP	9.68	□□□□□ -0.86
PPHLN1	Q8NEY8	Known RBP	9.68	□□□□□ -0.86
PNPT1	Q8TCS8	Known RBP	9.68	□□□□□ -0.86
MYO18A	Q92614	Known RBP	9.68	□□□□□ -0.86
TRMU	O75648	Known RBP	9.67	□□□□□ -0.86
LTA4H	P09960	Known RBP	9.67	□□□□□ -0.86
RWDD4	Q6NW29	Known RBP	9.67	□□□□□ -0.86
PTRH1	Q86Y79	Known RBP	9.67	□□□□□ -0.86
SMG8	Q8ND04	Known RBP	9.67	□□□□□ -0.86
CCDC124	Q96CT7	Known RBP	9.67	□□□□□ -0.86
CLK4	Q9HAZ1	Known RBP	9.67	□□□□□ -0.86
EIF4E1B	A6NMX2	Known RBP	9.66	□□□□□ -0.86
MRPS22	P82650	Known RBP	9.66	□□□□□ -0.86
DCTN2	Q13561	Known RBP	9.66	□□□□□ -0.86
RBM44	Q6ZP01	Known RBP	9.66	□□□□□ -0.86
EFL1	Q7Z2Z2	Known RBP	9.66	□□□□□ -0.86
SORBS2	O94875	Known RBP	9.65	□□□□□ -0.86
TXNDC5	Q8NBS9	Known RBP	9.65	□□□□□ -0.86
IMP4	Q96G21	Known RBP	9.65	□□□□□ -0.86
UPF3A	Q9H1J1	Known RBP	9.65	□□□□□ -0.86
NXF3	Q9H4D5	Known RBP	9.65	□□□□□ -0.86
TFB2M	Q9H5Q4	Known RBP	9.65	□□□□□ -0.86
RSL24D1	Q9UHA3	Known RBP	9.65	□□□□□ -0.86
FASTK	Q14296	Known RBP	9.64	□□□□□ -0.87
ESRP1	Q6NXG1	Known RBP	9.64	□□□□□ -0.87
RTL3	Q8N8U3	Known RBP	9.64	□□□□□ -0.87
NUSAP1	Q9BXS6	Known RBP	9.64	□□□□□ -0.87
DUS2	Q9NX74	Known RBP	9.64	□□□□□ -0.87
POLR2A	P24928	Known RBP	9.64	□□□□□ -0.87
PHGDH	O43175	Known RBP	9.63	□□□□□ -0.87
OGN	P20774	Known RBP	9.63	□□□□□ -0.87
SERPINH1	P50454	Known RBP	9.63	□□□□□ -0.87
EEFSEC	P57772	Known RBP	9.63	□□□□□ -0.87
DQX1	Q8TE96	Known RBP	9.63	□□□□□ -0.87
PRPF18	Q99633	Known RBP	9.63	□□□□□ -0.87
SRP72	O76094	Known RBP	9.62	□□□□□ -0.87
PDAP1	Q13442	Known RBP	9.62	□□□□□ -0.87
NMD3	Q96D46	Known RBP	9.62	□□□□□ -0.87
RBM22	Q9NW64	Known RBP eCLIP	9.62	□□□□□ -0.87
TDRD1	Q9BXT4	Known RBP	9.62	□□□□□ -0.87
DDX18	Q9NVP1	Known RBP	9.62	□□□□□ -0.87
INTS10	Q9NVR2	Known RBP	9.62	□□□□□ -0.87
PIN4	Q9Y237	Known RBP	9.62	□□□□□ -0.87
JUN	P05412	Known RBP	9.61	□□□□□ -0.87
FSCN1	Q16658	Known RBP	9.61	□□□□□ -0.87
METTL2B	Q6P1Q9	Known RBP	9.61	□□□□□ -0.87
PATL1	Q86TB9	Known RBP	9.61	□□□□□ -0.87
RBM12B	Q8IXT5	Known RBP	9.61	□□□□□ -0.87
DCP1B	Q8IZD4	Known RBP	9.61	□□□□□ -0.87
NDRG1	Q92597	Known RBP	9.61	□□□□□ -0.87
PIH1D1	Q9NWS0	Known RBP	9.61	□□□□□ -0.87
HNRNPF	P52597	Known RBP	9.6	□□□□□ -0.87
FUBP3	Q96I24	Known RBP eCLIP	9.6	□□□□□ -0.87
PDCD4	Q53EL6	Known RBP	9.6	□□□□□ -0.87
TMA16	Q96EY4	Known RBP	9.6	□□□□□ -0.87
PDLIM5	Q96HC4	Known RBP	9.6	□□□□□ -0.87
UBFD1	O14562	Known RBP	9.59	□□□□□ -0.87
EED	O75530	Known RBP	9.59	□□□□□ -0.87
PSMA4	P25789	Known RBP	9.59	□□□□□ -0.87
ADAR	P55265	Known RBP	9.59	□□□□□ -0.87
ADARB1	P78563	Known RBP	9.59	□□□□□ -0.87
HNRNPL	P14866	Known RBP eCLIP	9.58	□□□□□ -0.88
TIAL1	Q01085	Known RBP eCLIP	9.58	□□□□□ -0.88
NOL6	Q9H6R4	Known RBP	9.59	□□□□□ -0.87
CNOT6	Q9ULM6	Known RBP	9.59	□□□□□ -0.87
MRPS6	P82932	Known RBP	9.58	□□□□□ -0.88
NKAP	Q8N5F7	Known RBP	9.58	□□□□□ -0.88
PCDH20	Q8N6Y1	Known RBP	9.58	□□□□□ -0.88
NOL11	Q9H8H0	Known RBP	9.58	□□□□□ -0.88
OLA1	Q9NTK5	Known RBP	9.58	□□□□□ -0.88
CHCHD3	Q9NX63	Known RBP	9.58	□□□□□ -0.88
MRPS14	O60783	Known RBP	9.57	□□□□□ -0.88
RPS17	P08708	Known RBP	9.57	□□□□□ -0.88
ALDOC	P09972	Known RBP	9.57	□□□□□ -0.88
ATXN1L	P0C7T5	Known RBP	9.57	□□□□□ -0.88
ZC3H12B	Q5HYM0	Known RBP	9.57	□□□□□ -0.88
RBM48	Q5RL73	Known RBP	9.57	□□□□□ -0.88
RBM20	Q5T481	Known RBP	9.57	□□□□□ -0.88
TWF2	Q6IBS0	Known RBP	9.57	□□□□□ -0.88
ISG20	Q96AZ6	Known RBP	9.57	□□□□□ -0.88
AARSD1	Q9BTE6	Known RBP	9.57	□□□□□ -0.88
OAS3	Q9Y6K5	Known RBP	9.57	□□□□□ -0.88
CD3EAP	O15446	Known RBP	9.56	□□□□□ -0.88
RPP40	O75818	Known RBP	9.56	□□□□□ -0.88
SFSWAP	Q12872	Known RBP	9.56	□□□□□ -0.88
CELF6	Q96J87	Known RBP	9.56	□□□□□ -0.88
PARK7	Q99497	Known RBP	9.56	□□□□□ -0.88
ZFP36L2	P47974	Known RBP	9.55	□□□□□ -0.88
VARS2	Q5ST30	Known RBP	9.55	□□□□□ -0.88
CMTR2	Q8IYT2	Known RBP	9.55	□□□□□ -0.88
TRUB1	Q8WWH5	Known RBP	9.55	□□□□□ -0.88
POLR1E	Q9GZS1	Known RBP	9.55	□□□□□ -0.88
TNPO3	Q9Y5L0	Known RBP	9.55	□□□□□ -0.88
PCBP2	Q15366	Known RBP eCLIP	9.54	□□□□□ -0.88
RPS9	P46781	Known RBP	9.54	□□□□□ -0.88
PURA	Q00577	Known RBP	9.54	□□□□□ -0.88
HDAC2	Q92769	Known RBP	9.54	□□□□□ -0.88
PPWD1	Q96BP3	Known RBP	9.54	□□□□□ -0.88
C12orf43	Q96C57	Known RBP	9.54	□□□□□ -0.88
AGO3	Q9H9G7	Known RBP	9.54	□□□□□ -0.88
DNAAF2	Q9NVR5	Known RBP	9.54	□□□□□ -0.88
G3BP2	Q9UN86	Known RBP	9.54	□□□□□ -0.88
ZNF638	Q14966	Known RBP	9.54	□□□□□ -0.88
DUSP11	O75319	Known RBP	9.53	□□□□□ -0.88
SKIV2L	Q15477	Known RBP	9.53	□□□□□ -0.88
IGF2BP1	Q9NZI8	Known RBP eCLIP	9.52	□□□□□ -0.89
CDK5RAP1	Q96SZ6	Known RBP	9.53	□□□□□ -0.88
RPF2	Q9H7B2	Known RBP	9.53	□□□□□ -0.88
POLR2J	P52435	Known RBP	9.52	□□□□□ -0.89
MRPL58	Q14197	Known RBP	9.52	□□□□□ -0.89
AARS2	Q5JTZ9	Known RBP	9.52	□□□□□ -0.89
ZNF598	Q86UK7	Known RBP	9.52	□□□□□ -0.89
FUBP1	Q96AE4	Known RBP	9.52	□□□□□ -0.89
RPS3	P23396	Known RBP eCLIP	9.5	□□□□□ -0.89
GOT2	P00505	Known RBP	9.51	□□□□□ -0.89
C2orf15	Q8WU43	Known RBP	9.51	□□□□□ -0.89
FBRSL1	Q9HCM7	Known RBP	9.51	□□□□□ -0.89
PKM	P14618	Known RBP	9.5	□□□□□ -0.89
VARS	P26640	Known RBP	9.5	□□□□□ -0.89
MTPAP	Q9NVV4	Known RBP eCLIP	9.5	□□□□□ -0.89
FAM98B	Q52LJ0	Known RBP	9.5	□□□□□ -0.89
DNAJC1	Q96KC8	Known RBP	9.5	□□□□□ -0.89
NYNRIN	Q9P2P1	Known RBP	9.49	□□□□□ -0.89
EEF1D	P29692	Known RBP	9.49	□□□□□ -0.89
METTL2A	Q96IZ6	Known RBP	9.49	□□□□□ -0.89
RBM4B	Q9BQ04	Known RBP	9.49	□□□□□ -0.89
RBM4	Q9BWF3	Known RBP	9.49	□□□□□ -0.89
TLR8	Q9NR97	Known RBP	9.49	□□□□□ -0.89
