# Supplementary material for: U3 snoRNA inter-regulates with DDX21 in the perichromosomal region to control mitosis
Source: Cell Death Dis. 2024 May 17;15(5):342. doi: 10.1038/s41419-024-06725-3 (PMC11101645; doi:10.1038/s41419-024-06725-3)
Supplement: Supplementary file 8 — Table S2 [file 41419_2024_6725_MOESM8_ESM.xlsx]

## Sheet: Sheet1
Accession	Description	Coverage [%]	# PSMs	# Unique Peptides	Abundances (N): NC1	Abundances (N): NC2	Abundances (N): NC3	Abundances (N): SHB1	Abundances (N): SHB2	Abundances (N): SHB3	P value (t-test)	Average NC	Average SHB	Difference value		Abundance: NC1	Abundance: NC2	Abundance: NC3	Abundance: SHB1	Abundance: SHB2	Abundance: SHB3
P68104	Elongation factor 1-alpha 1 OS=Homo sapiens OX=9606 GN=EEF1A1 PE=1 SV=1	65	632	13	4.72282e+09	4.42187e+09	5.25676e+09	7.66391e+09	6.31178e+09	6.97721e+09	0.0137253	4.80048e+09	6.9843e+09	-2.18382e+09		6.44306e+06	6.01104e+06	5.8617e+06	7.37475e+06	9.13668e+06	1.04455e+07
P07900	Heat shock protein HSP 90-alpha OS=Homo sapiens OX=9606 GN=HSP90AA1 PE=1 SV=5	61	866	31	2.69523e+09	2.65958e+09	2.39046e+09	3.73022e+09	3.91845e+09	3.89725e+09	0.000923984	2.58176e+09	3.84864e+09	-1.26689e+09		1.31932e+08	1.25636e+08	1.13833e+08	1.53036e+08	1.90096e+08	2.33705e+08
P00966	Argininosuccinate synthase OS=Homo sapiens OX=9606 GN=ASS1 PE=1 SV=2	72	492	25	2.66155e+09	2.58666e+09	3.02234e+09	3.85455e+09	3.84168e+09	3.95603e+09	0.00991979	2.75685e+09	3.88409e+09	-1.12723e+09		1.33979e+08	1.37515e+08	1.2231e+08	1.55007e+08	1.7652e+08	2.19636e+08
P13639	Elongation factor 2 OS=Homo sapiens OX=9606 GN=EEF2 PE=1 SV=4	73	758	54	2.64204e+09	2.59806e+09	2.38753e+09	3.66396e+09	3.4662e+09	3.71696e+09	0.000610112	2.54254e+09	3.6157e+09	-1.07316e+09		2.64027e+08	2.65868e+08	2.66943e+08	1.41756e+08	1.50637e+08	1.93312e+08
P49327	Fatty acid synthase OS=Homo sapiens OX=9606 GN=FASN PE=1 SV=3	66	746	115	9.11951e+08	8.29489e+08	7.97023e+08	1.12865e+09	1.24004e+09	1.32931e+09	0.00849416	8.46154e+08	1.23267e+09	-3.86512e+08		1.15016e+08	1.20435e+08	1.1163e+08	7.03823e+07	8.65762e+07	1.08549e+08
P14618	Pyruvate kinase PKM OS=Homo sapiens OX=9606 GN=PKM PE=1 SV=4	74	661	37	2.68945e+09	2.633e+09	2.50772e+09	3.14451e+09	2.92208e+09	2.90621e+09	0.0191928	2.61006e+09	2.99094e+09	-3.80879e+08		3.2487e+07	3.21529e+07	2.87805e+07	1.67246e+07	1.89709e+07	2.50821e+07
P29401	Transketolase OS=Homo sapiens OX=9606 GN=TKT PE=1 SV=3	80	389	34	1.05164e+09	1.08684e+09	1.0108e+09	1.27619e+09	1.42916e+09	1.50821e+09	0.0258805	1.04976e+09	1.40452e+09	-3.54761e+08		1.06836e+08	9.80275e+07	1.1159e+08	2.16439e+08	2.5973e+08	3.20069e+08
P12277	Creatine kinase B-type OS=Homo sapiens OX=9606 GN=CKB PE=1 SV=1	63	214	17	3.55822e+08	3.36574e+08	2.14049e+08	5.7736e+08	6.14184e+08	6.92717e+08	0.00528125	3.02148e+08	6.28087e+08	-3.25939e+08		3.59496e+07	3.21004e+07	3.09678e+07	1.45888e+07	1.36974e+07	1.83246e+07
P26641	Elongation factor 1-gamma OS=Homo sapiens OX=9606 GN=EEF1G PE=1 SV=3	75	245	25	6.44099e+08	5.94904e+08	5.71417e+08	8.93632e+08	8.47189e+08	9.67054e+08	0.00372806	6.03473e+08	9.02625e+08	-2.99152e+08		2.2325e+09	2.21915e+09	1.92613e+09	2.52286e+09	2.87002e+09	3.71696e+09
P53396	ATP-citrate synthase OS=Homo sapiens OX=9606 GN=ACLY PE=1 SV=3	63	354	52	4.55537e+08	4.37957e+08	4.4695e+08	5.95925e+08	6.79223e+08	7.0492e+08	0.0209226	4.46815e+08	6.60023e+08	-2.13208e+08		16715031	1.7204e+07	1.40352e+07	2.26316e+07	2.57962e+07	3.13483e+07
P09211	Glutathione S-transferase P OS=Homo sapiens OX=9606 GN=GSTP1 PE=1 SV=2	90	171	14	5.61664e+08	6.06803e+08	5.65783e+08	8.34339e+08	7.47553e+08	7.76073e+08	0.00487192	5.78084e+08	7.85988e+08	-2.07905e+08		7.18805e+07	6.8354e+07	8.35886e+07	1.57909e+08	163815566	2.07773e+08
P16435	NADPH--cytochrome P450 reductase OS=Homo sapiens OX=9606 GN=POR PE=1 SV=2	58	197	29	1.26435e+08	1.14765e+08	1.3832e+08	3.14335e+08	3.13681e+08	3.20069e+08	0.00056215	1.26507e+08	3.16029e+08	-1.89522e+08		1.09092e+09	1.13717e+09	1.01882e+09	6.88693e+08	8.6486e+08	1.0158e+09
P04075	Fructose-bisphosphate aldolase A OS=Homo sapiens OX=9606 GN=ALDOA PE=1 SV=2	79	310	22	1.25965e+09	1.33247e+09	1.40758e+09	1.57273e+09	1.52191e+09	1.47008e+09	0.0271347	1.33323e+09	1.52157e+09	-1.88339e+08		7.48562e+07	8.28145e+07	7.19368e+07	3.60688e+07	3.59615e+07	5.43442e+07
Q00610	Clathrin heavy chain 1 OS=Homo sapiens OX=9606 GN=CLTC PE=1 SV=5	65	651	67	9.79085e+08	9.34059e+08	8.70096e+08	1.00679e+09	1.14762e+09	1.16091e+09	0.0478469	9.27746e+08	1.10511e+09	-1.77362e+08		2.01638e+06	1.61668e+06	1.57519e+06	2.81512e+06	3.10123e+06	4.25403e+06
P27824	Calnexin OS=Homo sapiens OX=9606 GN=CANX PE=1 SV=2	39	172	19	4.76419e+08	4.36528e+08	5.32047e+08	7.18112e+08	5.97233e+08	6.2277e+08	0.0264349	4.81664e+08	6.46038e+08	-1.64374e+08		2.27744e+09	2.2717e+09	1.9285e+09	2.56848e+09	3.24449e+09	3.89725e+09
P21266	Glutathione S-transferase Mu 3 OS=Homo sapiens OX=9606 GN=GSTM3 PE=1 SV=3	63	127	15	1.64724e+08	1.43766e+08	1.14465e+08	2.67339e+08	3.09018e+08	327163973	0.00252787	1.40985e+08	3.01174e+08	-1.60189e+08		5.88185e+06	6.60958e+06	5.14288e+06	647053	1.95166e+06	2.22574e+06
P46940	Ras GTPase-activating-like protein IQGAP1 OS=Homo sapiens OX=9606 GN=IQGAP1 PE=1 SV=1	62	591	81	7.54187e+08	7.31297e+08	6.47123e+08	8.50862e+08	8.49769e+08	8.62278e+08	0.0459594	7.10869e+08	8.54303e+08	-1.43434e+08		1.22634e+08	1.22224e+08	1.01176e+08	1.52297e+08	1.88433e+08	2.04207e+08
P30041	Peroxiredoxin-6 OS=Homo sapiens OX=9606 GN=PRDX6 PE=1 SV=3	68	200	18	4.65759e+08	5.00643e+08	3.96878e+08	5.84579e+08	5.54928e+08	6.5391e+08	0.0276108	4.54426e+08	5.97806e+08	-1.43379e+08		814168	842938		284070	355714
P10599	Thioredoxin OS=Homo sapiens OX=9606 GN=TXN PE=1 SV=3	55	120	6	3.76006e+08	3.48314e+08	3.8409e+08	4.51098e+08	5.36335e+08	5.18035e+08	0.0232025	3.6947e+08	5.01823e+08	-1.32353e+08		3.19797e+07	3.37567e+07	2.79876e+07	1.59822e+07	1.85647e+07	1.94934e+07
Q8NBX0	Saccharopine dehydrogenase-like oxidoreductase OS=Homo sapiens OX=9606 GN=SCCPDH PE=1 SV=1	60	92	16	8.50668e+07	8.00251e+07	1.03612e+08	2.29332e+08	1.97844e+08	2.07773e+08	0.000662396	8.95679e+07	2.11649e+08	-1.22082e+08		1.84355e+07	1.89465e+07	1.60635e+07	2.24169e+07	2.71454e+07	2.9841e+07
Q14204	Cytoplasmic dynein 1 heavy chain 1 OS=Homo sapiens OX=9606 GN=DYNC1H1 PE=1 SV=5	44	782	152	4.36461e+08	4.06733e+08	4.82424e+08	5.26919e+08	5.65399e+08	5.69167e+08	0.0183846	4.41873e+08	5.53829e+08	-1.11956e+08		1.39001e+06	1309733	1.2677e+06	516107	471111	522261
P26640	Valine--tRNA ligase OS=Homo sapiens OX=9606 GN=VARS PE=1 SV=4	44	235	36	2.27644e+08	2.07972e+08	1.98634e+08	2.94039e+08	3.23209e+08	3.47604e+08	0.0074477	2.11417e+08	3.21617e+08	-1.10201e+08		7.68122e+08	7.492e+08	7.75368e+08	4.60203e+08	4.73385e+08	5.91534e+08
P29692	Elongation factor 1-delta OS=Homo sapiens OX=9606 GN=EEF1D PE=1 SV=5	43	98	9	2.53331e+08	2.2735e+08	2.16807e+08	3.44099e+08	3.37534e+08	3.41134e+08	0.00833023	2.32496e+08	3.40923e+08	-1.08426e+08		416569	344241	318270	542500	746052	784302
P13861	cAMP-dependent protein kinase type II-alpha regulatory subunit OS=Homo sapiens OX=9606 GN=PRKAR2A PE=1 SV=2	46	68	15	2.68395e+08	2.51871e+08	2.49711e+08	3.21876e+08	3.98798e+08	3.54447e+08	0.0374404	2.56659e+08	3.58374e+08	-1.01715e+08		2.33015e+07	2.19486e+07	2.66937e+07	3.96646e+07	4.99394e+07	6.07183e+07
P19338	Nucleolin OS=Homo sapiens OX=9606 GN=NCL PE=1 SV=3	34	216	25	4.66991e+08	5.14187e+08	5.34338e+08	6.1304e+08	5.91855e+08	5.7767e+08	0.02881	5.05172e+08	5.94189e+08	-8.90164e+07		218917201	2.34822e+08	2.3403e+08	1.31979e+08	1.4254e+08	1.57468e+08
P05187	Alkaline phosphatase, placental type OS=Homo sapiens OX=9606 GN=ALPP PE=1 SV=2	64	97	17	5.00386e+07	7.22619e+07	6.93735e+07	1.21613e+08	1.63035e+08	1.487e+08	0.00880271	6.38913e+07	1.44449e+08	-8.05579e+07		5.43461e+06	6.08305e+06	5.51496e+06	2.59306e+06	3.25042e+06
P14324	Farnesyl pyrophosphate synthase OS=Homo sapiens OX=9606 GN=FDPS PE=1 SV=4	44	108	12	1.56134e+08	1.47087e+08	1.41102e+08	2.22256e+08	2.29583e+08	2.33705e+08	0.000193313	1.48108e+08	2.28515e+08	-8.0407e+07		4.48967e+07	3.93525e+07	3.91361e+07	4.63718e+07	6.08605e+07	6.84567e+07
Q15274	Nicotinate-nucleotide pyrophosphorylase [carboxylating] OS=Homo sapiens OX=9606 GN=QPRT PE=1 SV=3	64	55	10	5.08916e+07	5.12673e+07	6.65476e+07	1.68228e+08	1.30409e+08	1.10182e+08	0.0333558	5.62355e+07	1.36273e+08	-8.00375e+07		1.38249e+06	1.2063e+06	1.18723e+06	445125	345240	724522
P12814	Alpha-actinin-1 OS=Homo sapiens OX=9606 GN=ACTN1 PE=1 SV=2	64	447	31	1.45131e+08	1.43093e+08	1.25413e+08	2.21182e+08	2.27575e+08	2.04207e+08	0.00109834	1.37879e+08	2.17655e+08	-7.97762e+07		131335104	1.31865e+08	1.17679e+08	1.34151e+08	1.61948e+08	1.91854e+08
Q13813	Spectrin alpha chain, non-erythrocytic 1 OS=Homo sapiens OX=9606 GN=SPTAN1 PE=1 SV=3	51	442	99	2.50678e+08	2.29694e+08	2.52638e+08	3.2082e+08	3.22415e+08	3.16149e+08	0.00650897	2.44337e+08	3.19795e+08	-7.54581e+07		1.88333e+07	1.69725e+07	1.80845e+07	9.14753e+06	8.87826e+06	1.37055e+07
P12429	Annexin A3 OS=Homo sapiens OX=9606 GN=ANXA3 PE=1 SV=3	67	147	21	1.34637e+08	1.31089e+08	1.60906e+08	2.15428e+08	2.15701e+08	2.14982e+08	0.0160853	1.42211e+08	2.1537e+08	-7.31596e+07		7.07918e+07	6.69588e+07	6.4871e+07	4.7047e+07	5.4675e+07	6.33462e+07
P15559	NAD(P)H dehydrogenase [quinone] 1 OS=Homo sapiens OX=9606 GN=NQO1 PE=1 SV=1	49	81	13	1.00637e+08	1.26397e+08	1.11983e+08	1.76576e+08	2.1113e+08	1.68005e+08	0.0155324	1.13006e+08	1.85237e+08	-7.22311e+07		4.31174e+07	4.6942e+07	4.66931e+07	2.56053e+07	2.8076e+07	3.31741e+07
O00410	Importin-5 OS=Homo sapiens OX=9606 GN=IPO5 PE=1 SV=4	51	219	38	2.16754e+08	2.11764e+08	1.80957e+08	2.47049e+08	2.6228e+08	2.99939e+08	0.0305805	2.03158e+08	2.69756e+08	-6.65979e+07		1.0099e+07	1.09615e+07	8.53907e+06	1.27348e+07	1.73166e+07	1.84943e+07
P31948	Stress-induced-phosphoprotein 1 OS=Homo sapiens OX=9606 GN=STIP1 PE=1 SV=1	52	222	32	3.68993e+08	3.48846e+08	3.59811e+08	4.55935e+08	4.06508e+08	4.08744e+08	0.0442353	3.59217e+08	4.23729e+08	-6.45123e+07		9.06557e+06	8.02987e+06	7.26526e+06	2.83372e+06	3.52716e+06	5.76023e+06
P27708	CAD protein OS=Homo sapiens OX=9606 GN=CAD PE=1 SV=3	46	306	61	1.52977e+08	1.51279e+08	1.13745e+08	1.87427e+08	2.03688e+08	2.18883e+08	0.0186295	1.39333e+08	2.03333e+08	-6.39994e+07		3.17179e+06	4.6416e+06	5.62526e+06	3.62175e+07	4.63492e+07	6.40842e+07
P41091	Eukaryotic translation initiation factor 2 subunit 3 OS=Homo sapiens OX=9606 GN=EIF2S3 PE=1 SV=3	49	99	17	1.58558e+08	1.60995e+08	1.51609e+08	2.25118e+08	2.13187e+08	2.19636e+08	0.000193509	1.57054e+08	2.19314e+08	-6.22599e+07		1.3919e+08	1.22799e+08	9.23447e+07	184078999	2.55868e+08	327163973
Q01082	Spectrin beta chain, non-erythrocytic 1 OS=Homo sapiens OX=9606 GN=SPTBN1 PE=1 SV=2	41	345	68	1.8203e+08	1.50391e+08	1.79807e+08	2.33363e+08	2.35355e+08	2.23293e+08	0.018136	1.70743e+08	2.3067e+08	-5.99276e+07		1.61631e+07	1.57205e+07	2.53516e+07	4.18586e+07	5.62303e+07	5.89134e+07
P05198	Eukaryotic translation initiation factor 2 subunit 1 OS=Homo sapiens OX=9606 GN=EIF2S1 PE=1 SV=3	57	93	15	8.81241e+07	7.38257e+07	8.70189e+07	1.57677e+08	1.37861e+08	1.3137e+08	0.00603584	8.29896e+07	1.42303e+08	-5.93132e+07		28708010	28155980	29233198	13877070	17897278	24738750
P09923	Intestinal-type alkaline phosphatase OS=Homo sapiens OX=9606 GN=ALPI PE=1 SV=2	49	94	12	4.06188e+07	5.87885e+07	4.30757e+07	8.56304e+07	1.16678e+08	1.1445e+08	0.0130728	4.74943e+07	1.05586e+08	-5.80921e+07		1.84391e+07	1.99861e+07	1.77384e+07	1.28706e+07	1.4703e+07	1.7422e+07
P43121	Cell surface glycoprotein MUC18 OS=Homo sapiens OX=9606 GN=MCAM PE=1 SV=2	38	98	19	6.97817e+07	8.35288e+07	8.00927e+07	1.42585e+08	1.08975e+08	1.46684e+08	0.0330636	7.78011e+07	1.32748e+08	-5.49468e+07		4.91608e+07	4.75532e+07	50412355	2.92027e+07	3.15196e+07	4.12497e+07
P07954	Fumarate hydratase, mitochondrial OS=Homo sapiens OX=9606 GN=FH PE=1 SV=3	51	142	17	2.0809e+08	1.99043e+08	2.13994e+08	2.56733e+08	2.49683e+08	2.7763e+08	0.0104535	2.07042e+08	2.61349e+08	-5.43062e+07		2.05637e+09	1.94278e+09	2.00883e+09	1.25239e+09	1.44238e+09	1.70233e+09
P23381	Tryptophan--tRNA ligase, cytoplasmic OS=Homo sapiens OX=9606 GN=WARS PE=1 SV=2	49	87	16	6.81629e+07	7.12904e+07	8.84512e+07	1.32565e+08	1.20144e+08	1.36871e+08	0.00309457	7.59681e+07	1.2986e+08	-5.38917e+07		1.7213e+07	1.56245e+07	1.89873e+07	4.95178e+06	3.62213e+06	6.23451e+06
O75369	Filamin-B OS=Homo sapiens OX=9606 GN=FLNB PE=1 SV=2	56	549	89	4.51325e+08	4.40345e+08	4.60794e+08	5.20532e+08	4.95131e+08	496244872	0.00843895	4.50821e+08	5.03969e+08	-5.31482e+07		1.11309e+08	1.15246e+08	1.01054e+08	1.08204e+08	1.34611e+08	1.7023e+08
P26639	Threonine--tRNA ligase, cytoplasmic OS=Homo sapiens OX=9606 GN=TARS PE=1 SV=3	54	252	36	2.81065e+08	3.16493e+08	3.02769e+08	3.53573e+08	3.65188e+08	3.38631e+08	0.0178098	3.00109e+08	3.52464e+08	-5.2355e+07		6.74784e+06	8.25212e+06	8.38154e+06	1.10782e+07	1.56479e+07	1.62897e+07
Q16719	Kynureninase OS=Homo sapiens OX=9606 GN=KYNU PE=1 SV=1	42	43	13	3.75365e+06	5.43413e+06	6.97277e+06	5.2599e+07	5.5977e+07	6.40842e+07	0.00251808	5.38685e+06	5.75534e+07	-5.21665e+07		5.75969e+07	6.08932e+07	7.13577e+07	9.12787e+07	9.94795e+07	1.36871e+08
Q92973	Transportin-1 OS=Homo sapiens OX=9606 GN=TNPO1 PE=1 SV=2	38	166	20	1.9803e+08	1.9807e+08	1.72352e+08	2.17789e+08	2.49998e+08	2.56194e+08	0.0282524	1.89484e+08	2.41327e+08	-5.18435e+07		3.92549e+07	3.51569e+07	39361082	4.42693e+07	5.54469e+07	7.3252e+07
P14550	Alcohol dehydrogenase [NADP(+)] OS=Homo sapiens OX=9606 GN=AKR1A1 PE=1 SV=3	54	111	14	8.55686e+07	8.60756e+07	1.10016e+08	1.48991e+08	1.40851e+08	1.32184e+08	0.0126161	9.38866e+07	1.40675e+08	-4.67886e+07		7.7062e+06	7.34946e+06	5.96461e+06	3.13265e+06	2.50531e+06	4.26467e+06
P84077	ADP-ribosylation factor 1 OS=Homo sapiens OX=9606 GN=ARF1 PE=1 SV=2	82	167	8	3.07746e+08	3.17802e+08	2.97627e+08	3.39537e+08	3.54909e+08	3.62185e+08	0.00773949	3.07725e+08	3.5221e+08	-4.44852e+07		9.12854e+06	9.95376e+06	8.95661e+06	5.87493e+06	6.78288e+06	9.21338e+06
Q04695	Keratin, type I cytoskeletal 17 OS=Homo sapiens OX=9606 GN=KRT17 PE=1 SV=2	61	100	19	6.15248e+07	7.34976e+07	6.152e+07	9.12046e+07	1.19447e+08	1.14828e+08	0.0241267	6.55142e+07	1.08493e+08	-4.29788e+07		1.9066e+08	1.96025e+08	1.57093e+08	3.6885e+07	4.30444e+07	6.005e+07
P24534	Elongation factor 1-beta OS=Homo sapiens OX=9606 GN=EEF1B2 PE=1 SV=3	41	65	6	1.55428e+08	1.5438e+08	1.45869e+08	1.94828e+08	1.95589e+08	1.91854e+08	0.00208978	1.51892e+08	1.9409e+08	-4.21982e+07		8.50136e+06	6.26816e+06	6.89488e+06	1.53451e+06	2.4217e+06	447738
P11586	C-1-tetrahydrofolate synthase, cytoplasmic OS=Homo sapiens OX=9606 GN=MTHFD1 PE=1 SV=3	56	215	37	2.2103e+08	2.43146e+08	2.15993e+08	2.65314e+08	2.55331e+08	2.8478e+08	0.0255084	2.26723e+08	2.68475e+08	-4.17519e+07		7.26385e+07	6.42899e+07	6.26754e+07	3.17907e+07	4.32248e+07	4.95314e+07
Q9UHD1	Cysteine and histidine-rich domain-containing protein 1 OS=Homo sapiens OX=9606 GN=CHORDC1 PE=1 SV=2	52	65	13	8.88684e+07	7.9724e+07	7.15695e+07	1.17782e+08	1.13526e+08	1.27701e+08	0.00408832	8.0054e+07	1.1967e+08	-3.96156e+07		3.65294e+07	3.73437e+07	2.92725e+07	8.31626e+06	1.18825e+07	1.50973e+07
P32929	Cystathionine gamma-lyase OS=Homo sapiens OX=9606 GN=CTH PE=1 SV=3	63	62	15	1.91281e+07	1.84047e+07	3.14244e+07	6.07916e+07	6.79106e+07	5.89134e+07	0.00261749	2.29858e+07	6.25385e+07	-3.95527e+07		3.3915e+07	3.12167e+07	3.24083e+07	1.97246e+07	2.49893e+07	2.58619e+07
Q06210	Glutamine--fructose-6-phosphate aminotransferase [isomerizing] 1 OS=Homo sapiens OX=9606 GN=GFPT1 PE=1 SV=3	59	175	25	1.5473e+08	1.64349e+08	1.52319e+08	2.0849e+08	1.96582e+08	1.80101e+08	0.0287125	1.57133e+08	1.95058e+08	-3.79247e+07		3.02618e+07	3.18882e+07	3.27394e+07	1.97029e+07	1.99106e+07	2.54349e+07
P23526	Adenosylhomocysteinase OS=Homo sapiens OX=9606 GN=AHCY PE=1 SV=4	48	170	20	2.21457e+08	2.35242e+08	2.38367e+08	2.5764e+08	2.73668e+08	2.74892e+08	0.00831861	2.31689e+08	2.68733e+08	-3.70444e+07		5.44257e+08	5.08141e+08	4.60989e+08	6.15319e+08	7.01476e+08	9.67054e+08
Q16881	Thioredoxin reductase 1, cytoplasmic OS=Homo sapiens OX=9606 GN=TXNRD1 PE=1 SV=3	54	160	24	3.10236e+08	3.09589e+08	3.21591e+08	3.39185e+08	3.63328e+08	3.49235e+08	0.0176967	3.13805e+08	3.50583e+08	-3.67774e+07		469314	620745	363876	880177	972558	1.47851e+06
Q2TB90	Putative hexokinase HKDC1 OS=Homo sapiens OX=9606 GN=HKDC1 PE=1 SV=3	26	83	19	2.79494e+07	3.87555e+07	5.55797e+07	7.88329e+07	7.65709e+07	7.05632e+07	0.0403355	4.07615e+07	7.53223e+07	-3.45608e+07		3.53158e+07	3.54477e+07	3.53172e+07	3.56075e+07	4.12052e+07	5.3655e+07
Q96AY3	Peptidyl-prolyl cis-trans isomerase FKBP10 OS=Homo sapiens OX=9606 GN=FKBP10 PE=1 SV=1	43	107	19	6.80306e+07	7.41348e+07	8.37703e+07	1.07967e+08	1.10138e+08	1.11467e+08	0.0137757	7.53119e+07	1.09857e+08	-3.45454e+07		1.78594e+08	1.67652e+08	1.58867e+08	1.02111e+08	1.18186e+08	1.4462e+08
P62495	Eukaryotic peptide chain release factor subunit 1 OS=Homo sapiens OX=9606 GN=ETF1 PE=1 SV=3	54	135	19	1.31729e+08	1.34924e+08	1.25261e+08	1.57145e+08	1.62573e+08	1.7023e+08	0.00306052	1.30638e+08	1.63316e+08	-3.26781e+07		5.90332e+07	5.57605e+07	5.36694e+07	2.61362e+07	2.34418e+07	3.80302e+07
Q15393	Splicing factor 3B subunit 3 OS=Homo sapiens OX=9606 GN=SF3B3 PE=1 SV=4	42	181	33	1.98744e+08	1.86072e+08	1.71306e+08	2.08987e+08	2.14687e+08	2.29206e+08	0.0350281	1.85374e+08	2.17627e+08	-3.22526e+07		3.98712e+07	4.02541e+07	3.16137e+07	4.31299e+07	5.34275e+07	6.94578e+07
P55786	Puromycin-sensitive aminopeptidase OS=Homo sapiens OX=9606 GN=NPEPPS PE=1 SV=2	42	134	27	8.77711e+07	1.04556e+08	1.05053e+08	1.2979e+08	1.24192e+08	1.40012e+08	0.0128257	9.91268e+07	1.31331e+08	-3.22047e+07		5.66779e+06	5.63214e+06	4.84399e+06	2.39084e+06	3.52235e+06	3.08427e+06
P56199	Integrin alpha-1 OS=Homo sapiens OX=9606 GN=ITGA1 PE=1 SV=2	20	69	17	2.75761e+07	2.56962e+07	3.3088e+07	5.76052e+07	6.0313e+07	6.07183e+07	0.00160851	2.87868e+07	5.95455e+07	-3.07587e+07		7.50928e+07	6.80969e+07	5.77385e+07	8.10998e+07	9.39998e+07	1.27701e+08
P05413	Fatty acid-binding protein, heart OS=Homo sapiens OX=9606 GN=FABP3 PE=1 SV=4	59	29	7	1.15935e+07	1.0898e+07	1.87219e+07	5.22077e+07	4.57183e+07	3.51109e+07	0.0124552	1.37378e+07	4.43457e+07	-3.06078e+07		9.89576e+06	9.22576e+06	9.95579e+06	5.78269e+06	7.04049e+06	7.24977e+06
Q02218	2-oxoglutarate dehydrogenase, mitochondrial OS=Homo sapiens OX=9606 GN=OGDH PE=1 SV=3	33	98	23	4.41009e+07	4.40306e+07	4.67524e+07	7.35133e+07	7.20748e+07	8.1086e+07	0.00464804	4.49613e+07	7.5558e+07	-3.05967e+07		1.8397e+07	1.5897e+07	1.24937e+07	2.19309e+07	3.13813e+07	3.25751e+07
Q9UKS6	Protein kinase C and casein kinase substrate in neurons protein 3 OS=Homo sapiens OX=9606 GN=PACSIN3 PE=1 SV=2	36	45	11	2.70076e+07	2.88616e+07	2.28244e+07	4.59207e+07	6.30903e+07	6.04826e+07	0.02097	2.62312e+07	5.64979e+07	-3.02667e+07		1.52452e+06	1.32602e+06	1.33387e+06	1.7454e+06	1.94471e+06	2.22689e+06
P52209	6-phosphogluconate dehydrogenase, decarboxylating OS=Homo sapiens OX=9606 GN=PGD PE=1 SV=3	49	118	19	1.29013e+08	1.3315e+08	1.40113e+08	1.58003e+08	1.56071e+08	1.73729e+08	0.018788	1.34092e+08	1.62601e+08	-2.85089e+07		1.81607e+06	3.32234e+06	1.08118e+06	5.00173e+06	8.00013e+06	8.46969e+06
Q14019	Coactosin-like protein OS=Homo sapiens OX=9606 GN=COTL1 PE=1 SV=3	61	75	8	1.04178e+08	1.01768e+08	1.06625e+08	1.31547e+08	1.24937e+08	1.36249e+08	0.00696421	1.0419e+08	1.30911e+08	-2.67207e+07		1.06705e+07	1.04668e+07	9.20649e+06	5.86001e+06	8039759	9.28734e+06
P01215	Glycoprotein hormones alpha chain OS=Homo sapiens OX=9606 GN=CGA PE=1 SV=1	7	4	1	1.84277e+06	1.11907e+06	1.15011e+06	3.59388e+07	2.3461e+07	22930732	0.0252601	1.37065e+06	2.74435e+07	-2.60729e+07		1.52798e+07	1.78915e+07	1.41493e+07	7.00283e+06	9.37498e+06	7.40185e+06
P54578	Ubiquitin carboxyl-terminal hydrolase 14 OS=Homo sapiens OX=9606 GN=USP14 PE=1 SV=3	47	75	15	6.54419e+07	7.35303e+07	6.94877e+07	8.71647e+07	9.51609e+07	1.03017e+08	0.0157981	6.94866e+07	9.51141e+07	-2.56274e+07		2.17362e+06	2.80177e+06	2.51803e+06	3.25848e+06	4.20125e+06	4.72966e+06
P36957	Dihydrolipoyllysine-residue succinyltransferase component of 2-oxoglutarate dehydrogenase complex, mitochondrial OS=Homo sapiens OX=9606 GN=DLST PE=1 SV=4	38	60	10	4.14601e+07	4.38708e+07	5.50746e+07	6.73504e+07	7.2797e+07	7.0191e+07	0.0203794	4.68018e+07	7.01128e+07	-2.3311e+07		3.72648e+07	3.76091e+07	3.77174e+07	5.06183e+07	5.96782e+07	8.1086e+07
Q15437	Protein transport protein Sec23B OS=Homo sapiens OX=9606 GN=SEC23B PE=1 SV=2	39	109	16	4.64561e+07	4.11597e+07	4.87899e+07	6.42926e+07	6.69645e+07	7.3252e+07	0.00313397	4.54686e+07	6.81697e+07	-2.27012e+07		3.04449e+07	2.84033e+07	3.07223e+07	1.80526e+07	2.11914e+07	2.31027e+07
Q13200	26S proteasome non-ATPase regulatory subunit 2 OS=Homo sapiens OX=9606 GN=PSMD2 PE=1 SV=3	41	144	26	1.19249e+08	1.14347e+08	1.00536e+08	1.28723e+08	1.37577e+08	1.35793e+08	0.038105	1.11377e+08	1.34031e+08	-2.26539e+07		1.32698e+07	1.47877e+07	1.25326e+07	7.09575e+06	8.47224e+06	9.71148e+06
Q96KP4	Cytosolic non-specific dipeptidase OS=Homo sapiens OX=9606 GN=CNDP2 PE=1 SV=2	48	42	13	1.10258e+07	1.24202e+07	1.30354e+07	2.70021e+07	3.71086e+07	3.91137e+07	0.0248486	1.21605e+07	3.44081e+07	-2.22477e+07		4.06323e+06	2.1909e+06	2.49953e+06	5.84792e+06	9160581	8.98531e+06
Q9UGI8	Testin OS=Homo sapiens OX=9606 GN=TES PE=1 SV=1	54	74	17	3.87935e+07	4.57488e+07	3.87385e+07	5.80199e+07	5.88297e+07	7.08801e+07	0.0184716	4.10936e+07	6.25766e+07	-2.14829e+07		4655892	4.41474e+06	3.93723e+06	2242522	1.81629e+06	2.69191e+06
Q6XQN6	Nicotinate phosphoribosyltransferase OS=Homo sapiens OX=9606 GN=NAPRT PE=1 SV=2	51	78	19	4.71855e+07	4.71272e+07	3.91866e+07	6.26378e+07	6.45257e+07	6.94578e+07	0.0040631	4.44998e+07	6.55404e+07	-2.10406e+07		4.746e+08	5.18305e+08	4.56444e+08	5.74492e+08	6.18977e+08	7.76073e+08
O75396	Vesicle-trafficking protein SEC22b OS=Homo sapiens OX=9606 GN=SEC22B PE=1 SV=4	44	71	8	5.3133e+07	4.60717e+07	4.8511e+07	6.73461e+07	7.35026e+07	6.84567e+07	0.00191493	4.92386e+07	6.97685e+07	-2.05299e+07		4.946e+07	4.54347e+07	4.93543e+07	2.41387e+07	3.23201e+07	4.31349e+07
Q96IU4	Protein ABHD14B OS=Homo sapiens OX=9606 GN=ABHD14B PE=1 SV=1	44	65	7	4.85339e+07	5.43502e+07	5.85472e+07	7.93649e+07	6.78646e+07	72551247	0.0122374	5.38104e+07	7.32602e+07	-1.94498e+07		2.80115e+06	2.9855e+06	3.23529e+06	1.06303e+06	749107	1.8877e+06
O76094	Signal recognition particle subunit SRP72 OS=Homo sapiens OX=9606 GN=SRP72 PE=1 SV=3	50	116	24	1.22623e+08	1.36751e+08	1.34832e+08	1.44574e+08	1.52391e+08	1.53307e+08	0.0309865	1.31402e+08	1.50091e+08	-1.86883e+07		2.51942e+07	2.24587e+07	2.41538e+07	2.67393e+07	3.16389e+07	3.60845e+07
Q15942	Zyxin OS=Homo sapiens OX=9606 GN=ZYX PE=1 SV=1	38	79	13	5.4489e+07	4.01673e+07	5.13571e+07	7.53303e+07	5.9369e+07	6.57533e+07	0.0464076	4.86711e+07	6.68175e+07	-1.81464e+07		5.54148e+07	5.22374e+07	4.71997e+07	3.32113e+07	3.67096e+07	4.45793e+07
P60953	Cell division control protein 42 homolog OS=Homo sapiens OX=9606 GN=CDC42 PE=1 SV=2	53	67	6	9.46826e+07	1.00747e+08	8.88263e+07	1.12733e+08	1.05423e+08	1.20376e+08	0.0328416	9.47519e+07	1.12844e+08	-1.80921e+07		1.80121e+07	2.05118e+07	1.88063e+07	6.91311e+06	9.5438e+06	6.11334e+06
P20042	Eukaryotic translation initiation factor 2 subunit 2 OS=Homo sapiens OX=9606 GN=EIF2S2 PE=1 SV=2	42	56	13	8.15152e+07	7.58806e+07	8.02179e+07	9.73559e+07	1.01855e+08	9.2589e+07	0.007621	7.92045e+07	9.72667e+07	-1.80622e+07		1.85746e+07	1.97855e+07	1.53094e+07	2.04417e+07	2.68239e+07	2.99861e+07
P63010	AP-2 complex subunit beta OS=Homo sapiens OX=9606 GN=AP2B1 PE=1 SV=1	43	177	21	1.35537e+08	1.41511e+08	1.44483e+08	1.54876e+08	1.56797e+08	1.56991e+08	0.0213701	1.4051e+08	1.56222e+08	-1.57111e+07		3.00666e+08	2.87487e+08	1.72683e+08	3.97547e+08	5.08547e+08	6.92717e+08
Q16851	UTP--glucose-1-phosphate uridylyltransferase OS=Homo sapiens OX=9606 GN=UGP2 PE=1 SV=5	40	65	16	4.17496e+07	4.42805e+07	5.08894e+07	6.28834e+07	6.2997e+07	5.77062e+07	0.0127456	4.56398e+07	6.11955e+07	-1.55557e+07		676719	2.21033e+06	1.43204e+06	3.23305e+06	5.17658e+06	6.16874e+06
Q27J81	Inverted formin-2 OS=Homo sapiens OX=9606 GN=INF2 PE=1 SV=2	29	67	23	2.17719e+07	1.86114e+07	1.54865e+07	3.18504e+07	3.78999e+07	3.25751e+07	0.00420668	1.86233e+07	3.41085e+07	-1.54852e+07		2.12112e+07	1.95797e+07	2.17611e+07	1.19945e+07	1.42781e+07	1.42172e+07
O75131	Copine-3 OS=Homo sapiens OX=9606 GN=CPNE3 PE=1 SV=1	39	92	16	7.19712e+07	6.53889e+07	6.42712e+07	8.72597e+07	7.63413e+07	8.36794e+07	0.0221192	6.72104e+07	8.24268e+07	-1.52164e+07		5.30794e+06	5.22328e+06	5.57758e+06	3.01478e+06	2.76207e+06	4.29359e+06
Q9Y4P3	Transducin beta-like protein 2 OS=Homo sapiens OX=9606 GN=TBL2 PE=1 SV=1	42	74	14	3.93915e+07	3.68332e+07	3.64227e+07	4.7081e+07	5.66581e+07	5.41201e+07	0.0252487	3.75491e+07	5.26197e+07	-1.50706e+07		7.49118e+07	7.31213e+07	6.97889e+07	4.73635e+07	5.04758e+07	6.21372e+07
P06737	Glycogen phosphorylase, liver form OS=Homo sapiens OX=9606 GN=PYGL PE=1 SV=4	34	84	16	2.4262e+07	2.63693e+07	3.01765e+07	3.87548e+07	4.69543e+07	3.94721e+07	0.0130368	2.69359e+07	4.17271e+07	-1.47911e+07		9.27806e+08	9.66026e+08	9.35349e+08	6.70778e+08	7.3471e+08	8.89295e+08
P61916	NPC intracellular cholesterol transporter 2 OS=Homo sapiens OX=9606 GN=NPC2 PE=1 SV=1	38	25	4	3.43204e+07	4.19516e+07	2.89411e+07	5.30674e+07	5.20993e+07	4.42188e+07	0.0391981	3.50711e+07	4.97952e+07	-1.47241e+07		3.18725e+07	3.38871e+07	3.69741e+07	1.45113e+07	1.51608e+07	2.20463e+07
P10768	S-formylglutathione hydrolase OS=Homo sapiens OX=9606 GN=ESD PE=1 SV=2	55	55	9	4.78638e+07	5.33348e+07	4.98488e+07	5.88909e+07	6.44555e+07	7.13069e+07	0.0393883	5.03491e+07	6.48844e+07	-1.45353e+07		3.47313e+07	3.44312e+07	2.83174e+07	1.66814e+07	2.3595e+07	2.3112e+07
Q9UBM7	7-dehydrocholesterol reductase OS=Homo sapiens OX=9606 GN=DHCR7 PE=1 SV=1	15	36	5	2.76888e+07	2.33406e+07	3.03872e+07	4.05971e+07	3.68321e+07	4.62457e+07	0.0170491	2.71389e+07	4.1225e+07	-1.40861e+07		7.44638e+07	6.30588e+07	7.02023e+07	1.0857e+08	1.14149e+08	1.3137e+08
P62191	26S proteasome regulatory subunit 4 OS=Homo sapiens OX=9606 GN=PSMC1 PE=1 SV=1	44	97	14	6.82829e+07	6.44702e+07	7.41475e+07	8.24189e+07	8.43074e+07	8.07574e+07	0.0291339	6.89669e+07	8.24946e+07	-1.35277e+07		1.08587e+07	1.05554e+07	1.13029e+07	4.55265e+06	7461329	6.71889e+06
Q15436	Protein transport protein Sec23A OS=Homo sapiens OX=9606 GN=SEC23A PE=1 SV=2	40	96	17	6.21069e+07	6.75673e+07	6.17923e+07	7.28352e+07	7.72383e+07	8.18843e+07	0.0168176	6.38222e+07	7.73193e+07	-1.34971e+07		2.1182e+08	1.96195e+08	2.03815e+08	2.20904e+08	2.66961e+08	3.16149e+08
P49419	Alpha-aminoadipic semialdehyde dehydrogenase OS=Homo sapiens OX=9606 GN=ALDH7A1 PE=1 SV=5	42	95	16	8.62228e+07	8.32627e+07	8.52369e+07	9.86786e+07	1.02134e+08	9.3589e+07	0.023461	8.49074e+07	9.8134e+07	-1.32266e+07		847456	746163	684991		438620	484924
P16083	Ribosyldihydronicotinamide dehydrogenase [quinone] OS=Homo sapiens OX=9606 GN=NQO2 PE=1 SV=5	47	36	7	1.4996e+07	1.68869e+07	2.01402e+07	2.78206e+07	2.64574e+07	3.62384e+07	0.0344929	1.7341e+07	3.01721e+07	-1.28311e+07		5.2168e+07	5.17757e+07	5.22496e+07	3.55528e+07	4.43525e+07	5.56547e+07
Q9Y490	Talin-1 OS=Homo sapiens OX=9606 GN=TLN1 PE=1 SV=3	45	318	68	2.03769e+08	1.96683e+08	1.93505e+08	2.13622e+08	2.13966e+08	2.04765e+08	0.0401783	1.97986e+08	2.10784e+08	-1.27987e+07		4.30531e+07	4.73123e+07	4.35584e+07	4.35038e+07	5.38397e+07	6.45726e+07
P35754	Glutaredoxin-1 OS=Homo sapiens OX=9606 GN=GLRX PE=1 SV=2	71	22	5	1.97814e+07	2.01414e+07	1.73973e+07	3.2868e+07	3.11547e+07	3.13483e+07	0.000617173	1.91067e+07	3.17904e+07	-1.26836e+07		3.89318e+07	4.16731e+07	3.84642e+07	2.76419e+07	34000535	3.7197e+07
O60763	General vesicular transport factor p115 OS=Homo sapiens OX=9606 GN=USO1 PE=1 SV=2	33	86	21	3.1326e+07	3.30929e+07	3.29471e+07	4.22832e+07	4.98225e+07	42823403	0.0301933	3.24553e+07	4.49764e+07	-1.2521e+07		8.80291e+07	8.69258e+07	8.60192e+07	9.05779e+07	1.03448e+08	1.36249e+08
P54727	UV excision repair protein RAD23 homolog B OS=Homo sapiens OX=9606 GN=RAD23B PE=1 SV=1	25	64	8	5.86713e+07	6.52212e+07	5.67297e+07	7.04985e+07	7.12276e+07	7.5549e+07	0.0222902	6.02074e+07	7.2425e+07	-1.22176e+07		2.83224e+06	2.73554e+06	3.13405e+06	4.05093e+06	4.09851e+06	5210236
Q9BUP3	Oxidoreductase HTATIP2 OS=Homo sapiens OX=9606 GN=HTATIP2 PE=1 SV=2	31	48	7	2.53102e+07	2.60552e+07	3.14913e+07	4.34797e+07	3.60035e+07	3.78528e+07	0.0187857	2.76189e+07	3.9112e+07	-1.14931e+07		1.56251e+06	1.42852e+06	1.40816e+06	865384		1343648
Q8NC51	Plasminogen activator inhibitor 1 RNA-binding protein OS=Homo sapiens OX=9606 GN=SERBP1 PE=1 SV=2	21	30	6	1.72032e+07	1.60695e+07	9.12118e+06	2.60346e+07	2.43849e+07	2.45187e+07	0.0450419	1.41313e+07	2.49794e+07	-1.08481e+07		9.23105e+07	1.01092e+08	1.04608e+08	5.65537e+07	5.90584e+07	7.53095e+07
Q13501	Sequestosome-1 OS=Homo sapiens OX=9606 GN=SQSTM1 PE=1 SV=1	60	89	13	5.09511e+07	5.53906e+07	5.39926e+07	6.31809e+07	6.50234e+07	6.45726e+07	0.00681055	5.34448e+07	6.4259e+07	-1.08142e+07		1.92357e+08	1.77641e+08	1.60248e+08	2.02464e+08	2.67618e+08	3.47604e+08
Q8IX12	Cell division cycle and apoptosis regulator protein 1 OS=Homo sapiens OX=9606 GN=CCAR1 PE=1 SV=2	21	76	19	3.94405e+07	3.74518e+07	3.92141e+07	4.62852e+07	5.45943e+07	4.75765e+07	0.0460118	3.87021e+07	4.94853e+07	-1.07832e+07		486685	430458	671624	1.12179e+06	1.37904e+06	1697064
A6NDG6	Glycerol-3-phosphate phosphatase OS=Homo sapiens OX=9606 GN=PGP PE=1 SV=1	48	67	10	4.58001e+07	5.17679e+07	5.23146e+07	6.20836e+07	5.98977e+07	5.99338e+07	0.0259338	4.99609e+07	6.06383e+07	-1.06775e+07		6.947e+06	7.7347e+06	5.94433e+06	3.8349e+06	3.56518e+06	5.08834e+06
Q00653	Nuclear factor NF-kappa-B p100 subunit OS=Homo sapiens OX=9606 GN=NFKB2 PE=1 SV=4	24	64	15	2.18975e+07	2.23775e+07	2.74616e+07	3.7321e+07	3.76133e+07	2.88267e+07	0.0443295	2.39122e+07	3.4587e+07	-1.06748e+07		8.5848e+06	6.94925e+06	7.76543e+06	4.27709e+06	4.04601e+06	4.78662e+06
O43598	2'-deoxynucleoside 5'-phosphate N-hydrolase 1 OS=Homo sapiens OX=9606 GN=DNPH1 PE=1 SV=1	62	32	7	2.18174e+07	2.21815e+07	1.99115e+07	3.25562e+07	3.27842e+07	2.9841e+07	0.00128432	2.13035e+07	3.17271e+07	-1.04237e+07		4.69897e+07	5.1676e+07	4.39811e+07	3.22106e+07	3.28799e+07	4.18721e+07
P10620	Microsomal glutathione S-transferase 1 OS=Homo sapiens OX=9606 GN=MGST1 PE=1 SV=1	27	42	4	2.87595e+07	3.45679e+07	3.10548e+07	3.78218e+07	4.66434e+07	3.92386e+07	0.0487318	3.14607e+07	4.12346e+07	-9.77385e+06		1.07017e+07	1.25756e+07	1.29503e+07	6.04405e+06	6.85187e+06	5.61548e+06
Q9UNE7	E3 ubiquitin-protein ligase CHIP OS=Homo sapiens OX=9606 GN=STUB1 PE=1 SV=2	30	26	7	1.70703e+07	1.64985e+07	1.3528e+07	2.17469e+07	2.87871e+07	2.50395e+07	0.0249243	1.56989e+07	2.51912e+07	-9.49226e+06		2.30222e+07	1.98892e+07	1.87478e+07	8.68811e+06	9.65618e+06	1.29647e+07
P62195	26S proteasome regulatory subunit 8 OS=Homo sapiens OX=9606 GN=PSMC5 PE=1 SV=1	52	79	14	4.17944e+07	4.15002e+07	4.37773e+07	5.17131e+07	4.97645e+07	5.3655e+07	0.00391434	4.23573e+07	5.17109e+07	-9.35358e+06		6.88794e+07	6.48139e+07	6.47156e+07	6.70354e+07	8.43366e+07	9.2589e+07
Q96KG9	N-terminal kinase-like protein OS=Homo sapiens OX=9606 GN=SCYL1 PE=1 SV=1	31	67	16	2.1982e+07	2.31637e+07	1.89767e+07	2.96876e+07	3.23959e+07	2.99861e+07	0.00519237	2.13741e+07	3.06899e+07	-9.31571e+06		2.60042e+08	2.71453e+08	2.40109e+08	2.33791e+08	2.93866e+08	3.62185e+08
Q8TC12	Retinol dehydrogenase 11 OS=Homo sapiens OX=9606 GN=RDH11 PE=1 SV=2	31	33	7	2.01997e+07	1.74698e+07	2.29368e+07	2.79762e+07	3.13647e+07	2.87153e+07	0.0120537	2.02021e+07	2.93521e+07	-9.14993e+06		3068198	2.59221e+06	2.56771e+06	1.34764e+06	1938591	1.99901e+06
Q96CW1	AP-2 complex subunit mu OS=Homo sapiens OX=9606 GN=AP2M1 PE=1 SV=2	32	49	10	3.49055e+07	3.89889e+07	3.46995e+07	4.10453e+07	4.77005e+07	4.72071e+07	0.0300736	3.61979e+07	4.53176e+07	-9.1197e+06		1.8379e+08	1.73631e+08	1.78342e+08	1.23201e+08	1.51407e+08	164199821
Q9BWM7	Sideroflexin-3 OS=Homo sapiens OX=9606 GN=SFXN3 PE=1 SV=3	47	65	9	5.53298e+07	5.04038e+07	5.89555e+07	6.73045e+07	6.2935e+07	6.17355e+07	0.0455427	5.48964e+07	6.39917e+07	-9.09527e+06		1.57103e+08	1.63102e+08	1.62327e+08	1.10567e+08	1.40325e+08	1.53699e+08
Q9UBQ7	Glyoxylate reductase/hydroxypyruvate reductase OS=Homo sapiens OX=9606 GN=GRHPR PE=1 SV=1	48	52	9	2.9816e+07	2.62934e+07	2.99397e+07	3.88336e+07	3.8211e+07	3.60845e+07	0.00497983	2.8683e+07	3.77097e+07	-9.02669e+06		1.18974e+07	1.23249e+07	1.32941e+07	1.33933e+07	1.68865e+07	2.07983e+07
Q9H4M9	EH domain-containing protein 1 OS=Homo sapiens OX=9606 GN=EHD1 PE=1 SV=2	50	57	16	2.03003e+07	1.90047e+07	1.33661e+07	2.63331e+07	2.71122e+07	2.4662e+07	0.0458025	1.75571e+07	2.60358e+07	-8.47871e+06		1.87129e+08	2.00934e+08	1.92302e+08	177400337	2.26598e+08	2.74892e+08
P28331	NADH-ubiquinone oxidoreductase 75 kDa subunit, mitochondrial OS=Homo sapiens OX=9606 GN=NDUFS1 PE=1 SV=3	25	47	13	1.95794e+07	2.22287e+07	1.76678e+07	2.51045e+07	3.13343e+07	2.65808e+07	0.0318481	1.98253e+07	2.76732e+07	-7.84789e+06		2.14062e+08	1.94193e+08	1.74909e+08	2.36933e+08	2.7948e+08	3.41134e+08
P61011	Signal recognition particle 54 kDa protein OS=Homo sapiens OX=9606 GN=SRP54 PE=1 SV=1	28	43	11	2.13042e+07	1.91098e+07	1.75989e+07	2.46117e+07	2.70627e+07	2.97066e+07	0.0155726	1.93376e+07	2.7127e+07	-7.78933e+06		2.46602e+08	2.56765e+08	2.42531e+08	1.49632e+08	2.01834e+08	2.18935e+08
O43847	Nardilysin OS=Homo sapiens OX=9606 GN=NRDC PE=1 SV=3	19	52	16	2.25824e+07	2.67935e+07	2.21394e+07	3.10493e+07	3.33537e+07	3.03981e+07	0.0170214	2.38384e+07	3.16004e+07	-7.76195e+06		3.81364e+08	3.76123e+08	3.71744e+08	3.58417e+08	4.0997e+08	496244872
Q13098	COP9 signalosome complex subunit 1 OS=Homo sapiens OX=9606 GN=GPS1 PE=1 SV=4	20	24	7	7.98571e+06	9.66112e+06	1.03893e+07	1.6089e+07	1.88984e+07	1.62897e+07	0.00307689	9.34538e+06	1.70924e+07	-7.74697e+06		7.70588e+08	708514095	6.42996e+08	7.77143e+08	1.02676e+09	1.32931e+09
P29966	Myristoylated alanine-rich C-kinase substrate OS=Homo sapiens OX=9606 GN=MARCKS PE=1 SV=4	8	7	2	7.67797e+06	4.10576e+06	4.36159e+06	1.69673e+07	1.12182e+07	1.1096e+07	0.0368342	5.38177e+06	1.30938e+07	-7.71207e+06		4.51965e+07	4.82743e+07	4.34686e+07	3.25333e+07	4.06224e+07	4.90816e+07
P07686	Beta-hexosaminidase subunit beta OS=Homo sapiens OX=9606 GN=HEXB PE=1 SV=3	28	58	12	3.44124e+07	3.70769e+07	3.84403e+07	4.15522e+07	4.71268e+07	4.38928e+07	0.0229797	3.66432e+07	4.41906e+07	-7.54742e+06		4.2282e+07	6.1723e+07	5.59669e+07	8.37377e+07	1.34994e+08	1.487e+08
O75832	26S proteasome non-ATPase regulatory subunit 10 OS=Homo sapiens OX=9606 GN=PSMD10 PE=1 SV=1	38	18	6	1.19516e+07	1.28331e+07	1.05846e+07	1.84949e+07	2.09137e+07	1.84943e+07	0.00227017	1.17898e+07	1.93009e+07	-7.51117e+06		1.94489e+06	1.7854e+06	2.40009e+06	3.68953e+06	4.4688e+06	4.18773e+06
O00487	26S proteasome non-ATPase regulatory subunit 14 OS=Homo sapiens OX=9606 GN=PSMD14 PE=1 SV=1	53	24	9	1.9746e+07	1.52774e+07	2.00453e+07	2.55118e+07	2.77395e+07	2.41062e+07	0.0208677	1.83563e+07	2.57859e+07	-7.4296e+06		1.1123e+07	8.09598e+06	1.07657e+07	1.74262e+06	3568583	5.53151e+06
Q9BXP5	Serrate RNA effector molecule homolog OS=Homo sapiens OX=9606 GN=SRRT PE=1 SV=1	22	53	14	3.77647e+07	3.82706e+07	4.28273e+07	4.64371e+07	4.72801e+07	4.70835e+07	0.0422346	3.96209e+07	4.69336e+07	-7.31269e+06		5.13875e+07	4.60435e+07	4.68854e+07	3.09512e+07	3.18609e+07	35025911
Q96HC4	PDZ and LIM domain protein 5 OS=Homo sapiens OX=9606 GN=PDLIM5 PE=1 SV=5	30	42	12	1.47458e+07	1.49007e+07	1.0687e+07	1.82113e+07	2.17285e+07	2.22668e+07	0.0179722	1.34445e+07	2.07355e+07	-7.29101e+06		1.52841e+08	1.51628e+08	1.22498e+08	6.48149e+07	8.57816e+07	9.42475e+07
P30740	Leukocyte elastase inhibitor OS=Homo sapiens OX=9606 GN=SERPINB1 PE=1 SV=1	40	66	12	4.38987e+07	4.58174e+07	3.92647e+07	4.70451e+07	5.09366e+07	5.27833e+07	0.049022	4.29936e+07	5.0255e+07	-7.26143e+06		1.01343e+07	9.16793e+06	7.85368e+06	4.82142e+06	6.13974e+06	5.40565e+06
Q7L0Y3	tRNA methyltransferase 10 homolog C OS=Homo sapiens OX=9606 GN=TRMT10C PE=1 SV=2	42	44	12	2.44119e+07	2.47863e+07	2.00933e+07	2.89223e+07	3.10922e+07	3.03648e+07	0.0286822	2.30971e+07	3.01264e+07	-7.02928e+06		2.60711e+07	2.16935e+07	2.33148e+07	1.27797e+07	1.70653e+07	1.64515e+07
Q9GZY8	Mitochondrial fission factor OS=Homo sapiens OX=9606 GN=MFF PE=1 SV=1	24	21	5	3.18228e+06	3.04964e+06	3.72591e+06	8.69445e+06	1.12413e+07	1.10344e+07	0.0097746	3.31928e+06	1.03234e+07	-7.00409e+06		6.58587e+06	7.04928e+06	6.5072e+06	5.10154e+06	5.75814e+06	7.10662e+06
Q9Y2T2	AP-3 complex subunit mu-1 OS=Homo sapiens OX=9606 GN=AP3M1 PE=1 SV=1	28	42	9	1.90557e+07	2.08519e+07	1.59776e+07	2.62526e+07	2.36647e+07	2.63406e+07	0.0220434	1.86284e+07	2.54193e+07	-6.79086e+06		2.34157e+07	2.21458e+07	1.8245e+07	1.01929e+07	1.47895e+07	1.54572e+07
P46926	Glucosamine-6-phosphate isomerase 1 OS=Homo sapiens OX=9606 GN=GNPDA1 PE=1 SV=1	53	50	5	5.4539e+07	5.90309e+07	5.88587e+07	6.43843e+07	6.37474e+07	6.4084e+07	0.0443003	5.74762e+07	6.40719e+07	-6.59568e+06		2.68899e+06	2.60487e+06	3.00587e+06	5.98664e+06	9.30786e+06	1.10344e+07
P13929	Beta-enolase OS=Homo sapiens OX=9606 GN=ENO3 PE=1 SV=5	29	172	4	4.80861e+06	2.56498e+06	3.09828e+06	8.49297e+06	1.10634e+07	8.98531e+06	0.00470856	3.49063e+06	9.51391e+06	-6.02328e+06		3.83389e+07	4.15776e+07	4.12741e+07	2.77897e+07	2.86585e+07	3.47589e+07
Q86TU7	Histone-lysine N-methyltransferase setd3 OS=Homo sapiens OX=9606 GN=SETD3 PE=1 SV=1	12	9	5	2.14922e+06	3.88961e+06	1.34017e+06	7.26404e+06	9.66194e+06	8.46969e+06	0.00428375	2.45967e+06	8.46523e+06	-6.00556e+06		2.24898e+09	2.20942e+09	2.43827e+09	2.65409e+09	3.18093e+09	3.95603e+09
Q8N1G4	Leucine-rich repeat-containing protein 47 OS=Homo sapiens OX=9606 GN=LRRC47 PE=1 SV=1	23	38	9	1.44776e+07	1.24953e+07	1.02463e+07	1.87819e+07	1.91151e+07	1.63023e+07	0.0235494	1.24064e+07	1.80664e+07	-5.66005e+06		4.48779e+07	5.14693e+07	4.61422e+07	3.26456e+07	3.3985e+07	4.33326e+07
Q9NP58	ATP-binding cassette sub-family B member 6, mitochondrial OS=Homo sapiens OX=9606 GN=ABCB6 PE=1 SV=1	15	22	8	5.01522e+06	1.92563e+06	2.88565e+06	8.44461e+06	9.70887e+06	8.36367e+06	0.0133275	3.2755e+06	8.83905e+06	-5.56355e+06		951959	1.01533e+06	1.03295e+06	235809	523394	634172
Q9P2E9	Ribosome-binding protein 1 OS=Homo sapiens OX=9606 GN=RRBP1 PE=1 SV=5	17	54	18	1.80033e+07	2.12116e+07	1.98238e+07	2.72992e+07	2.42424e+07	2.37828e+07	0.0207655	1.96796e+07	2.51081e+07	-5.42856e+06		1.75834e+08	1.70014e+08	1.72639e+08	1.76776e+08	2.06738e+08	2.7763e+08
Q92520	Protein FAM3C OS=Homo sapiens OX=9606 GN=FAM3C PE=1 SV=1	31	37	6	1.40799e+07	1.44294e+07	1.64787e+07	1.94512e+07	2.03942e+07	2.07983e+07	0.0082013	1.4996e+07	2.02146e+07	-5.21859e+06		5.54457e+09	5.73346e+09	5.31527e+09	3.70639e+09	4.69372e+09	5.13199e+09
Q15813	Tubulin-specific chaperone E OS=Homo sapiens OX=9606 GN=TBCE PE=1 SV=1	15	21	5	3.78593e+06	6.0322e+06	5.55549e+06	8.56263e+06	1.16833e+07	1.04857e+07	0.0128044	5.12454e+06	1.02439e+07	-5.11933e+06		6.26784e+06	6.04029e+06	6.33605e+06	3.68893e+06	4.48528e+06	5.48828e+06
Q9Y679	Ancient ubiquitous protein 1 OS=Homo sapiens OX=9606 GN=AUP1 PE=1 SV=2	27	26	7	1.09682e+07	1.00395e+07	7.8952e+06	1.49895e+07	1.23013e+07	1.67245e+07	0.0383068	9.6343e+06	1.46718e+07	-5.0375e+06		4.5655e+08	4.31128e+08	4.68922e+08	3.00694e+08	3.32851e+08	3.87606e+08
Q9UHL4	Dipeptidyl peptidase 2 OS=Homo sapiens OX=9606 GN=DPP7 PE=1 SV=3	22	17	7	3.37905e+06	2.58773e+06	2.39883e+06	5.48797e+06	9.6939e+06	8.22949e+06	0.0485239	2.78854e+06	7.80379e+06	-5.01525e+06		6.89337e+07	7.06201e+07	7.20765e+07	4.58885e+07	5.87236e+07	6.91352e+07
Q9H1E3	Nuclear ubiquitous casein and cyclin-dependent kinase substrate 1 OS=Homo sapiens OX=9606 GN=NUCKS1 PE=1 SV=1	4	10	1	6.74463e+06	5.20883e+06	8.29592e+06	1.1429e+07	1.33392e+07	9794297	0.0253592	6.74979e+06	1.15208e+07	-4.77102e+06		8.11215e+07	9.60037e+07	7.79566e+07	4.81036e+07	6.25742e+07	5.74965e+07
Q6YP21	Kynurenine--oxoglutarate transaminase 3 OS=Homo sapiens OX=9606 GN=KYAT3 PE=1 SV=1	17	12	5	7.46946e+06	4.15679e+06	5.49457e+06	1.00457e+07	9.1635e+06	1.22166e+07	0.0227725	5.70694e+06	1.04753e+07	-4.76834e+06		8.1846e+07	8.25999e+07	7.75504e+07	4.01408e+07	4.65322e+07	6.87163e+07
P53365	Arfaptin-2 OS=Homo sapiens OX=9606 GN=ARFIP2 PE=1 SV=1	18	15	4	5.18921e+06	3.07426e+06	2.63542e+06	8.77844e+06	9.11642e+06	5.97287e+06	0.029484	3.63296e+06	7.95591e+06	-4.32295e+06		1.21203e+07	9.54089e+06	1.19047e+07	5.91294e+06	4.18275e+06	6.02739e+06
Q9BR76	Coronin-1B OS=Homo sapiens OX=9606 GN=CORO1B PE=1 SV=1	31	32	10	2.30597e+07	2.36381e+07	2.24181e+07	2.576e+07	2.82052e+07	2.76447e+07	0.0164525	2.30386e+07	2.72033e+07	-4.16465e+06		1.10867e+09	1.04807e+09	1.16497e+09	6.25276e+08	7.26258e+08	8.31948e+08
Q9P2T1	GMP reductase 2 OS=Homo sapiens OX=9606 GN=GMPR2 PE=1 SV=1	16	7	3	800861	2.58774e+06	1.77507e+06	4.69537e+06	6.25188e+06	6.16874e+06	0.00529228	1.72122e+06	5.70533e+06	-3.98411e+06		6.74565e+06	6.07803e+06	6.46005e+06	3.43337e+06	5.16242e+06	5.24911e+06
Q9NZJ7	Mitochondrial carrier homolog 1 OS=Homo sapiens OX=9606 GN=MTCH1 PE=1 SV=1	24	23	6	7.78247e+06	5.09949e+06	8.0715e+06	1.2178e+07	9.39099e+06	1.07506e+07	0.0393067	6.98449e+06	1.07732e+07	-3.78871e+06		5.28559e+07	5.64339e+07	5.13609e+07	2.47424e+07	3.87083e+07	4.01303e+07
Q04446	1,4-alpha-glucan-branching enzyme OS=Homo sapiens OX=9606 GN=GBE1 PE=1 SV=3	21	36	9	7.62502e+06	7.03739e+06	7.26584e+06	1.07104e+07	1.10346e+07	1.04455e+07	0.000143962	7.30942e+06	1.07302e+07	-3.42075e+06		3.21343e+07	3.28488e+07	2.68807e+07	1.50554e+07	1.78274e+07	2.15097e+07
Q86VU5	Catechol O-methyltransferase domain-containing protein 1 OS=Homo sapiens OX=9606 GN=COMTD1 PE=1 SV=1	40	28	6	1.24012e+07	1.03649e+07	9.71465e+06	1.32904e+07	1.40327e+07	1.50076e+07	0.0347476	1.08269e+07	1.41102e+07	-3.28332e+06		8.00926e+06	8.73465e+06	7.48031e+06	5.03746e+06	6.3067e+06	7.45892e+06
P49770	Translation initiation factor eIF-2B subunit beta OS=Homo sapiens OX=9606 GN=EIF2B2 PE=1 SV=3	19	11	5	4.33829e+06	3.77574e+06	4.74018e+06	8.34766e+06	6.47065e+06	7.80466e+06	0.0143042	4.28474e+06	7.54099e+06	-3.25625e+06		2.62918e+07	2.55392e+07	1.92906e+07	1.04409e+07	1.43751e+07	9.40241e+06
Q32P28	Prolyl 3-hydroxylase 1 OS=Homo sapiens OX=9606 GN=P3H1 PE=1 SV=2	25	41	11	1.72302e+07	1.59868e+07	1.78106e+07	2.11366e+07	1.91814e+07	2.00208e+07	0.016574	1.70092e+07	2.01129e+07	-3.1037e+06		1.65085e+06	2.06724e+06	1.40197e+06	696420	381229	1.0269e+06
Q9Y281	Cofilin-2 OS=Homo sapiens OX=9606 GN=CFL2 PE=1 SV=1	64	70	6	1.26533e+07	1.31369e+07	1.23582e+07	1.71234e+07	1.50034e+07	1.5107e+07	0.0375335	1.27161e+07	1.57446e+07	-3.02848e+06		1.70685e+07	1.4922e+07	1.85042e+07	1.92633e+07	2.59701e+07	2.87153e+07
O15027	Protein transport protein Sec16A OS=Homo sapiens OX=9606 GN=SEC16A PE=1 SV=4	8	46	13	1.62377e+07	1.69721e+07	1.50147e+07	1.85347e+07	1.78926e+07	2.01837e+07	0.0362746	1.60748e+07	1.88703e+07	-2.7955e+06		3.24922e+06	3.19521e+06	2.70892e+06	1.62342e+06	2.02266e+06	2.40986e+06
P35610	Sterol O-acyltransferase 1 OS=Homo sapiens OX=9606 GN=SOAT1 PE=1 SV=3	14	18	6	8.38675e+06	8.72897e+06	7.11284e+06	9.94204e+06	1.00081e+07	1.19832e+07	0.0409851	8.07619e+06	1.06444e+07	-2.56826e+06			543673	576692		1.13001e+06	1.32297e+06
Q9BYX2	TBC1 domain family member 2A OS=Homo sapiens OX=9606 GN=TBC1D2 PE=1 SV=3	8	10	5	2.30167e+06	2.09024e+06	2.97503e+06	5.35833e+06	5.39707e+06	4.18773e+06	0.00886369	2.45565e+06	4.98105e+06	-2.5254e+06		4.10106e+07	4.64236e+07	4.72327e+07	5.46474e+07	5.61921e+07	72551247
Q96E17	Ras-related protein Rab-3C OS=Homo sapiens OX=9606 GN=RAB3C PE=2 SV=1	10	37	1	3.58557e+06	5.1497e+06	4.35454e+06	5.90212e+06	8.2426e+06	6509814	0.0478825	4.36327e+06	6.88484e+06	-2.52158e+06		9.25848e+07	9.08236e+07	6.85296e+07	2.6515e+07	3.30324e+07	4.51996e+07
Q9Y450	HBS1-like protein OS=Homo sapiens OX=9606 GN=HBS1L PE=1 SV=1	7	14	4	4.30208e+06	5.4983e+06	4.23683e+06	7.23666e+06	7.13129e+06	6.97321e+06	0.0240058	4.67907e+06	7.11372e+06	-2.43465e+06		9.79639e+06	9.30863e+06	1.51039e+07	3.59481e+07	3.7855e+07	3.51109e+07
O60784	Target of Myb protein 1 OS=Homo sapiens OX=9606 GN=TOM1 PE=1 SV=2	6	10	2	3.42978e+06	2.84878e+06	3.17257e+06	5.09428e+06	4.79849e+06	6.6838e+06	0.046639	3.15037e+06	5.52552e+06	-2.37515e+06		7.23045e+07	7.35221e+07	8.87547e+07	1.02589e+08	1.16625e+08	1.32184e+08
Q16352	Alpha-internexin OS=Homo sapiens OX=9606 GN=INA PE=1 SV=2	11	25	3	362222	1.91485e+06	969693	2.44686e+06	3.26795e+06	3.40198e+06	0.0286363	1.08226e+06	3.03893e+06	-1.95668e+06		3.52779e+07	3.78225e+07	4.10548e+07	4.32989e+07	5.21618e+07	5.77062e+07
Q6UXV4	MICOS complex subunit MIC27 OS=Homo sapiens OX=9606 GN=APOOL PE=1 SV=1	22	4	3	2.38628e+06	1.89272e+06	1.95253e+06	4.08841e+06	3.74543e+06	4.25403e+06	0.000834502	2.07717e+06	4.02929e+06	-1.95212e+06		3.19907e+06	5.15245e+06	4.48187e+06	5.89588e+06	9.67381e+06	1.04857e+07
O43920	NADH dehydrogenase [ubiquinone] iron-sulfur protein 5 OS=Homo sapiens OX=9606 GN=NDUFS5 PE=1 SV=3	23	6	2	2.2202e+06	2.93005e+06	1.33786e+06	4.01437e+06	4.43566e+06	3.84754e+06	0.0387656	2.16271e+06	4.09919e+06	-1.93649e+06		7.41656e+07	8.93072e+07	8.47514e+07	8.93684e+07	1.02831e+08	1.40012e+08
O60231	Pre-mRNA-splicing factor ATP-dependent RNA helicase DHX16 OS=Homo sapiens OX=9606 GN=DHX16 PE=1 SV=2	5	24	4	5.19968e+06	4.27181e+06	5.36259e+06	6.54484e+06	7.15421e+06	6.87757e+06	0.0153373	4.94469e+06	6.85887e+06	-1.91418e+06		4.53482e+07	4.74376e+07	4.06534e+07	3.02309e+07	3.54082e+07	4.70909e+07
O75380	NADH dehydrogenase [ubiquinone] iron-sulfur protein 6, mitochondrial OS=Homo sapiens OX=9606 GN=NDUFS6 PE=1 SV=1	22	10	2	3.3518e+06	3.20261e+06	3.88479e+06	5.88319e+06	4.94987e+06	5210236	0.00716375	3.47974e+06	5.34777e+06	-1.86803e+06		6.21745e+07	7.12787e+07	7.53287e+07	3.87265e+07	4.51818e+07	4.3162e+07
P47712	Cytosolic phospholipase A2 OS=Homo sapiens OX=9606 GN=PLA2G4A PE=1 SV=2	10	10	5	2.57236e+06	3.28016e+06	3.12122e+06	4.73231e+06	5.07395e+06	4.72966e+06	0.00439857	2.99125e+06	4.84531e+06	-1.85406e+06		2.05011e+07	2.25235e+07	2.43448e+07	2.6685e+07	3.88784e+07	3.94721e+07
P24390	ER lumen protein-retaining receptor 1 OS=Homo sapiens OX=9606 GN=KDELR1 PE=1 SV=1	17	3	2	923456	1.05634e+06		2.78231e+06	3.06504e+06	2.09138e+06	0.024522	989896	2.64625e+06	-1.65635e+06		3.43224e+07	5.02147e+07	3.47512e+07	5.89617e+07	9.66103e+07	1.1445e+08
O15403	Monocarboxylate transporter 7 OS=Homo sapiens OX=9606 GN=SLC16A6 PE=1 SV=2	6	3	2		888805	1.35133e+06	3.0758e+06	2.62069e+06	2.40559e+06	0.0243875	1.12007e+06	2.70069e+06	-1.58063e+06		3.09055e+07	2.42788e+07	2.16984e+07	8.18723e+06	9.93611e+06	8.46173e+06
Q5T6F2	Ubiquitin-associated protein 2 OS=Homo sapiens OX=9606 GN=UBAP2 PE=1 SV=1	7	20	5	2.47299e+06	3.01257e+06	3.26488e+06	3.7115e+06	4.40349e+06	5.01917e+06	0.0394922	2.91681e+06	4.37805e+06	-1.46124e+06		1.8572e+07	1.70892e+07	1.93649e+07	1.17436e+07	1.05365e+07	1.41112e+07
Q9BT73	Proteasome assembly chaperone 3 OS=Homo sapiens OX=9606 GN=PSMG3 PE=1 SV=1	30	15	3	2.81998e+06	3.3848e+06	3.81742e+06	4.57492e+06	5.29667e+06	4.52604e+06	0.0194622	3.34073e+06	4.79921e+06	-1.45848e+06		4.23781e+06	1.64479e+06	2.32799e+06	5.81462e+06	8.03898e+06	8.36367e+06
Q9H496	Torsin-1A-interacting protein 2, isoform IFRG15 OS=Homo sapiens OX=9606 GN=TOR1AIP2 PE=1 SV=1	11	4	1	643634	1.63934e+06	931377	2.16353e+06	1.99685e+06	3.04439e+06	0.0393505	1.07145e+06	2.40159e+06	-1.33014e+06		1.09937e+08	1.18479e+08	1.20474e+08	7.59545e+07	8.36769e+07	1.05715e+08
P07311	Acylphosphatase-1 OS=Homo sapiens OX=9606 GN=ACYP1 PE=1 SV=2	25	6	2	1.57071e+06	1.47633e+06	1.62284e+06	3.2098e+06	2.86613e+06	2.36324e+06	0.032961	1.55663e+06	2.81305e+06	-1.25643e+06		2.65988e+07	3.26438e+07	3.1367e+07	1.84114e+07	1.80492e+07	1.95994e+07
Q9H477	Ribokinase OS=Homo sapiens OX=9606 GN=RBKS PE=1 SV=1	9	2	2		816257	419761	1.63315e+06	2.37286e+06	1377548	0.0465168	618009	1.79452e+06	-1.17651e+06		4.94585e+07	5.26532e+07	3.99025e+07	2.27863e+07	2.82518e+07	4.17195e+07
O75127	Pentatricopeptide repeat-containing protein 1, mitochondrial OS=Homo sapiens OX=9606 GN=PTCD1 PE=1 SV=2	2	5	1	575966	503957	832508	1.62919e+06	1.6655e+06	1697064	0.00748408	637477	1.66392e+06	-1.02644e+06		1.45806e+07	1.24266e+07	1.19704e+07	6.80365e+06	7.66275e+06	1.03208e+07
P0DI82	Trafficking protein particle complex subunit 2B OS=Homo sapiens OX=9606 GN=TRAPPC2B PE=1 SV=1	19	3	2	511024	698768		1.25424e+06	1.65242e+06	1.86529e+06	0.0189586	604896	1.59065e+06	-985752		1.89803e+08	1.91668e+08	1.7103e+08	1.1161e+08	1.54178e+08	1.82622e+08
Q9UIC8	Leucine carboxyl methyltransferase 1 OS=Homo sapiens OX=9606 GN=LCMT1 PE=1 SV=2	3	4	1	370205	360259	429598	1.20571e+06	1.66799e+06	1.22766e+06	0.0209816	386687	1.36712e+06	-980434		3.99073e+09	3.77697e+09	4.24087e+09	5.27706e+09	5.22618e+09	6.97721e+09
O96005	Cleft lip and palate transmembrane protein 1 OS=Homo sapiens OX=9606 GN=CLPTM1 PE=1 SV=1	9	24	5	1.78441e+07	1.83922e+07	1.75903e+07	1.8752e+07	1.93284e+07	1.86427e+07	0.0391868	1.79422e+07	1.89077e+07	-965467		5.74851e+07	6.33228e+07	6.75815e+07	7.43417e+07	9.11947e+07	1.11467e+08
Q9BXJ8	Transmembrane protein 120A OS=Homo sapiens OX=9606 GN=TMEM120A PE=1 SV=1	3	5	2	1.84785e+06	1.85874e+06	1.27979e+06	2.3788e+06	2.57901e+06	2.80873e+06	0.0207136	1.66213e+06	2.58885e+06	-926720		1.18974e+07	1.16905e+07	1.20146e+07	5.98173e+06	9.13268e+06	1.04569e+07
Q8NGA1	Olfactory receptor 1M1 OS=Homo sapiens OX=9606 GN=OR1M1 PE=2 SV=1	2	3	1	1.33727e+06	1.16032e+06		1.8129e+06	2.22987e+06	2.42726e+06	0.0244532	1.24879e+06	2.15668e+06	-907883		9.09547e+06	8.32511e+06	6.40976e+06	4.06319e+06	3.44227e+06	4.64706e+06
Q5TFE4	5'-nucleotidase domain-containing protein 1 OS=Homo sapiens OX=9606 GN=NT5DC1 PE=1 SV=1	17	16	5	2.02843e+06	2.10772e+06	1.81696e+06	3.2502e+06	2.83984e+06	2.45874e+06	0.0491001	1.98437e+06	2.84959e+06	-865224		2.78325e+07	3.1405e+07	2.61778e+07	1.96142e+07	2.11523e+07	2.36125e+07
Q9BTE1	Dynactin subunit 5 OS=Homo sapiens OX=9606 GN=DCTN5 PE=1 SV=1	5	7	1	555409	726734	451041	1.27829e+06	1.17458e+06	1.47851e+06	0.00377722	577728	1.31046e+06	-732732		3.66581e+06	3.22508e+06	3.82413e+06	5.74786e+06	5.35772e+06	7.80466e+06
P50225	Sulfotransferase 1A1 OS=Homo sapiens OX=9606 GN=SULT1A1 PE=1 SV=3	31	23	2	1.80419e+06	1.55243e+06	1.6534e+06	2.53485e+06	2.34867e+06	2.22689e+06	0.00425537	1.67e+06	2.37014e+06	-700131		2.30427e+07	2.16557e+07	1.78946e+07	1.11091e+07	1.58203e+07	1.53324e+07
Q9NVH6	Trimethyllysine dioxygenase, mitochondrial OS=Homo sapiens OX=9606 GN=TMLHE PE=1 SV=1	3	1	1		636503	714836		1.36474e+06	1.32297e+06	0.0121309	675669	1.34385e+06	-668184		39961106	4.07271e+07	4.83402e+07	1.44993e+07	1.78574e+07	1.88704e+07
Q6P2P2	Protein arginine N-methyltransferase 9 OS=Homo sapiens OX=9606 GN=PRMT9 PE=1 SV=1	7	10	3	1.39564e+06	1.64544e+06	1.46558e+06	2.26119e+06	1.85127e+06	2.34584e+06	0.0333205	1.50222e+06	2.15276e+06	-650544		1.11952e+07	1.06221e+07	8.08652e+06	5.37643e+06	5.68241e+06	5.2982e+06
Q9NW13	RNA-binding protein 28 OS=Homo sapiens OX=9606 GN=RBM28 PE=1 SV=3	10	12	6	1.13716e+06	977026	1.1577e+06	1.43865e+06	1.51566e+06	1.80069e+06	0.0282155	1.09063e+06	1.585e+06	-494371		2.40035e+07	2.15513e+07	1.90061e+07	1.15892e+07	1.68358e+07	1.67314e+07
Q96CX2	BTB/POZ domain-containing protein KCTD12 OS=Homo sapiens OX=9606 GN=KCTD12 PE=1 SV=1	8	4	2	284801		385498	839108	752565	799481	0.0312032	335149	797051	-461902		2.38458e+08	2.38701e+08	2.02714e+08	1.40152e+08	1.93329e+08	2.09246e+08
Q8IUD2	ELKS/Rab6-interacting/CAST family member 1 OS=Homo sapiens OX=9606 GN=ERC1 PE=1 SV=1	1	1	1		1.58404e+06	1.5638e+06	2.17241e+06	1.83112e+06	2.03821e+06	0.0460242	1.57392e+06	2.01391e+06	-439994		8.25112e+07	7.76807e+07	9.05889e+07	3.9721e+07	5.37887e+07	7.57744e+07
Q15652	Probable JmjC domain-containing histone demethylation protein 2C OS=Homo sapiens OX=9606 GN=JMJD1C PE=1 SV=2	0	1	1	420204	589406	695027	861561	1.04818e+06	1.06389e+06	0.0161158	568213	991211	-422998		3.66008e+07	3.64463e+07	3.11259e+07	1.91477e+07	1.58327e+07	2.7941e+07
P36896	Activin receptor type-1B OS=Homo sapiens OX=9606 GN=ACVR1B PE=1 SV=1	5	2	1	986502	913705	1.13854e+06	1.36183e+06		1.46857e+06	0.0185794	1.01292e+06	1.4152e+06	-402285		4.39367e+06	3648794	4.32626e+06	4.50651e+06	5.92371e+06	6.87757e+06
Q8WUX1	Sodium-coupled neutral amino acid transporter 5 OS=Homo sapiens OX=9606 GN=SLC38A5 PE=1 SV=1	2	1	1	492988	403018	394510	787877	901024	784302	0.00158134	430172	824401	-394229		5.87058e+07	5.59037e+07	4.90597e+07	3.52817e+07	4.45809e+07	4.90712e+07
Q96SW2	Protein cereblon OS=Homo sapiens OX=9606 GN=CRBN PE=1 SV=1	3	1	1	820688	702219		1.09647e+06		1.17983e+06	0.0437409	761453	1.13815e+06	-376695		1.80244e+07	2.07551e+07	2.07236e+07	1.18048e+07	1.33909e+07	1.5178e+07
Q15633	RISC-loading complex subunit TARBP2 OS=Homo sapiens OX=9606 GN=TARBP2 PE=1 SV=3	4	1	1	298175	266142	228332	194991	152901	136191	0.0189863	264216	161361	102855		4.61684e+07	4.43888e+07	4.03139e+07	3.07513e+07	3.56891e+07	4.69774e+07
Q9Y6W3	Calpain-7 OS=Homo sapiens OX=9606 GN=CAPN7 PE=1 SV=1	4	2	2	353266	389683		227708	304932	268558	0.0372831	371474	267066	104408		551430	690181	450631	150499	204693	395803
Q8N392	Rho GTPase-activating protein 18 OS=Homo sapiens OX=9606 GN=ARHGAP18 PE=1 SV=3	2	2	1	652588	808025	558577	218571	247213	395803	0.0155265	673064	287196	385868		8.50371e+07	1.07963e+08	9.03423e+07	1.21583e+08	1.74816e+08	1.68005e+08
Q96Q05	Trafficking protein particle complex subunit 9 OS=Homo sapiens OX=9606 GN=TRAPPC9 PE=1 SV=2	1	1	1	1.00292e+06	873566	849078		529731	484924	0.00661531	908521	507327	401194		1.80018e+07	1.63228e+07	1.41979e+07	1.69466e+07	2.2408e+07	2.97066e+07
Q13257	Mitotic spindle assembly checkpoint protein MAD2A OS=Homo sapiens OX=9606 GN=MAD2L1 PE=1 SV=1	9	6	2	1.84914e+06	1.67243e+06	1.74548e+06	1.2568e+06		1343648	0.00724592	1.75569e+06	1.30023e+06	455460		3.5423e+07	2.80771e+07	2.76246e+07	1.36977e+07	1.48749e+07	2.25639e+07
P09758	Tumor-associated calcium signal transducer 2 OS=Homo sapiens OX=9606 GN=TACSTD2 PE=1 SV=3	5	2	1	664409	1.06857e+06	990258	458037	289278	487907	0.0383763	907745	411740	496004		2.35524e+08	2.53562e+08	2.45088e+08	1.51948e+08	1.83373e+08	2.55288e+08
O43181	NADH dehydrogenase [ubiquinone] iron-sulfur protein 4, mitochondrial OS=Homo sapiens OX=9606 GN=NDUFS4 PE=1 SV=1	24	2	2	1.07822e+06	890902	1.24831e+06	484601	378782	786467	0.0321229	1.07248e+06	549950	522529		8.22278e+07	5.93041e+07	7.54695e+07	2.74686e+07	3.86253e+07	3.00256e+07
Q8N201	Integrator complex subunit 1 OS=Homo sapiens OX=9606 GN=INTS1 PE=1 SV=2	1	3	1	963525	986865		412557	429604		0.00113381	975195	421080	554115		5.52977e+07	6.28064e+07	5.6059e+07	6.00181e+07	7.87936e+07	1.03017e+08
O95274	Ly6/PLAUR domain-containing protein 3 OS=Homo sapiens OX=9606 GN=LYPD3 PE=1 SV=2	6	3	1	1.59459e+06	1.60899e+06	1.3456e+06	942624	937832		0.0212475	1.51639e+06	940228	576165		5.2614e+06	5.23659e+06	5.72596e+06	3.64263e+06	3.51474e+06	4721339
Q8TBX8	Phosphatidylinositol 5-phosphate 4-kinase type-2 gamma OS=Homo sapiens OX=9606 GN=PIP4K2C PE=1 SV=3	4	5	1	1.58926e+06	1.89885e+06	1.90927e+06	1.45043e+06	1.06076e+06	1126633	0.0220632	1.79913e+06	1.21261e+06	586521		1.40253e+08	1.40454e+08	1.55266e+08	9.36731e+07	1.03908e+08	1.16336e+08
A5PLL7	Transmembrane protein 189 OS=Homo sapiens OX=9606 GN=TMEM189 PE=1 SV=3	11	5	2	1.98626e+06	2.11388e+06	2.20654e+06	1.26278e+06	1.65842e+06	1.59844e+06	0.0231532	2.10223e+06	1.50655e+06	595679		1.13767e+08	1.11971e+08	129810589	1.48335e+08	1.78602e+08	2.14982e+08
Q8TEA8	D-aminoacyl-tRNA deacylase 1 OS=Homo sapiens OX=9606 GN=DTD1 PE=1 SV=2	7	2	1	2.16653e+06	2.14531e+06	1.95908e+06	1.261e+06	1.64014e+06	1575403	0.0190015	2.09031e+06	1.49218e+06	598124		355068	503445	560711	593236	867896	1.06389e+06
Q9HBG4	V-type proton ATPase 116 kDa subunit a isoform 4 OS=Homo sapiens OX=9606 GN=ATP6V0A4 PE=1 SV=2	3	7	2	1.12659e+06	1.18869e+06	1.28039e+06	342468	632115	634172	0.0101485	1.19856e+06	536251	662307		6.15896e+06	4.60123e+06	4.56381e+06	2.48299e+06	2.20902e+06	1.33144e+06
A6NHX0	Cytosolic arginine sensor for mTORC1 subunit 2 OS=Homo sapiens OX=9606 GN=CASTOR2 PE=1 SV=3	5	2	1	2.16936e+06	1.62759e+06	1.76e+06	1.25275e+06	1.06044e+06	1.13698e+06	0.0384498	1.85232e+06	1.15005e+06	702262		1.94852e+07	2.01907e+07	1.80858e+07	1.77373e+07	2.3354e+07	2.76447e+07
P61073	C-X-C chemokine receptor type 4 OS=Homo sapiens OX=9606 GN=CXCR4 PE=1 SV=1	3	2	1	1.13699e+06	1.05125e+06	1.20235e+06	742864	276601	210976	0.04252	1.1302e+06	410147	720049		14559363	1.36553e+07	1.43687e+07	1.45538e+07	1.58823e+07	2.00208e+07
Q99570	Phosphoinositide 3-kinase regulatory subunit 4 OS=Homo sapiens OX=9606 GN=PIK3R4 PE=1 SV=3	6	15	5	4.28015e+06	4.25624e+06	4.75494e+06	3.704e+06	3.73643e+06	3.68067e+06	0.045638	4.43044e+06	3.70703e+06	723410		1.3964e+08	1.42414e+08	1.40494e+08	1.03834e+08	1.27809e+08	1.51628e+08
Q96J84	Kin of IRRE-like protein 1 OS=Homo sapiens OX=9606 GN=KIRREL1 PE=1 SV=2	4	3	2	1.64208e+06	1.27892e+06	1.63503e+06	1.12566e+06	510290	616649	0.0349298	1.51868e+06	750868	767809		52479658	5.77131e+07	4.98507e+07	5.01514e+07	6.39536e+07	8.18843e+07
Q9H8H2	Probable ATP-dependent RNA helicase DDX31 OS=Homo sapiens OX=9606 GN=DDX31 PE=1 SV=2	5	8	3	1.79255e+06	1.95691e+06	2.53344e+06	1.07284e+06	1.19392e+06	1.58304e+06	0.0476365	2.0943e+06	1.28327e+06	811032		1.90819e+07	2.28858e+07	1.78609e+07	2.13793e+07	2.7617e+07	3.03981e+07
P61966	AP-1 complex subunit sigma-1A OS=Homo sapiens OX=9606 GN=AP1S1 PE=1 SV=1	6	5	1		1.63745e+06	1.56882e+06	353657	975708	862645	0.0412142	1.60313e+06	730670	872463		2.33967e+07	1.99365e+07	2.45148e+07	2.79535e+07	3.04971e+07	4.62457e+07
Q8NBN3	Transmembrane protein 87A OS=Homo sapiens OX=9606 GN=TMEM87A PE=1 SV=3	8	8	3	2.42556e+06	2.17115e+06	2.79632e+06	1.10191e+06	1.78843e+06	1.87216e+06	0.0493372	2.46434e+06	1.5875e+06	876839		3.28673e+07	3.35084e+07	2.69314e+07	1.45119e+07	2.23617e+07	2.83768e+07
O95292	Vesicle-associated membrane protein-associated protein B/C OS=Homo sapiens OX=9606 GN=VAPB PE=1 SV=3	25	18	4	7.79403e+06	8.2529e+06	8.06597e+06	7.409e+06	6.95424e+06	7.10662e+06	0.00952623	8.03763e+06	7.15662e+06	881012		3.03447e+07	3.07691e+07	3.26972e+07	2.17931e+07	2.24473e+07	2.98713e+07
Q9BTC8	Metastasis-associated protein MTA3 OS=Homo sapiens OX=9606 GN=MTA3 PE=1 SV=2	14	24	2	1.71711e+06	1.29337e+06	1.08704e+06	527667	484498	402577	0.0361378	1.36584e+06	471581	894259		2.62146e+08	2.64438e+08	2.59443e+08	2.33549e+08	3.00837e+08	3.49235e+08
Q9BYG5	Partitioning defective 6 homolog beta OS=Homo sapiens OX=9606 GN=PARD6B PE=1 SV=1	2	5	1	1.6361e+06	1.41227e+06	1.47162e+06	646459	416955	724522	0.00194317	1.50667e+06	595978	910687		3.6941e+06	3.16869e+06	3.23134e+06	1.97573e+06	2.34976e+06	3.36467e+06
Q9BQE5	Apolipoprotein L2 OS=Homo sapiens OX=9606 GN=APOL2 PE=1 SV=1	7	6	2	1.64501e+06	1.53336e+06	1.57138e+06	749546	568972	522261	0.00136267	1.58325e+06	613593	969656		2.37497e+08	2.70335e+08	2.44258e+08	2.43456e+08	3.02377e+08	3.38631e+08
Q9BSY4	Coiled-coil-helix-coiled-coil-helix domain-containing protein 5 OS=Homo sapiens OX=9606 GN=CHCHD5 PE=1 SV=1	29	3	2	1.25416e+06	1.26718e+06	1.86146e+06	454172	467477	449636	0.0374995	1.46093e+06	457095	1.00384e+06		1.24601e+07	1.27276e+07	8.62167e+06	1.25395e+07	1.79913e+07	2.22668e+07
P78357	Contactin-associated protein 1 OS=Homo sapiens OX=9606 GN=CNTNAP1 PE=1 SV=1	3	12	3	4.37178e+06	3.70973e+06	4.0054e+06	2.86937e+06	2.83786e+06	3.36467e+06	0.0177035	4.02897e+06	3.02397e+06	1.005e+06		2.16419e+06	2.65032e+06	1.93577e+06	1.00787e+06	1.40097e+06	1.37079e+06
Q15345	Leucine-rich repeat-containing protein 41 OS=Homo sapiens OX=9606 GN=LRRC41 PE=1 SV=3	4	5	2	1.97323e+06	1.50722e+06	1.43448e+06	353845	387055	1.12599e+06	0.0350895	1.63831e+06	622297	1.01601e+06		1.53813e+08	128457740	1.45059e+08	1.60684e+08	1.94875e+08	2.23293e+08
Q8NBJ4	Golgi membrane protein 1 OS=Homo sapiens OX=9606 GN=GOLM1 PE=1 SV=1	5	7	2	2.83343e+06	2.18179e+06	2.3126e+06	1.51907e+06		1.31339e+06	0.0224771	2.4426e+06	1.41623e+06	1.02638e+06		3.68805e+08	3.47414e+08	3.89194e+08	3.62815e+08	4.68153e+08	5.69167e+08
Q9H5X1	Cytosolic iron-sulfur assembly component 2A OS=Homo sapiens OX=9606 GN=CIAO2A PE=1 SV=1	40	21	5	6.17283e+06	6.82314e+06	5.8653e+06	5.22817e+06	5.50203e+06	5.00429e+06	0.0467113	6.28709e+06	5.24483e+06	1.04226e+06		3.27801e+07	3.90766e+07	3.12522e+07	3.99501e+07	4.87112e+07	7.08801e+07
Q6PKX4	Docking protein 6 OS=Homo sapiens OX=9606 GN=DOK6 PE=1 SV=1	5	1	1	3.14416e+06	3.79001e+06	2.77752e+06	2.37585e+06	2.20526e+06	1.80725e+06	0.0437391	3.23723e+06	2.12946e+06	1.10777e+06		1.58638e+07	1.50067e+07	1.33451e+07	7.02838e+06	8.11178e+06	5.13872e+06
Q96SB4	SRSF protein kinase 1 OS=Homo sapiens OX=9606 GN=SRPK1 PE=1 SV=2	12	16	4	2.56121e+06	3.10285e+06	2.39948e+06	1.46373e+06	1.69198e+06	1.37079e+06	0.0179768	2.68785e+06	1.50883e+06	1.17901e+06		833583	780447	918514	937704		1.46857e+06
Q9H6F5	Coiled-coil domain-containing protein 86 OS=Homo sapiens OX=9606 GN=CCDC86 PE=1 SV=1	14	6	3	3.63105e+06	3.03482e+06	3.18279e+06	1.95718e+06	2.34128e+06	1.99901e+06	0.00783517	3.28289e+06	2.09916e+06	1.18373e+06		6.09581e+07	6.77414e+07	5.66031e+07	3.72615e+07	4.4567e+07	5.3691e+07
P27707	Deoxycytidine kinase OS=Homo sapiens OX=9606 GN=DCK PE=1 SV=1	4	2	1	3.94532e+06	3.69956e+06	3.54903e+06	2.51827e+06	3.07393e+06	2.0085e+06	0.0463524	3.73131e+06	2.53357e+06	1.19774e+06		2.96606e+07	3.50033e+07	2.85235e+07	1.97712e+07	2.24253e+07	2.53213e+07
O00541	Pescadillo homolog OS=Homo sapiens OX=9606 GN=PES1 PE=1 SV=1	15	24	7	1.13333e+07	1.20945e+07	1.16272e+07	1.00344e+07	1.09172e+07	1.05065e+07	0.0246069	1.1685e+07	1.0486e+07	1.199e+06		1.29263e+08	1.29216e+08	9.17631e+07	1.29055e+08	1.68654e+08	2.18883e+08
Q9H0W8	Protein SMG9 OS=Homo sapiens OX=9606 GN=SMG9 PE=1 SV=1	12	8	3	1.95369e+06	2.42021e+06	1.73781e+06	1.01142e+06	460419	1.0269e+06	0.0119413	2.03724e+06	832913	1.20432e+06		2.13868e+07	2.22552e+07	2.54055e+07	2.99384e+07	2.9811e+07	3.78528e+07
Q8WXU2	Dynein assembly factor 4, axonemal OS=Homo sapiens OX=9606 GN=DNAAF4 PE=1 SV=2	2	7	1	3.84529e+06	3.74077e+06	3.35783e+06	2.3577e+06	2.44282e+06	2.40986e+06	0.012104	3.64796e+06	2.40346e+06	1.2445e+06		1.09014e+08	1.13731e+08	1.13036e+08	1.08794e+08	1.29228e+08	1.73729e+08
Q9UHR5	SAP30-binding protein OS=Homo sapiens OX=9606 GN=SAP30BP PE=1 SV=1	9	10	2	4.50775e+06	5.09342e+06	5.52783e+06	3.31604e+06	3.8801e+06	3.49577e+06	0.0201215	5.043e+06	3.56397e+06	1.47903e+06		4.65689e+07	5.45801e+07	4.27219e+07	2.44302e+07	2.90729e+07	4.58139e+07
Q5PRF9	Protein Smaug homolog 2 OS=Homo sapiens OX=9606 GN=SAMD4B PE=1 SV=1	9	7	4	4.53124e+06	3.42823e+06	3.45173e+06	1.97147e+06	1.81599e+06	2.72652e+06	0.0263529	3.80374e+06	2.17133e+06	1.63241e+06		4.68619e+06	5.49571e+06	4.22243e+06	2.49711e+06	2.94826e+06	4.0412e+06
O60437	Periplakin OS=Homo sapiens OX=9606 GN=PPL PE=1 SV=4	3	10	4	5.16669e+06	3.94108e+06	3.82021e+06	2.95305e+06	2.53445e+06	2.37378e+06	0.0442462	4.30933e+06	2.62043e+06	1.6889e+06		431809	596858		863616	1.36821e+06	1.86529e+06
Q9P2I0	Cleavage and polyadenylation specificity factor subunit 2 OS=Homo sapiens OX=9606 GN=CPSF2 PE=1 SV=2	13	18	6	6.22659e+06	6.13071e+06	7.09759e+06	5.29022e+06	4.24484e+06	4721339	0.0158878	6.48496e+06	4.75213e+06	1.73283e+06		251954	227327	184206	134263	126603	136191
Q15057	Arf-GAP with coiled-coil, ANK repeat and PH domain-containing protein 2 OS=Homo sapiens OX=9606 GN=ACAP2 PE=1 SV=3	4	7	3	2.65112e+06	3.69614e+06	2.44465e+06	1.93396e+06	842190	803240	0.0317303	2.93064e+06	1.19313e+06	1.73751e+06		1.83069e+06	1.83243e+06	1.58049e+06	868277	1.35805e+06	1575403
Q641Q2	WASH complex subunit 2A OS=Homo sapiens OX=9606 GN=WASHC2A PE=1 SV=3	4	8	3	3.46665e+06	2.23899e+06	2.35605e+06	375907	971975	1.39188e+06	0.0252881	2.68723e+06	913253	1.77398e+06		2.01718e+07	1.81935e+07	2.26459e+07	8.66588e+06	1.0109e+07	1.78098e+07
O75828	Carbonyl reductase [NADPH] 3 OS=Homo sapiens OX=9606 GN=CBR3 PE=1 SV=3	24	49	3	4.4956e+06	4.51075e+06	3.65877e+06	2.6273e+06	3.12556e+06	1.55207e+06	0.0401713	4.22171e+06	2.43498e+06	1.78673e+06		2.27255e+09	2248995849	2.0231e+09	2.16518e+09	2.4195e+09	2.90621e+09
Q96CW5	Gamma-tubulin complex component 3 OS=Homo sapiens OX=9606 GN=TUBGCP3 PE=1 SV=2	7	15	5	4.30002e+06	4.59808e+06	4.31672e+06	3.46163e+06	2.27012e+06	2.08859e+06	0.0469289	4.40494e+06	2.60678e+06	1.79816e+06		5.04796e+07	4.5733e+07	3.60239e+07	2.13428e+07	2.14939e+07	3.51026e+07
P08047	Transcription factor Sp1 OS=Homo sapiens OX=9606 GN=SP1 PE=1 SV=3	4	3	1		2.94803e+06	2.43262e+06	631932	1.0011e+06	1.00837e+06	0.0478573	2.69033e+06	880468	1.80986e+06		2.1832e+08	2.15029e+08	1.8505e+08	1.32258e+08	1.75701e+08	2.05326e+08
Q9Y5V0	Zinc finger protein 706 OS=Homo sapiens OX=9606 GN=ZNF706 PE=1 SV=1	14	1	1	6.6339e+06	6.76643e+06	5.61408e+06	4.00864e+06	3.98249e+06	5.18734e+06	0.0228524	6.33814e+06	4.39282e+06	1.94531e+06		2.38285e+06	2.89115e+06	3.07969e+06	3.1501e+06	4385662	4.52604e+06
O14530	Thioredoxin domain-containing protein 9 OS=Homo sapiens OX=9606 GN=TXNDC9 PE=1 SV=2	9	9	2	5.54586e+06	6.43407e+06	5.2339e+06	3.62657e+06	3.56068e+06	4.0412e+06	0.0189139	5.73795e+06	3.74282e+06	1.99513e+06		2.35802e+07	2.21769e+07	2.15406e+07	1.32424e+07	1.84837e+07	2.25583e+07
Q13405	39S ribosomal protein L49, mitochondrial OS=Homo sapiens OX=9606 GN=MRPL49 PE=1 SV=1	23	17	3	7.41766e+06	7.07163e+06	7.85383e+06	5.35746e+06	5.41698e+06	5.48828e+06	0.0106015	7.44771e+06	5.4209e+06	2.0268e+06		4.20405e+07	3.97355e+07	3.70307e+07	2.36588e+07	1.95374e+07	3.07979e+07
O00273	DNA fragmentation factor subunit alpha OS=Homo sapiens OX=9606 GN=DFFA PE=1 SV=1	23	25	6	1.04708e+07	9.26217e+06	9.7332e+06	6.79699e+06	8.64366e+06	7893768	0.0409617	9.82205e+06	7.77814e+06	2.04392e+06		2.07993e+07	1.85412e+07	1.56945e+07	9.00218e+06	1.15846e+07	1.67281e+07
Q9NR28	Diablo homolog, mitochondrial OS=Homo sapiens OX=9606 GN=DIABLO PE=1 SV=1	4	1	1	4.38522e+06	2.93732e+06	2.82276e+06	1.61704e+06	1.06534e+06	1.1888e+06	0.0420253	3.38177e+06	1.29039e+06	2.09137e+06		3.809e+06	4.35058e+06	4.45956e+06	2.28329e+06	3.21274e+06	3.49577e+06
Q9H6N6	Putative uncharacterized protein MYH16 OS=Homo sapiens OX=9606 GN=MYH16 PE=1 SV=2	1	2	1	4.61824e+06	3.38305e+06	4.68293e+06	2.47711e+06	1.86661e+06	1.99548e+06	0.0236716	4.22807e+06	2.11307e+06	2.11501e+06		6.64947e+08	6.66635e+08	6.6019e+08	4.20319e+08	5.7561e+08	6.75295e+08
Q03426	Mevalonate kinase OS=Homo sapiens OX=9606 GN=MVK PE=1 SV=1	6	9	2	3.31502e+06	3.49526e+06	4.01029e+06	1.54385e+06	904714	1.8877e+06	0.00497889	3.60686e+06	1.44542e+06	2.16143e+06		1.61822e+08	1.85133e+08	1.69602e+08	1.08587e+08	1.3309e+08	1.65376e+08
Q14534	Squalene monooxygenase OS=Homo sapiens OX=9606 GN=SQLE PE=1 SV=3	10	8	3	5.35417e+06	4.479e+06	5.39899e+06	3.4117e+06	1.92262e+06	3.32875e+06	0.0254841	5.07739e+06	2.88769e+06	2.1897e+06		7.03141e+07	8.22686e+07	7.06113e+07	4.17033e+07	5.85239e+07	7.37432e+07
Q9BQ69	O-acetyl-ADP-ribose deacetylase MACROD1 OS=Homo sapiens OX=9606 GN=MACROD1 PE=1 SV=2	22	23	5	9.47854e+06	1.0226e+07	9.27218e+06	7.31593e+06	7.61675e+06	7.45892e+06	0.011583	9.65892e+06	7.46387e+06	2.19505e+06		9.27369e+07	9.6483e+07	8.47545e+07	5.53315e+07	6.85825e+07	6.35103e+07
P33527	Multidrug resistance-associated protein 1 OS=Homo sapiens OX=9606 GN=ABCC1 PE=1 SV=3	8	19	7	7.98312e+06	7.11582e+06	8.00752e+06	4.98631e+06	6.23477e+06	5.24911e+06	0.0115391	7.70215e+06	5.49006e+06	2.21209e+06		3.50333e+07	3.74726e+07	4.44313e+07	4.63748e+07	6.02762e+07	7.0191e+07
Q8TC07	TBC1 domain family member 15 OS=Homo sapiens OX=9606 GN=TBC1D15 PE=1 SV=2	10	19	6	8.46994e+06	8.44921e+06	6.94262e+06	4.92673e+06	6.38943e+06	5.85679e+06	0.0293168	7.95392e+06	5.72432e+06	2.22961e+06		1.56141e+06	1.58766e+06	1.03247e+06	1.63794e+06	2.13543e+06	2.80873e+06
Q96RQ1	Endoplasmic reticulum-Golgi intermediate compartment protein 2 OS=Homo sapiens OX=9606 GN=ERGIC2 PE=1 SV=2	16	17	4	6.28167e+06	6.11512e+06	6.91367e+06	4.37839e+06	3.33581e+06	4.29359e+06	0.0054987	6.43682e+06	4.0026e+06	2.43422e+06		2.20474e+07	2.73071e+07	2.05767e+07	1.37093e+07	1.21399e+07	1.89237e+07
P29466	Caspase-1 OS=Homo sapiens OX=9606 GN=CASP1 PE=1 SV=1	20	18	6	8.69816e+06	8.02926e+06	6.73196e+06	5.44948e+06	5.57155e+06	5.12829e+06	0.0457022	7.81979e+06	5.38311e+06	2.43668e+06		44716459	3.86171e+07	4.69097e+07	2.48078e+07	2.58426e+07	3.04777e+07
O14656	Torsin-1A OS=Homo sapiens OX=9606 GN=TOR1A PE=1 SV=1	21	17	6	9.58488e+06	1.03731e+07	9.61081e+06	6.50477e+06	8.60327e+06	7.0807e+06	0.0436468	9.85627e+06	7.39625e+06	2.46003e+06		1.52126e+07	1.8118e+07	1.59928e+07	1.87971e+07	2.00728e+07	2.37828e+07
Q16134	Electron transfer flavoprotein-ubiquinone oxidoreductase, mitochondrial OS=Homo sapiens OX=9606 GN=ETFDH PE=1 SV=2	14	10	5	5.51e+06	5.16854e+06	4.88038e+06	3.25683e+06	2.19357e+06	2.69191e+06	0.00474187	5.18631e+06	2.71411e+06	2.4722e+06		2.61362e+08	2.39786e+08	2.63775e+08	1.72291e+08	2.07975e+08	2.15761e+08
Q9NX18	Succinate dehydrogenase assembly factor 2, mitochondrial OS=Homo sapiens OX=9606 GN=SDHAF2 PE=1 SV=1	17	17	3	1.08031e+07	1.16533e+07	1.11021e+07	8.5322e+06	8.19185e+06	9.21338e+06	0.00322478	1.11862e+07	8.64581e+06	2.54039e+06		16685183	1.30493e+07	1.61715e+07	1.75664e+07	2.29684e+07	2.41062e+07
Q69YN2	CWF19-like protein 1 OS=Homo sapiens OX=9606 GN=CWF19L1 PE=1 SV=2	10	18	5	6.70754e+06	6.5938e+06	6.00434e+06	3.47224e+06	4.25403e+06	3.08427e+06	0.00408643	6.43523e+06	3.60351e+06	2.83172e+06		9.18192e+07	9.79055e+07	75341830	46102261	6.1655e+07	6.91734e+07
P53801	Pituitary tumor-transforming gene 1 protein-interacting protein OS=Homo sapiens OX=9606 GN=PTTG1IP PE=1 SV=1	17	9	2	5.64524e+06	5.87786e+06	8.02414e+06	4.23642e+06	3.24433e+06	3.55268e+06	0.0498548	6.51575e+06	3.67781e+06	2.83794e+06		3.84923e+08	3.74084e+08	3.60575e+08	4.1033e+08	5.62399e+08	7.0492e+08
Q9H0S4	Probable ATP-dependent RNA helicase DDX47 OS=Homo sapiens OX=9606 GN=DDX47 PE=1 SV=1	22	30	7	1.2628e+07	1.2254e+07	1.14119e+07	8.51054e+06	9.70981e+06	9.28734e+06	0.00433016	1.2098e+07	9.16923e+06	2.92873e+06		22821105	24652306	1.84135e+07	3.16192e+07	5.2239e+07	6.04826e+07
Q9H444	Charged multivesicular body protein 4b OS=Homo sapiens OX=9606 GN=CHMP4B PE=1 SV=1	23	18	4	1.51006e+07	1.6459e+07	1.4463e+07	1.26347e+07	1.3242e+07	1.13277e+07	0.0227562	1.53409e+07	1.24015e+07	2.93939e+06		312819	307717	346577	830201	1.38111e+06	1.22766e+06
Q9GZL7	Ribosome biogenesis protein WDR12 OS=Homo sapiens OX=9606 GN=WDR12 PE=1 SV=2	12	8	4	6.43158e+06	7.1217e+06	6.83604e+06	3.76591e+06	3.9256e+06		0.00184436	6.79644e+06	3.84576e+06	2.95068e+06		1.34741e+06	1.37433e+06	1.08556e+06	649053	776529
O14974	Protein phosphatase 1 regulatory subunit 12A OS=Homo sapiens OX=9606 GN=PPP1R12A PE=1 SV=1	10	20	8	1.56865e+07	1.40912e+07	1.35424e+07	1.14952e+07	1.14471e+07	1.13836e+07	0.0427431	1.44401e+07	1.1442e+07	2.9981e+06		1.14527e+08	1.20873e+08	1.16561e+08	1.06641e+08	1.29829e+08	1.56991e+08
Q15286	Ras-related protein Rab-35 OS=Homo sapiens OX=9606 GN=RAB35 PE=1 SV=1	50	75	5	8.67495e+06	8.12413e+06	1.03504e+07	4.93146e+06	6.45865e+06	6.56834e+06	0.025037	9.04983e+06	5.98615e+06	3.06368e+06		1.20816e+07	1.15496e+07	1.48623e+07	4.36997e+06	5.45886e+06	8.06966e+06
Q9UDY8	Mucosa-associated lymphoid tissue lymphoma translocation protein 1 OS=Homo sapiens OX=9606 GN=MALT1 PE=1 SV=1	7	17	6	8.22141e+06	9.05536e+06	7.36827e+06	5.56946e+06	4.30576e+06	5.08834e+06	0.00749011	8.21501e+06	4.98785e+06	3.22716e+06		7.81879e+07	1.02851e+08	7.08481e+07	2.54438e+07	3.41848e+07	4.74291e+07
P61020	Ras-related protein Rab-5B OS=Homo sapiens OX=9606 GN=RAB5B PE=1 SV=1	42	40	4	1.55932e+07	1.57502e+07	1.77577e+07	1.27006e+07	1.28838e+07	1.31157e+07	0.0348509	1.6367e+07	1.29001e+07	3.46699e+06		3.51346e+07	3.18484e+07	3.18437e+07	2.19788e+07	2.6439e+07	3.12565e+07
O15269	Serine palmitoyltransferase 1 OS=Homo sapiens OX=9606 GN=SPTLC1 PE=1 SV=1	20	22	6	1.17111e+07	1.0801e+07	1.23407e+07	8.39824e+06	8.50297e+06	7.24977e+06	0.00417978	1.16176e+07	8.05032e+06	3.56727e+06		1.66326e+08	1.90029e+08	2.33157e+08	4.76489e+07	5.34886e+07	5.4308e+07
P23142	Fibulin-1 OS=Homo sapiens OX=9606 GN=FBLN1 PE=1 SV=4	16	15	6	7.2888e+06	5.38687e+06	5.65706e+06	3.60606e+06	2.66788e+06	1.33144e+06	0.0161202	6.11091e+06	2.53513e+06	3.57578e+06		1.61019e+07	1.78108e+07	1.28899e+07	1.80765e+07	1.95944e+07	2.63406e+07
P30046	D-dopachrome decarboxylase OS=Homo sapiens OX=9606 GN=DDT PE=1 SV=3	72	38	6	6.50165e+07	6.47576e+07	6.59889e+07	6.15223e+07	6.27926e+07	5.97519e+07	0.0326161	6.52543e+07	6.13556e+07	3.89874e+06		1.34291e+06	1.62192e+06	1.5403e+06	998706	878311	1126633
P05091	Aldehyde dehydrogenase, mitochondrial OS=Homo sapiens OX=9606 GN=ALDH2 PE=1 SV=2	21	31	8	1.01597e+07	8.13579e+06	9.6256e+06	6.21165e+06	4.88646e+06	4.78662e+06	0.00749206	9.30702e+06	5.29491e+06	4.01211e+06		6.08149e+07	5.58524e+07	5.18506e+07	6.00835e+07	6.32109e+07	8.36794e+07
Q8NC42	E3 ubiquitin-protein ligase RNF149 OS=Homo sapiens OX=9606 GN=RNF149 PE=2 SV=2	25	30	7	2.10595e+07	2.02915e+07	2.23078e+07	1.76202e+07	1.8645e+07	1.52349e+07	0.0362758	2.12196e+07	1.71667e+07	4.05289e+06		1.50604e+07	1.27247e+07	1.47897e+07	6.6444e+06	9.95619e+06	1.31587e+07
P30260	Cell division cycle protein 27 homolog OS=Homo sapiens OX=9606 GN=CDC27 PE=1 SV=2	7	13	4	1.408e+07	1.36866e+07	1.48927e+07	8.6873e+06	1.10298e+07	1.04569e+07	0.0138352	1.42198e+07	1.0058e+07	4.1618e+06		3.44748e+07	3.91309e+07	2.75883e+07	1.91711e+07	1.99559e+07	2.07513e+07
Q9NRV9	Heme-binding protein 1 OS=Homo sapiens OX=9606 GN=HEBP1 PE=1 SV=1	48	25	6	1.19934e+07	1.07333e+07	9.735e+06	7.00218e+06	7.41511e+06	5.40565e+06	0.00937906	1.08206e+07	6.60765e+06	4.21293e+06		4.95766e+07	5.57092e+07	4.57665e+07	4.85424e+07	5.89767e+07	7.5549e+07
P52701	DNA mismatch repair protein Msh6 OS=Homo sapiens OX=9606 GN=MSH6 PE=1 SV=2	13	51	13	2.65055e+07	2.49011e+07	2.28185e+07	2.00634e+07	1.91962e+07	2.22565e+07	0.0404431	2.47417e+07	2.05054e+07	4.23635e+06		2.39422e+06	1.86359e+06	1.86568e+06	1.04597e+06		1.31339e+06
Q15386	Ubiquitin-protein ligase E3C OS=Homo sapiens OX=9606 GN=UBE3C PE=1 SV=3	10	19	9	1.03004e+07	9.07858e+06	6.66685e+06	4.38696e+06	4.76668e+06	3.92901e+06	0.0498284	8.68195e+06	4.36088e+06	4.32107e+06		1.63437e+07	1.41761e+07	1.166e+07	4.79931e+06	9.54506e+06	1.04937e+07
Q9NUI1	Peroxisomal 2,4-dienoyl-CoA reductase OS=Homo sapiens OX=9606 GN=DECR2 PE=1 SV=1	30	21	6	1.68036e+07	1.53391e+07	1.40071e+07	1.00041e+07	1.29782e+07	9.93394e+06	0.0285931	1.53833e+07	1.09721e+07	4.41123e+06		1.27598e+07	1.40586e+07	1.1668e+07	8.69974e+06	1.09645e+07	1.13277e+07
P82675	28S ribosomal protein S5, mitochondrial OS=Homo sapiens OX=9606 GN=MRPS5 PE=1 SV=2	17	20	6	9.11988e+06	8.60434e+06	7.39341e+06	4.54957e+06	3.02572e+06	4.26467e+06	0.0031743	8.37255e+06	3.94665e+06	4.42589e+06		6.31161e+06	3.55055e+06	4.43273e+06	6.91708e+06	7.58741e+06	1.22166e+07
Q8TBC4	NEDD8-activating enzyme E1 catalytic subunit OS=Homo sapiens OX=9606 GN=UBA3 PE=1 SV=2	40	55	11	2.18217e+07	2.33986e+07	2.19875e+07	1.8692e+07	1.77571e+07	1.7422e+07	0.0027233	2.24026e+07	1.79571e+07	4.44556e+06		5.60557e+06	5.7796e+06	4.52914e+06	2760191	3.29752e+06	5.18734e+06
P55957	BH3-interacting domain death agonist OS=Homo sapiens OX=9606 GN=BID PE=1 SV=1	55	33	7	1.73045e+07	1.76157e+07	1.38031e+07	1.05467e+07	1.25605e+07	1.21607e+07	0.0475858	1.62411e+07	1.17559e+07	4.48519e+06		5.90914e+07	4.92289e+07	6.52547e+07	2.02496e+07	2.62393e+07	2.68104e+07
O43290	U4/U6.U5 tri-snRNP-associated protein 1 OS=Homo sapiens OX=9606 GN=SART1 PE=1 SV=1	12	34	9	1.85014e+07	1.73563e+07	1.49512e+07	1.39058e+07	1.12341e+07	1.21732e+07	0.0295982	1.69363e+07	1.24377e+07	4.49857e+06		133926500	1.34097e+08	141484365	8.75076e+07	1.20049e+08	1.24647e+08
Q96DA6	Mitochondrial import inner membrane translocase subunit TIM14 OS=Homo sapiens OX=9606 GN=DNAJC19 PE=1 SV=3	20	8	2	7.29879e+06	9.5467e+06	1.12049e+07	5.53578e+06	5.16711e+06	3.84152e+06	0.0407182	9.35014e+06	4.84813e+06	4.502e+06		2.90781e+07	3.16695e+07	3.10116e+07	2.86112e+07	3.90212e+07	4.38928e+07
O15397	Importin-8 OS=Homo sapiens OX=9606 GN=IPO8 PE=1 SV=2	12	45	8	1.29419e+07	9.79252e+06	1.06457e+07	7.90539e+06	4.27594e+06	7.63291e+06	0.0415809	1.11267e+07	6.60475e+06	4.52195e+06		1.67837e+06	1.80558e+06	1.78012e+06	869499	1.37318e+06	1.59844e+06
P53701	Cytochrome c-type heme lyase OS=Homo sapiens OX=9606 GN=HCCS PE=1 SV=1	16	15	3	1.0764e+07	9.74658e+06	7.94519e+06	5.901e+06	4.15731e+06	4.64706e+06	0.0139178	9.48526e+06	4.90179e+06	4.58347e+06		1.19842e+07	1.22106e+07	8.57815e+06	4.27435e+06	5.77812e+06	8.22649e+06
P30479	HLA class I histocompatibility antigen, B-41 alpha chain OS=Homo sapiens OX=9606 GN=HLA-B PE=1 SV=1	39	89	1	1.33582e+07	1.2864e+07	1.60999e+07	9.61215e+06	1.02568e+07	8.27999e+06	0.0237086	1.41074e+07	9.38298e+06	4.72439e+06		3.17721e+08	2.97515e+08	3.09863e+08	3.10608e+08	4.44087e+08	5.18035e+08
Q9UK59	Lariat debranching enzyme OS=Homo sapiens OX=9606 GN=DBR1 PE=1 SV=2	10	18	5	1.07286e+07	9.40093e+06	9.00562e+06	4.11543e+06	4.25983e+06	5.76023e+06	0.00250699	9.71173e+06	4.71183e+06	4.9999e+06		7.28573e+07	7.11194e+07	6.87646e+07	6.79461e+07	8.45677e+07	9.3589e+07
Q9BW27	Nuclear pore complex protein Nup85 OS=Homo sapiens OX=9606 GN=NUP85 PE=1 SV=1	32	49	15	2.1286e+07	2.44435e+07	2.01748e+07	1.73679e+07	1.76022e+07	1.56428e+07	0.0394437	2.19681e+07	1.68709e+07	5.09717e+06		1.22334e+07	10672917	8.26614e+06	1.29325e+07	1.58274e+07	1.63023e+07
P06865	Beta-hexosaminidase subunit alpha OS=Homo sapiens OX=9606 GN=HEXA PE=1 SV=2	22	39	9	1.81719e+07	1.85458e+07	1.69511e+07	1.23325e+07	1.47829e+07	1.12384e+07	0.0245474	1.78896e+07	1.27846e+07	5.10502e+06		3.90236e+06	2.88966e+06	3.77794e+06	1.70564e+06	1.54556e+06	1.99548e+06
Q9NZV1	Cysteine-rich motor neuron 1 protein OS=Homo sapiens OX=9606 GN=CRIM1 PE=1 SV=1	8	9	6	6.96086e+06	7.73813e+06	6.37483e+06	939720	2.35707e+06	2.22574e+06	0.00107133	7.02461e+06	1.84084e+06	5.18376e+06		1.12876e+07	1.09879e+07	1.29885e+07	6.61854e+06	8.49267e+06	8.27999e+06
P30622	CAP-Gly domain-containing linker protein 1 OS=Homo sapiens OX=9606 GN=CLIP1 PE=1 SV=2	11	25	10	1.32489e+07	1.24357e+07	1.00236e+07	7.80822e+06	6.86277e+06	5.2982e+06	0.0145243	1.19028e+07	6.6564e+06	5.24636e+06		3.34216e+08	3.13716e+08	2.71368e+08	1.92683e+08	2.20044e+08	2.66155e+08
Q6ZRP7	Sulfhydryl oxidase 2 OS=Homo sapiens OX=9606 GN=QSOX2 PE=1 SV=3	24	31	11	1.78232e+07	1.48974e+07	1.83326e+07	9.64971e+06	1.20243e+07	1.31587e+07	0.0221386	1.70177e+07	1.16109e+07	5.40682e+06		3.63521e+06	4.69642e+06	3.41805e+06	4.98288e+06	5.90474e+06	6.97321e+06
P40616	ADP-ribosylation factor-like protein 1 OS=Homo sapiens OX=9606 GN=ARL1 PE=1 SV=1	53	29	6	2.79059e+07	2.59635e+07	2.67005e+07	1.9232e+07	2.23232e+07	2.25583e+07	0.0196747	2.68567e+07	2.13711e+07	5.48551e+06		4.40944e+07	4.32723e+07	4.12165e+07	2.29872e+07	2.82886e+07	2.35133e+07
P30047	GTP cyclohydrolase 1 feedback regulatory protein OS=Homo sapiens OX=9606 GN=GCHFR PE=1 SV=3	40	14	2	1.28507e+07	1.23577e+07	1.40105e+07	6.61185e+06	9.01122e+06	6.71889e+06	0.00635266	1.3073e+07	7.44732e+06	5.62565e+06		5.19878e+07	6.27785e+07	4.96311e+07	6.27998e+07	9.89023e+07	1.14828e+08
Q06124	Tyrosine-protein phosphatase non-receptor type 11 OS=Homo sapiens OX=9606 GN=PTPN11 PE=1 SV=2	33	43	13	1.72554e+07	1.45484e+07	1.48379e+07	9.88099e+06	9.25449e+06	1.03208e+07	0.0135457	1.55472e+07	9.81874e+06	5.72848e+06		5.69996e+07	5.35236e+07	4.73633e+07	3.5128e+07	3.21465e+07	3.68142e+07
Q9NX24	H/ACA ribonucleoprotein complex subunit 2 OS=Homo sapiens OX=9606 GN=NHP2 PE=1 SV=1	35	15	3	1.41826e+07	1.42955e+07	1.0633e+07	6.20767e+06	6.97838e+06	8.22649e+06	0.0231586	1.30371e+07	7.13751e+06	5.89955e+06		6.6982e+07	6.75473e+07	6.23343e+07	4.49817e+07	5.94681e+07	6.87019e+07
O43399	Tumor protein D54 OS=Homo sapiens OX=9606 GN=TPD52L2 PE=1 SV=2	42	28	5	1.57041e+07	1.73126e+07	1.55348e+07	1.03052e+07	1.02321e+07	9.71148e+06	0.00468499	1.61838e+07	1.00829e+07	6.10087e+06			759179	1.09018e+06	2.11787e+06	2.16994e+06	2.40559e+06
Q8NFH4	Nucleoporin Nup37 OS=Homo sapiens OX=9606 GN=NUP37 PE=1 SV=1	28	36	6	2.06619e+07	1.71112e+07	1.62266e+07	1.04308e+07	1.07158e+07	1.44539e+07	0.0308664	1.79999e+07	1.18668e+07	6.13308e+06		1.12998e+06	991093		1.24829e+06	1.84634e+06	2.42726e+06
Q9UBQ0	Vacuolar protein sorting-associated protein 29 OS=Homo sapiens OX=9606 GN=VPS29 PE=1 SV=1	52	45	7	5.34877e+07	5.65168e+07	5.38813e+07	4.72484e+07	4.90606e+07	4.90816e+07	0.00862692	5.46286e+07	4.84635e+07	6.16512e+06		780310	902277		1.91579e+06	2.53786e+06	2.09138e+06
Q03519	Antigen peptide transporter 2 OS=Homo sapiens OX=9606 GN=TAP2 PE=1 SV=1	24	49	10	3.01038e+07	2.53671e+07	2.9966e+07	2.00543e+07	2.1137e+07	2.49401e+07	0.0402737	2.8479e+07	2.20438e+07	6.43513e+06		1.53551e+07	1.5841e+07	1.36752e+07	8.49165e+06	1.22403e+07	1.12384e+07
O43592	Exportin-T OS=Homo sapiens OX=9606 GN=XPOT PE=1 SV=2	23	65	16	3.29726e+07	3.16998e+07	2.75957e+07	2.49467e+07	2.59395e+07	2.19807e+07	0.0367006	3.0756e+07	2.4289e+07	6.46704e+06		9.57651e+06	1.03306e+07	9.38018e+06	6.90927e+06	9.03946e+06	1.05065e+07
P78380	Oxidized low-density lipoprotein receptor 1 OS=Homo sapiens OX=9606 GN=OLR1 PE=1 SV=1	14	13	3	6.38817e+06	8.67955e+06	1.19666e+07	1.66112e+06	693449	5114172	0.0378471	9.01143e+06	2.48958e+06	6.52185e+06		9.31671e+06	1.06088e+07	1.05162e+07	1.85926e+07	3.07261e+07	3.91137e+07
Q92922	SWI/SNF complex subunit SMARCC1 OS=Homo sapiens OX=9606 GN=SMARCC1 PE=1 SV=3	14	42	6	3.19431e+07	3.26195e+07	3.76573e+07	2.52993e+07	3.02907e+07	2.6337e+07	0.0470855	3.40733e+07	2.7309e+07	6.76429e+06		1.44242e+07	1.40923e+07	1.09137e+07	1.49741e+07	2.38358e+07	2.50395e+07
Q8NBZ7	UDP-glucuronic acid decarboxylase 1 OS=Homo sapiens OX=9606 GN=UXS1 PE=1 SV=1	13	17	3	1.00609e+07	7.33841e+06	8.54652e+06	2.22857e+06	2.92474e+06	447738	0.00332045	8.64862e+06	1.86702e+06	6.7816e+06		9.47914e+07	9.56633e+07	9.94384e+07	6.96937e+07	8.26147e+07	9.44983e+07
P26006	Integrin alpha-3 OS=Homo sapiens OX=9606 GN=ITGA3 PE=1 SV=5	9	36	7	1.43437e+07	1.11699e+07	1.47564e+07	8.58741e+06	5.05161e+06	6.02739e+06	0.0114876	1.34234e+07	6.55547e+06	6.86791e+06		7.33023e+06	6.93929e+06	8350166	3.3956e+06	5347787	6.56834e+06
P98194	Calcium-transporting ATPase type 2C member 1 OS=Homo sapiens OX=9606 GN=ATP2C1 PE=1 SV=3	14	31	10	1.26649e+07	1.47228e+07	1.60525e+07	8.77782e+06	8.27517e+06	5.61548e+06	0.00760182	1.44801e+07	7.55615e+06	6.92393e+06		3.32853e+07	3.14614e+07	2.93839e+07	3.24181e+07	4.69131e+07	5.41201e+07
Q7Z4H8	KDEL motif-containing protein 2 OS=Homo sapiens OX=9606 GN=KDELC2 PE=1 SV=2	24	26	9	1.60499e+07	1.61219e+07	1.31576e+07	4.7247e+06	9.57736e+06	9.79389e+06	0.0304038	1.51098e+07	8.03198e+06	7.07786e+06		1.55712e+06	955861	927850	2.4746e+07	1.94258e+07	22930732
P06756	Integrin alpha-V OS=Homo sapiens OX=9606 GN=ITGAV PE=1 SV=2	16	22	13	1.93419e+07	1.65966e+07	1.44531e+07	6.97006e+06	1.15278e+07	1.04937e+07	0.0225851	1.67972e+07	9.66384e+06	7.13334e+06		2.92928e+06	1.91245e+06	1.90074e+06	258834	804800	1.39188e+06
Q10472	Polypeptide N-acetylgalactosaminyltransferase 1 OS=Homo sapiens OX=9606 GN=GALNT1 PE=1 SV=1	23	19	8	1.55237e+07	1.26875e+07	1.5089e+07	9.53791e+06	3.72969e+06	8.32602e+06	0.0365136	1.44334e+07	7.19787e+06	7.23557e+06		5.69913e+06	4.44916e+06	6.69271e+06	7.86952e+06	1.10449e+07	9794297
O95881	Thioredoxin domain-containing protein 12 OS=Homo sapiens OX=9606 GN=TXNDC12 PE=1 SV=1	31	27	4	2.7514e+07	2.43204e+07	2.38072e+07	1.76307e+07	2.09352e+07	1.53641e+07	0.0260661	2.52138e+07	1.79767e+07	7.23719e+06		1.38812e+08	1.39551e+08	1.2367e+08	1.01402e+08	1.21567e+08	1.38111e+08
Q6UB35	Monofunctional C1-tetrahydrofolate synthase, mitochondrial OS=Homo sapiens OX=9606 GN=MTHFD1L PE=1 SV=1	33	73	18	3.02987e+07	2.77308e+07	2.45357e+07	1.88275e+07	2.40901e+07	1.78157e+07	0.0480992	2.75217e+07	2.02444e+07	7.27729e+06		4.52421e+06	3.82577e+06	4.35562e+06	2.34916e+06	1.59194e+06	3.32875e+06
P22061	Protein-L-isoaspartate(D-aspartate) O-methyltransferase OS=Homo sapiens OX=9606 GN=PCMT1 PE=1 SV=4	61	57	10	5.46379e+07	5.1968e+07	4.9971e+07	4.46603e+07	4.31026e+07	4.69774e+07	0.0153929	5.21923e+07	4.49134e+07	7.27887e+06		1.86768e+08	2.07685e+08	1.74252e+08	1.82685e+08	2.11415e+08	2.8478e+08
P13995	Bifunctional methylenetetrahydrofolate dehydrogenase/cyclohydrolase, mitochondrial OS=Homo sapiens OX=9606 GN=MTHFD2 PE=1 SV=2	28	34	6	2.46148e+07	2.1707e+07	1.9454e+07	1.30739e+07	1.3991e+07	1.67281e+07	0.019777	2.19253e+07	1.45977e+07	7.32761e+06		1.56923e+08	1.52615e+08	1.48416e+08	8.66313e+07	1.2407e+08	1.47764e+08
Q14165	Malectin OS=Homo sapiens OX=9606 GN=MLEC PE=1 SV=1	26	29	6	2.1979e+07	2.00071e+07	2.40037e+07	1.70554e+07	1.27252e+07	1.41112e+07	0.0131246	2.19966e+07	1.46306e+07	7.36606e+06		2.33712e+07	2.30534e+07	2.73537e+07	1.53964e+07	1.36773e+07	1.33498e+07
O00115	Deoxyribonuclease-2-alpha OS=Homo sapiens OX=9606 GN=DNASE2 PE=1 SV=2	13	17	4	1.94826e+07	1.60981e+07	2.29754e+07	1.46859e+07	1.05799e+07	1.06231e+07	0.0412594	1.95187e+07	1.1963e+07	7.55574e+06		3.4902e+07	3.28915e+07	3.28458e+07	2.27569e+07	2.16051e+07	2.60579e+07
Q9HD45	Transmembrane 9 superfamily member 3 OS=Homo sapiens OX=9606 GN=TM9SF3 PE=1 SV=2	10	19	4	2.13309e+07	2.4299e+07	2.56879e+07	1.71442e+07	1.61725e+07	1.5178e+07	0.0153812	2.37726e+07	1.61649e+07	7.6077e+06		8.88622e+08	9.28335e+08	8.15461e+08	8.78735e+08	1.18335e+09	1.50821e+09
Q9UQE7	Structural maintenance of chromosomes protein 3 OS=Homo sapiens OX=9606 GN=SMC3 PE=1 SV=2	29	95	24	4.63293e+07	4.14599e+07	4.35406e+07	3.95474e+07	3.6022e+07	3.28618e+07	0.0375573	4.37766e+07	3.61437e+07	7.63284e+06		3.87006e+07	4.42179e+07	4.22047e+07	4.27483e+07	4.95955e+07	5.99338e+07
Q92896	Golgi apparatus protein 1 OS=Homo sapiens OX=9606 GN=GLG1 PE=1 SV=2	14	43	13	2.27203e+07	2.55723e+07	2.7996e+07	1.72388e+07	1.77447e+07	1.81889e+07	0.0335151	2.54295e+07	1.77241e+07	7.70543e+06		2.3249e+07	2.07734e+07	1.92064e+07	1.21398e+07	1.73344e+07	1.53641e+07
Q9BXS6	Nucleolar and spindle-associated protein 1 OS=Homo sapiens OX=9606 GN=NUSAP1 PE=1 SV=1	24	43	9	2.66011e+07	2.74725e+07	2.18253e+07	1.51451e+07	1.73576e+07	2.0231e+07	0.0293467	2.52996e+07	1.75779e+07	7.72169e+06		6.82014e+08	6.73079e+08	5.46691e+08	4.37579e+08	4.12308e+08	4.89287e+08
P50579	Methionine aminopeptidase 2 OS=Homo sapiens OX=9606 GN=METAP2 PE=1 SV=1	36	34	10	4.158e+07	3.72863e+07	3.94718e+07	3.19199e+07	3.1931e+07	3.12565e+07	0.021831	3.9446e+07	3.17025e+07	7.74352e+06		3.82885e+06	2.92825e+06	2.78468e+06	1.35748e+06	1503647	2.72652e+06
P61964	WD repeat-containing protein 5 OS=Homo sapiens OX=9606 GN=WDR5 PE=1 SV=1	39	30	8	2.84068e+07	2.52311e+07	2.3559e+07	1.68311e+07	2.0333e+07	1.67314e+07	0.0146778	2.57323e+07	1.79652e+07	7.76714e+06		4.02568e+08	3.72863e+08	4.29227e+08	4.94463e+08	4.94511e+08	6.2277e+08
Q9H0H5	Rac GTPase-activating protein 1 OS=Homo sapiens OX=9606 GN=RACGAP1 PE=1 SV=1	29	40	14	2.58414e+07	2.43695e+07	1.95948e+07	1.61541e+07	1.38772e+07	1.63945e+07	0.0382802	2.32686e+07	1.54752e+07	7.79336e+06		1.33365e+07	8.57499e+06	9.81827e+06	2.48706e+06	4.94955e+06	4.24394e+06
Q03518	Antigen peptide transporter 1 OS=Homo sapiens OX=9606 GN=TAP1 PE=1 SV=2	30	43	12	2.83951e+07	3.31248e+07	3.23018e+07	2.64187e+07	2.00374e+07	2.39573e+07	0.0323842	3.12739e+07	2.34711e+07	7.80281e+06		5.28205e+07	5.65814e+07	4.5356e+07	3.11599e+07	3.54482e+07	5.31309e+07
Q9NZ08	Endoplasmic reticulum aminopeptidase 1 OS=Homo sapiens OX=9606 GN=ERAP1 PE=1 SV=3	12	19	9	1.31635e+07	9.47833e+06	1.33446e+07	2.53082e+06	4.30986e+06	5.53151e+06	0.00927585	1.19955e+07	4.12406e+06	7.87143e+06		1.06439e+09	1.13814e+09	1.13556e+09	1.08292e+09	1.26015e+09	1.47008e+09
Q53EL6	Programmed cell death protein 4 OS=Homo sapiens OX=9606 GN=PDCD4 PE=1 SV=2	37	75	13	3.59114e+07	3.60228e+07	4.05297e+07	3.16503e+07	2.71101e+07	2.98713e+07	0.0175624	3.7488e+07	2.95439e+07	7.94403e+06		3.93561e+08	4.27627e+08	3.2018e+08	4.02518e+08	4.59483e+08	6.5391e+08
Q14203	Dynactin subunit 1 OS=Homo sapiens OX=9606 GN=DCTN1 PE=1 SV=3	29	91	27	4.60737e+07	4.87885e+07	4.76782e+07	4.01446e+07	4.10632e+07	3.7197e+07	0.00682416	4.75135e+07	3.94683e+07	8.04518e+06		1.33614e+08	1.42094e+08	1.48201e+08	8.68175e+07	1.13597e+08	1.45434e+08
Q9Y2D0	Carbonic anhydrase 5B, mitochondrial OS=Homo sapiens OX=9606 GN=CA5B PE=1 SV=1	20	18	4	1.57831e+07	1.00391e+07	1.21702e+07	3.61197e+06	5.97768e+06	4.24394e+06	0.0268172	1.26641e+07	4.6112e+06	8.05293e+06		960886	834534	933974	990600	1.25497e+06	1.80069e+06
Q96FQ6	Protein S100-A16 OS=Homo sapiens OX=9606 GN=S100A16 PE=1 SV=1	53	29	4	2.81702e+07	2.93826e+07	2.23693e+07	1.67351e+07	1.94904e+07	1.9475e+07	0.0487183	2.66407e+07	1.85668e+07	8.07388e+06		1.67333e+08	1.69183e+08	1.39044e+08	1.49961e+08	2.07e+08	2.56194e+08
Q6IBS0	Twinfilin-2 OS=Homo sapiens OX=9606 GN=TWF2 PE=1 SV=2	33	29	6	2.72699e+07	2.53533e+07	2.21811e+07	1.61339e+07	1.91066e+07	1.53324e+07	0.01437	2.49348e+07	1.68576e+07	8.07715e+06		1.41989e+07	1.3102e+07	1.13002e+07	6.88839e+06	1.0746e+07	9.93394e+06
Q9Y2Z4	Tyrosine--tRNA ligase, mitochondrial OS=Homo sapiens OX=9606 GN=YARS2 PE=1 SV=2	42	43	13	2.19095e+07	2.88058e+07	2.32977e+07	1.44418e+07	1.5132e+07	2.01597e+07	0.0445083	2.4671e+07	1.65779e+07	8.09313e+06		306074	1.63559e+06	782297	1.68481e+06	2.70588e+06	3.40198e+06
P27694	Replication protein A 70 kDa DNA-binding subunit OS=Homo sapiens OX=9606 GN=RPA1 PE=1 SV=2	38	60	17	3.29383e+07	3.67672e+07	3.24486e+07	2.84858e+07	2.55462e+07	2.36125e+07	0.0142733	3.40514e+07	2.58815e+07	8.16991e+06		2.06278e+07	2.11714e+07	1.62102e+07	1.99147e+07	2.57445e+07	3.03648e+07
Q9HA77	Probable cysteine--tRNA ligase, mitochondrial OS=Homo sapiens OX=9606 GN=CARS2 PE=1 SV=1	20	46	9	3.70806e+07	3.57618e+07	4.27496e+07	2.96492e+07	3.28236e+07	2.80925e+07	0.0387041	3.85306e+07	3.01885e+07	8.3422e+06		1.30745e+08	1.4038e+08	1.22883e+08	1.43558e+08	1.6277e+08	1.80101e+08
Q00059	Transcription factor A, mitochondrial OS=Homo sapiens OX=9606 GN=TFAM PE=1 SV=1	24	38	7	2.88653e+07	2.5712e+07	3.25801e+07	2.41118e+07	2.03425e+07	1.76546e+07	0.0378374	2.90525e+07	2.0703e+07	8.3495e+06		3.94602e+08	4.39197e+08	4.31076e+08	4.22115e+08	4.90058e+08	5.7767e+08
Q10589	Bone marrow stromal antigen 2 OS=Homo sapiens OX=9606 GN=BST2 PE=1 SV=1	18	22	3	1.42979e+07	1.35216e+07	1.84225e+07	6.34654e+06	6.5928e+06	8.06966e+06	0.0214125	1.5414e+07	7.003e+06	8.411e+06		5.76983e+07	5.50677e+07	5.98183e+07	5.67503e+07	6.98069e+07	8.07574e+07
O75695	Protein XRP2 OS=Homo sapiens OX=9606 GN=RP2 PE=1 SV=4	20	23	5	1.70978e+07	2.37225e+07	2.32002e+07	1.61094e+07	1.07684e+07	1.13794e+07	0.0365471	2.13402e+07	1.27524e+07	8.58778e+06		7.15701e+06	7.21696e+06	5.60093e+06	3.39235e+06	5.29047e+06	5.85679e+06
Q8N163	Cell cycle and apoptosis regulator protein 2 OS=Homo sapiens OX=9606 GN=CCAR2 PE=1 SV=2	18	77	13	5.36673e+07	5.55373e+07	5.03917e+07	4.39045e+07	4.27634e+07	4.70909e+07	0.0128523	5.31988e+07	4.45862e+07	8.61251e+06		2.24776e+07	2.34658e+07	1.76075e+07	1.04283e+07	1.43722e+07	2.0231e+07
O94905	Erlin-2 OS=Homo sapiens OX=9606 GN=ERLIN2 PE=1 SV=1	37	39	7	2.51023e+07	2.29228e+07	2.69739e+07	1.74197e+07	1.7244e+07	1.42172e+07	0.00533252	2.49997e+07	1.62936e+07	8.70607e+06		4.38482e+06	2.6259e+06	2.12612e+06	6.04448e+06	7.54843e+06	5.97287e+06
Q12904	Aminoacyl tRNA synthase complex-interacting multifunctional protein 1 OS=Homo sapiens OX=9606 GN=AIMP1 PE=1 SV=2	61	87	14	6.17381e+07	6.06161e+07	6.47658e+07	5.16335e+07	5.35656e+07	5.56547e+07	0.0067961	6.23733e+07	5.3618e+07	8.75537e+06		1.56334e+07	1.4825e+07	1.20618e+07	9.57497e+06	9.30191e+06	1.21732e+07
Q9Y2W2	WW domain-binding protein 11 OS=Homo sapiens OX=9606 GN=WBP11 PE=1 SV=1	15	33	7	2.22882e+07	1.98705e+07	2.24165e+07	1.3285e+07	1.07225e+07	1.37055e+07	0.002099	2.15251e+07	1.2571e+07	8.95407e+06		8.74736e+07	8.75784e+07	9.77418e+07	5.24347e+07	7.58028e+07	8.18404e+07
Q9BUQ8	Probable ATP-dependent RNA helicase DDX23 OS=Homo sapiens OX=9606 GN=DDX23 PE=1 SV=3	15	56	12	3.09149e+07	3.81236e+07	3.04537e+07	2.47476e+07	2.68454e+07	2.05051e+07	0.0464864	3.31641e+07	2.40327e+07	9.13144e+06		2.94947e+07	3.33026e+07	2.79937e+07	2.82622e+07	39496186	4.72071e+07
P0DMN0	Sulfotransferase 1A4 OS=Homo sapiens OX=9606 GN=SULT1A4 PE=1 SV=1	45	33	5	1.80828e+07	2.09464e+07	1.75387e+07	1.01703e+07	1.13224e+07	7.40185e+06	0.00433133	1.8856e+07	9.63149e+06	9.22448e+06		2.64701e+07	2.82666e+07	2.65799e+07	2.91145e+07	4.12532e+07	42823403
Q8NFJ5	Retinoic acid-induced protein 3 OS=Homo sapiens OX=9606 GN=GPRC5A PE=1 SV=2	23	30	6	2.38969e+07	2.89122e+07	2.60316e+07	1.57182e+07	2.14187e+07	1.39838e+07	0.0331884	2.62802e+07	1.70402e+07	9.24e+06		1.21612e+08	1.28646e+08	1.14865e+08	9.49975e+07	1.05318e+08	1.30902e+08
P28065	Proteasome subunit beta type-9 OS=Homo sapiens OX=9606 GN=PSMB9 PE=1 SV=2	26	27	4	1.8774e+07	1.75691e+07	1.65418e+07	1.02074e+07	9.79679e+06	5.13872e+06	0.0185034	1.76283e+07	8.38096e+06	9.24733e+06		1.3562e+07	1.37707e+07	1.06149e+07	3.25324e+06	7.93009e+06	9.79389e+06
O00170	AH receptor-interacting protein OS=Homo sapiens OX=9606 GN=AIP PE=1 SV=2	45	45	10	2.9705e+07	2.98486e+07	2.24639e+07	1.63073e+07	1.63224e+07	2.13368e+07	0.0403929	2.73392e+07	1.79889e+07	9.35029e+06		1.83154e+08	1.8088e+08	1.45986e+08	1.70108e+08	2.17169e+08	2.99939e+08
Q12805	EGF-containing fibulin-like extracellular matrix protein 1 OS=Homo sapiens OX=9606 GN=EFEMP1 PE=1 SV=2	32	36	10	2.77113e+07	2.59271e+07	2.26156e+07	1.48032e+07	1.78616e+07	1.54572e+07	0.00968783	2.5418e+07	1.60407e+07	9.3773e+06		5.15383e+07	6.51809e+07	45818800	3.30669e+07	3.10456e+07	3.27842e+07
Q7Z2K6	Endoplasmic reticulum metallopeptidase 1 OS=Homo sapiens OX=9606 GN=ERMP1 PE=1 SV=2	28	50	13	3.97447e+07	4.45198e+07	4.74143e+07	3.64941e+07	2.98656e+07	3.61308e+07	0.0350736	4.38929e+07	3.41635e+07	9.7294e+06		9.74663e+07	9.37902e+07	8.84586e+07	5.93463e+07	8.08403e+07	9.84276e+07
Q14320	Protein FAM50A OS=Homo sapiens OX=9606 GN=FAM50A PE=1 SV=2	23	28	6	3.08537e+07	2.53976e+07	2.88997e+07	1.85601e+07	2.06101e+07	1.64515e+07	0.00951663	2.83837e+07	1.85406e+07	9.8431e+06		5.10387e+07	4.78003e+07	5.09342e+07	3.47e+07	3.24809e+07	4.74119e+07
O15260	Surfeit locus protein 4 OS=Homo sapiens OX=9606 GN=SURF4 PE=1 SV=3	21	52	5	7.92696e+07	7.90806e+07	7.72663e+07	6.53273e+07	7.1821e+07	6.87019e+07	0.0242541	7.85388e+07	6.86167e+07	9.92212e+06		1.44089e+08	139920572	1.72152e+08	9.04644e+07	7.97366e+07	1.23189e+08
Q9P265	Disco-interacting protein 2 homolog B OS=Homo sapiens OX=9606 GN=DIP2B PE=1 SV=3	19	55	20	2.60919e+07	3.19697e+07	2.55058e+07	1.99101e+07	1.46617e+07	1.89237e+07	0.0207172	2.78558e+07	1.78318e+07	1.0024e+07		1.12557e+08	9.67216e+07	8.92934e+07	5.7184e+07	6.95086e+07	7.9179e+07
Q15424	Scaffold attachment factor B1 OS=Homo sapiens OX=9606 GN=SAFB PE=1 SV=4	12	29	3	3.51017e+07	4.09799e+07	3.53562e+07	2.87138e+07	2.70835e+07	2.53213e+07	0.0186291	3.71459e+07	2.70395e+07	1.01064e+07		1.74591e+07	1.46156e+07	1.30907e+07	7.1822e+06	8.87269e+06	1.44539e+07
Q9H936	Mitochondrial glutamate carrier 1 OS=Homo sapiens OX=9606 GN=SLC25A22 PE=1 SV=1	61	52	12	3.1868e+07	3.49821e+07	3.89155e+07	3.00075e+07	2.10571e+07	2.42193e+07	0.0406867	3.52552e+07	2.50946e+07	1.01605e+07		1.03615e+08	1.16807e+08	1.08776e+08	9.95477e+07	1.26181e+08	1.53307e+08
Q15043	Zinc transporter ZIP14 OS=Homo sapiens OX=9606 GN=SLC39A14 PE=1 SV=3	14	30	4	2.38723e+07	2.12999e+07	2.80707e+07	1.25855e+07	1.22089e+07	1.78098e+07	0.0191008	2.44143e+07	1.42014e+07	1.02129e+07		2.56088e+07	3.78866e+07	2.53521e+07	1.05704e+07	8970072	1.51603e+07
O14737	Programmed cell death protein 5 OS=Homo sapiens OX=9606 GN=PDCD5 PE=1 SV=3	37	26	4	4.01367e+07	3.65468e+07	4.01716e+07	2.86462e+07	3.01802e+07	2.58619e+07	0.00358274	3.89517e+07	2.82294e+07	1.07222e+07		240653		310999	577776	623127	799481
P28062	Proteasome subunit beta type-8 OS=Homo sapiens OX=9606 GN=PSMB8 PE=1 SV=3	55	54	9	3.60299e+07	3.3253e+07	3.80816e+07	2.62179e+07	2.55933e+07	2.31027e+07	0.00468436	3.57882e+07	2.49713e+07	1.08169e+07		2.24016e+06	3.15709e+06	1.97222e+06	1.33165e+06	697337	803240
Q9Y4H2	Insulin receptor substrate 2 OS=Homo sapiens OX=9606 GN=IRS2 PE=1 SV=2	9	25	7	4.09899e+07	4.00201e+07	4.07008e+07	3.36974e+07	2.91256e+07	2.44917e+07	0.0482621	4.05703e+07	2.91049e+07	1.14653e+07		1.65443e+07	1.89868e+07	14253454	1.7286e+07	25944896	2.65808e+07
P52815	39S ribosomal protein L12, mitochondrial OS=Homo sapiens OX=9606 GN=MRPL12 PE=1 SV=2	41	26	6	3.88968e+07	3.92298e+07	3.33828e+07	2.10757e+07	2.70067e+07	2.83768e+07	0.0172806	3.71698e+07	2.54864e+07	1.16834e+07		911085	760970	1.00707e+06	333677	313633	786467
Q9H0D6	5'-3' exoribonuclease 2 OS=Homo sapiens OX=9606 GN=XRN2 PE=1 SV=1	21	55	12	3.09066e+07	3.93033e+07	3.89028e+07	2.3006e+07	2.61904e+07	2.45991e+07	0.0388009	3.63709e+07	2.45985e+07	1.17725e+07		1.39961e+08	1.23802e+08	1.31634e+08	9.63842e+07	1.02146e+08	128656944
O00483	Cytochrome c oxidase subunit NDUFA4 OS=Homo sapiens OX=9606 GN=NDUFA4 PE=1 SV=1	47	24	4	4.13047e+07	3.85076e+07	4.07139e+07	3.30501e+07	2.6093e+07	2.60579e+07	0.0257401	4.01754e+07	2.84003e+07	1.17751e+07		2.39936e+07	2.82938e+07	2.60594e+07	1.81908e+07	1.6591e+07	2.39573e+07
Q96RP9	Elongation factor G, mitochondrial OS=Homo sapiens OX=9606 GN=GFM1 PE=1 SV=2	40	69	20	4.5372e+07	4.86767e+07	5.11611e+07	4.03591e+07	3.46115e+07	3.47589e+07	0.00979059	4.84033e+07	3.65765e+07	1.18268e+07		4.12931e+07	5.22843e+07	4.30444e+07	3.04716e+07	3.11044e+07	3.68251e+07
O95571	Persulfide dioxygenase ETHE1, mitochondrial OS=Homo sapiens OX=9606 GN=ETHE1 PE=1 SV=2	71	45	10	3.58133e+07	3.73329e+07	4.0582e+07	2.86147e+07	2.40465e+07	2.54349e+07	0.00369934	3.79094e+07	2.6032e+07	1.18774e+07		5.49382e+07	5.53132e+07	5.32364e+07	4.23618e+07	5.19925e+07	5.97519e+07
P05362	Intercellular adhesion molecule 1 OS=Homo sapiens OX=9606 GN=ICAM1 PE=1 SV=2	21	30	9	2.76587e+07	2.69897e+07	3.39062e+07	2.23603e+07	1.65184e+07	1.33498e+07	0.0256841	2.95182e+07	1.74095e+07	1.21087e+07		8.00057e+07	8.60536e+07	7.16603e+07	7.76233e+07	8.72908e+07	1.20376e+08
P52569	Cationic amino acid transporter 2 OS=Homo sapiens OX=9606 GN=SLC7A2 PE=1 SV=2	11	29	5	2.72456e+07	2.32851e+07	2.32388e+07	1.26178e+07	1.1662e+07	1.29647e+07	0.00761399	2.45898e+07	1.24148e+07	1.2175e+07		1.32723e+06	1.26102e+06	1.30922e+06	2.21014e+06	2.37317e+06	2.36324e+06
Q14315	Filamin-C OS=Homo sapiens OX=9606 GN=FLNC PE=1 SV=3	5	98	1	3.39744e+07	3.29635e+07	3.62359e+07	2.01538e+07	2.1615e+07	24738750	0.00266135	3.43913e+07	2.21692e+07	1.22221e+07		5.89647e+07	7.13467e+07	6.46145e+07	9.81779e+07	9.02318e+07	1.46684e+08
P36915	Guanine nucleotide-binding protein-like 1 OS=Homo sapiens OX=9606 GN=GNL1 PE=1 SV=2	20	42	9	3.67054e+07	3.54191e+07	2.70991e+07	1.48111e+07	2.55512e+07	2.17026e+07	0.0466569	3.30745e+07	2.06883e+07	1.23862e+07		2.01926e+07	2.46955e+07	2.1001e+07	1.08229e+07	1.77347e+07	1.39838e+07
P50897	Palmitoyl-protein thioesterase 1 OS=Homo sapiens OX=9606 GN=PPT1 PE=1 SV=1	29	20	5	2.81155e+07	1.81204e+07	2.61535e+07	1.47805e+07	7.00884e+06	1.34128e+07	0.0358844	2.41298e+07	1.1734e+07	1.23958e+07		1.1793e+06	1.40546e+06	1.18235e+06	1.55696e+06	1.53286e+06	2.34584e+06
Q9H0U3	Magnesium transporter protein 1 OS=Homo sapiens OX=9606 GN=MAGT1 PE=1 SV=1	13	14	4	5.31106e+07	6.02573e+07	5.71954e+07	4.74114e+07	4.10444e+07	4.33326e+07	0.00998005	5.68544e+07	4.39295e+07	1.2925e+07		4.30029e+07	4.37903e+07	5.36871e+07	1.15835e+08	1.07979e+08	1.10182e+08
Q9BRA2	Thioredoxin domain-containing protein 17 OS=Homo sapiens OX=9606 GN=TXNDC17 PE=1 SV=1	54	57	5	6.26146e+07	5.24431e+07	6.23979e+07	4.84758e+07	4.55738e+07	4.44782e+07	0.0480137	5.91519e+07	4.61759e+07	1.2976e+07		1.91984e+07	2.18428e+07	2.25857e+07	1.18699e+07	1.46927e+07	1.81889e+07
P51610	Host cell factor 1 OS=Homo sapiens OX=9606 GN=HCFC1 PE=1 SV=2	10	49	13	3.84466e+07	3.76428e+07	3.56748e+07	2.42892e+07	2.29116e+07	2.50821e+07	0.000322942	3.72547e+07	2.40943e+07	1.31605e+07		8.8115e+07	8.52529e+07	9.68392e+07	5.44063e+07	6.95846e+07	7.69087e+07
Q14108	Lysosome membrane protein 2 OS=Homo sapiens OX=9606 GN=SCARB2 PE=1 SV=2	30	48	10	3.14783e+07	3.82176e+07	3.88809e+07	2.6739e+07	2.17984e+07	1.95994e+07	0.0134937	3.61923e+07	2.27123e+07	1.348e+07		4.76418e+07	5.49878e+07	5.7369e+07	2.98546e+07	4.40767e+07	4.06794e+07
Q8TAQ2	SWI/SNF complex subunit SMARCC2 OS=Homo sapiens OX=9606 GN=SMARCC2 PE=1 SV=1	14	43	8	4.11027e+07	4.03101e+07	3.51007e+07	2.42266e+07	2.84962e+07	2.3112e+07	0.00588403	3.88378e+07	2.52783e+07	1.35596e+07		9.53853e+08	9.25427e+08	9.59599e+08	6.6259e+08	7.0628e+08	7.30829e+08
P62917	60S ribosomal protein L8 OS=Homo sapiens OX=9606 GN=RPL8 PE=1 SV=2	44	64	8	1.43921e+08	1.50612e+08	1.42381e+08	1.37966e+08	1.27195e+08	1.30902e+08	0.03025	1.45638e+08	1.32021e+08	1.36175e+07		1.28344e+09	1.38009e+09	1.21117e+09	9.59306e+08	1.17795e+09	1.36587e+09
P61758	Prefoldin subunit 3 OS=Homo sapiens OX=9606 GN=VBP1 PE=1 SV=3	38	32	5	2.13164e+07	2.40141e+07	2.33113e+07	1.004e+07	1.15263e+07	6.11334e+06	0.00512656	2.28806e+07	9.22652e+06	1.36541e+07		1.26714e+07	1.44241e+07	1.62481e+07	1.91561e+07	2.19068e+07	3.62384e+07
Q8TCS8	Polyribonucleotide nucleotidyltransferase 1, mitochondrial OS=Homo sapiens OX=9606 GN=PNPT1 PE=1 SV=2	37	107	23	6.94753e+07	6.5449e+07	6.08117e+07	5.12398e+07	5.38414e+07	4.90712e+07	0.0153626	6.52453e+07	5.13841e+07	1.38612e+07		8.77081e+07	7.79492e+07	6.8345e+07	4.38377e+07	5.5078e+07	6.48628e+07
P00533	Epidermal growth factor receptor OS=Homo sapiens OX=9606 GN=EGFR PE=1 SV=2	23	81	21	4.98536e+07	4.76098e+07	4.01996e+07	3.60213e+07	3.4682e+07	2.49054e+07	0.0387419	4.58877e+07	3.18696e+07	1.40181e+07		1.04788e+07	8.85324e+06	7.83726e+06	9.15121e+06	1.16191e+07	1.50076e+07
Q96KB5	Lymphokine-activated killer T-cell-originated protein kinase OS=Homo sapiens OX=9606 GN=PBK PE=1 SV=3	41	47	11	5.56098e+07	6.04994e+07	5.45166e+07	4.67797e+07	3.97098e+07	4.18721e+07	0.00750547	5.68753e+07	4.27872e+07	1.40881e+07		1.31761e+07	1.34531e+07	1.4326e+07	8.74514e+06	1.06678e+07	1.31157e+07
Q9UKY7	Protein CDV3 homolog OS=Homo sapiens OX=9606 GN=CDV3 PE=1 SV=1	52	31	6	6.04016e+07	5.59619e+07	6.31352e+07	5.03951e+07	3.92279e+07	4.74119e+07	0.0306599	5.98329e+07	4.56783e+07	1.41546e+07		1.38754e+06	1.0924e+06	1.31906e+06	775087	422522	616649
Q9ULW0	Targeting protein for Xklp2 OS=Homo sapiens OX=9606 GN=TPX2 PE=1 SV=2	23	38	14	3.1115e+07	2.98999e+07	2.39116e+07	1.51633e+07	1.73611e+07	9.40241e+06	0.0117527	2.83088e+07	1.39756e+07	1.43332e+07		1.67937e+08	1.58935e+08	1.382e+08	1.439e+08	1.77761e+08	2.29206e+08
O00429	Dynamin-1-like protein OS=Homo sapiens OX=9606 GN=DNM1L PE=1 SV=2	50	101	23	6.25103e+07	6.62424e+07	5.62209e+07	4.52538e+07	4.28116e+07	5.31309e+07	0.0270385	6.16579e+07	4.70654e+07	1.45924e+07		3.35838e+07	3.80269e+07	38251329	2.51284e+07	2.47289e+07	3.61308e+07
P23219	Prostaglandin G/H synthase 1 OS=Homo sapiens OX=9606 GN=PTGS1 PE=1 SV=2	16	14	6	2.03706e+07	1.82924e+07	2.35356e+07	7.19151e+06	4.37453e+06	6.23451e+06	0.00304313	2.07329e+07	5.93352e+06	1.47993e+07		1.66736e+06	1.2874e+06	1.15726e+06	243643	320484	1.12599e+06
P23919	Thymidylate kinase OS=Homo sapiens OX=9606 GN=DTYMK PE=1 SV=4	57	50	11	4.88683e+07	6.12116e+07	5.33555e+07	4.42542e+07	3.75655e+07	3.68251e+07	0.0326064	5.44785e+07	3.95483e+07	1.49302e+07		5.02451e+07	5.1319e+07	4.40617e+07	2.68342e+07	3.94978e+07	3.3158e+07
P13804	Electron transfer flavoprotein subunit alpha, mitochondrial OS=Homo sapiens OX=9606 GN=ETFA PE=1 SV=1	56	81	12	8.37784e+07	7.83917e+07	8.04106e+07	6.83266e+07	6.60323e+07	6.33462e+07	0.00223086	8.08602e+07	6.59017e+07	1.49585e+07		2.37573e+07	1.54777e+07	2.10993e+07	1.01772e+07	5.80335e+06	1.34128e+07
Q9UHV9	Prefoldin subunit 2 OS=Homo sapiens OX=9606 GN=PFDN2 PE=1 SV=1	32	26	4	3.80293e+07	3.84575e+07	3.33198e+07	2.1865e+07	2.15306e+07	2.15097e+07	0.0115737	3.66022e+07	2.16351e+07	1.49671e+07		1.45094e+06	1.10474e+06	876966	363330	401166	402577
P42766	60S ribosomal protein L35 OS=Homo sapiens OX=9606 GN=RPL35 PE=1 SV=2	26	22	3	8.15795e+07	8.26781e+07	8.93421e+07	6.66441e+07	7.09219e+07	6.91352e+07	0.0107069	8.45332e+07	6.89004e+07	1.56328e+07		1.37207e+07	1.44968e+07	1.21131e+07	1.27622e+07	1.48151e+07	2.01837e+07
Q02809	Procollagen-lysine,2-oxoglutarate 5-dioxygenase 1 OS=Homo sapiens OX=9606 GN=PLOD1 PE=1 SV=2	36	73	19	3.78463e+07	3.95204e+07	3.46919e+07	2.3211e+07	2.2421e+07	1.94934e+07	0.00122085	3.73529e+07	2.17085e+07	1.56444e+07		1.7795e+07	1.73321e+07	1.79968e+07	1.21326e+07	1.54381e+07	1.52349e+07
Q15738	Sterol-4-alpha-carboxylate 3-dehydrogenase, decarboxylating OS=Homo sapiens OX=9606 GN=NSDHL PE=1 SV=2	54	69	12	6.55805e+07	6.11566e+07	5.85063e+07	4.8233e+07	4.43351e+07	4.45793e+07	0.00510704	6.17478e+07	4.57158e+07	1.6032e+07		5.4791e+07	5.96883e+07	4.45934e+07	3.40276e+07	3.60164e+07	4.35924e+07
P50402	Emerin OS=Homo sapiens OX=9606 GN=EMD PE=1 SV=1	48	48	10	4.07991e+07	4.58123e+07	3.41969e+07	2.78424e+07	2.41012e+07	2.07513e+07	0.0221944	4.02694e+07	2.42316e+07	1.60378e+07		1.31174e+07	1.08372e+07	1.2173e+07	6.56742e+06	3088197	8.32602e+06
P24941	Cyclin-dependent kinase 2 OS=Homo sapiens OX=9606 GN=CDK2 PE=1 SV=2	54	68	10	4.19212e+07	3.28711e+07	3.4242e+07	1.98933e+07	1.79648e+07	2.25639e+07	0.0156228	3.63448e+07	2.01407e+07	1.62041e+07		14447430	2.02627e+07	1.87167e+07	1.10923e+07	8.9163e+06	1.13794e+07
P83731	60S ribosomal protein L24 OS=Homo sapiens OX=9606 GN=RPL24 PE=1 SV=1	32	82	6	1.64276e+08	1.63378e+08	1.53295e+08	1.47266e+08	1.46819e+08	1.38111e+08	0.0254717	1.60317e+08	1.44065e+08	1.62511e+07		2.78614e+07	2.70766e+07	2.22627e+07	1.71773e+07	2.1478e+07	2.19807e+07
P49588	Alanine--tRNA ligase, cytoplasmic OS=Homo sapiens OX=9606 GN=AARS PE=1 SV=2	57	174	33	1.65257e+08	1.66731e+08	1.74149e+08	1.508e+08	1.54358e+08	1.51628e+08	0.0165874	1.68712e+08	1.52262e+08	1.64502e+07		6.4878e+06	3506963	3518703	1.1683e+07	9.28875e+06	1.1096e+07
Q8WTV0	Scavenger receptor class B member 1 OS=Homo sapiens OX=9606 GN=SCARB1 PE=1 SV=1	19	35	7	4.33151e+07	4.26694e+07	3.8582e+07	2.78083e+07	1.91216e+07	2.7941e+07	0.015282	4.15222e+07	2.4957e+07	1.65652e+07		2.38242e+08	2.10795e+08	2.00246e+08	1.43059e+08	1.90669e+08	2.01071e+08
P62854	40S ribosomal protein S26 OS=Homo sapiens OX=9606 GN=RPS26 PE=1 SV=3	44	29	4	8.85685e+07	8.93651e+07	1.02328e+08	7.45093e+07	7.46176e+07	8.0813e+07	0.0460288	9.34204e+07	7.66466e+07	1.67738e+07		298505	332850		156791	252485	268558
Q14683	Structural maintenance of chromosomes protein 1A OS=Homo sapiens OX=9606 GN=SMC1A PE=1 SV=2	29	86	27	1.12181e+08	1.11997e+08	1.23259e+08	1.01217e+08	9.97757e+07	9.44983e+07	0.0249684	1.15812e+08	9.84969e+07	1.73153e+07		2.2679e+08	2.15137e+08	2.01454e+08	2.21631e+08	3.30207e+08	3.54447e+08
Q13765	Nascent polypeptide-associated complex subunit alpha OS=Homo sapiens OX=9606 GN=NACA PE=1 SV=1	27	54	5	1.15346e+08	1.09804e+08	1.09648e+08	8.61891e+07	9.76328e+07	9.84276e+07	0.0306207	1.116e+08	9.40832e+07	1.75166e+07		1.05975e+06	1.08237e+06	1.50173e+06	312724	387073	449636
Q9H7Z7	Prostaglandin E synthase 2 OS=Homo sapiens OX=9606 GN=PTGES2 PE=1 SV=1	45	59	11	4.97528e+07	4.65202e+07	4.59012e+07	3.43598e+07	2.35957e+07	3.07979e+07	0.0197261	4.73914e+07	2.95845e+07	1.78069e+07		10691932	1.12209e+07	9.96995e+06	1.17905e+07	1.24229e+07	1.5107e+07
P32320	Cytidine deaminase OS=Homo sapiens OX=9606 GN=CDA PE=1 SV=2	62	42	6	6.48423e+07	6.98798e+07	5.52756e+07	4.94185e+07	4.34979e+07	4.35924e+07	0.0363731	6.33326e+07	4.55029e+07	1.78296e+07		3.91477e+07	3.54132e+07	3.51262e+07	2.72307e+07	2.98264e+07	3.28618e+07
Q99471	Prefoldin subunit 5 OS=Homo sapiens OX=9606 GN=PFDN5 PE=1 SV=2	60	31	7	4.2765e+07	4.29857e+07	3.18897e+07	2.09934e+07	2.20868e+07	2.0996e+07	0.0384354	3.92134e+07	2.13587e+07	1.78547e+07		2.43908e+07	2.19621e+07	2.62839e+07	1.66024e+07	1.68437e+07	1.76546e+07
Q9UKM9	RNA-binding protein Raly OS=Homo sapiens OX=9606 GN=RALY PE=1 SV=1	25	55	7	5.94625e+07	6.00815e+07	5.46164e+07	3.89715e+07	4.77025e+07	3.3158e+07	0.0358597	5.80535e+07	3.9944e+07	1.81095e+07		5.39793e+06	7.4137e+06	9.65401e+06	1.14378e+06	574178	5114172
Q9Y5M8	Signal recognition particle receptor subunit beta OS=Homo sapiens OX=9606 GN=SRPRB PE=1 SV=3	49	51	10	6.08144e+07	5.39052e+07	5.81166e+07	4.49507e+07	3.84792e+07	35025911	0.00936071	5.76121e+07	3.94852e+07	1.81269e+07		8.71207e+07	6.57766e+07	7.80855e+07	3.69548e+07	4.90216e+07	7.17008e+07
Q13724	Mannosyl-oligosaccharide glucosidase OS=Homo sapiens OX=9606 GN=MOGS PE=1 SV=5	44	84	22	5.63815e+07	6.43767e+07	7.11114e+07	4.3358e+07	5.32324e+07	4.06794e+07	0.0339973	6.39566e+07	4.57566e+07	1.82e+07		1.00764e+08	9.76706e+07	8.11072e+07	8.86338e+07	1.13915e+08	1.35793e+08
O15533	Tapasin OS=Homo sapiens OX=9606 GN=TAPBP PE=1 SV=1	33	33	9	5.81793e+07	5.56726e+07	6.24884e+07	4.24113e+07	3.80669e+07	4.12497e+07	0.00280634	5.87801e+07	4.0576e+07	1.82041e+07		2.18357e+07	2.08154e+07	1.58081e+07	1.1123e+07	1.14903e+07	1.63945e+07
Q9P035	Very-long-chain (3R)-3-hydroxyacyl-CoA dehydratase 3 OS=Homo sapiens OX=9606 GN=HACD3 PE=1 SV=2	28	36	8	5.51119e+07	6.38994e+07	5.29558e+07	3.54802e+07	3.5112e+07	4.58139e+07	0.0188534	5.73224e+07	3.8802e+07	1.85203e+07		9.26799e+06	8.57533e+06	6.36943e+06	1.03212e+07	10185546	1.67245e+07
Q9NY33	Dipeptidyl peptidase 3 OS=Homo sapiens OX=9606 GN=DPP3 PE=1 SV=2	48	80	20	5.85333e+07	5.31924e+07	6.1177e+07	3.50568e+07	3.90338e+07	4.31349e+07	0.00496807	5.76342e+07	3.90752e+07	1.8559e+07		561418	912724	798888	315386	239523	487907
Q1KMD3	Heterogeneous nuclear ribonucleoprotein U-like protein 2 OS=Homo sapiens OX=9606 GN=HNRNPUL2 PE=1 SV=1	23	57	13	5.00756e+07	6.31149e+07	5.19627e+07	3.71063e+07	3.46976e+07	3.62932e+07	0.0393769	5.5051e+07	3.60324e+07	1.90187e+07		3.61359e+07	3.67165e+07	2.57269e+07	1.44552e+07	1.8288e+07	2.0996e+07
Q9H845	Acyl-CoA dehydrogenase family member 9, mitochondrial OS=Homo sapiens OX=9606 GN=ACAD9 PE=1 SV=1	35	64	16	5.29196e+07	4.52108e+07	5.81468e+07	3.60286e+07	3.12107e+07	3.04777e+07	0.0207194	5.20924e+07	3.25723e+07	1.95201e+07		1.83309e+06	1.39022e+06	1.41988e+06	862590	878046	1.13698e+06
P60903	Protein S100-A10 OS=Homo sapiens OX=9606 GN=S100A10 PE=1 SV=2	46	15	3	3.6575e+07	2.84242e+07	2.68961e+07	1.18904e+07	1.20001e+07	8.46173e+06	0.0131016	3.06318e+07	1.07841e+07	1.98478e+07		2.61994e+07	2.99496e+07	3.8113e+07	1.24233e+07	1.10798e+07	1.67772e+07
P10606	Cytochrome c oxidase subunit 5B, mitochondrial OS=Homo sapiens OX=9606 GN=COX5B PE=1 SV=2	35	33	5	5.10271e+07	5.49571e+07	5.78783e+07	3.71868e+07	3.3908e+07	3.31741e+07	0.00223568	5.46209e+07	3.47563e+07	1.98645e+07		3.13327e+07	3.05462e+07	3.44881e+07	2.04152e+07	2.71781e+07	2.80925e+07
P61088	Ubiquitin-conjugating enzyme E2 N OS=Homo sapiens OX=9606 GN=UBE2N PE=1 SV=1	43	45	6	7.21407e+07	7.93079e+07	7.01622e+07	5.41151e+07	5.38246e+07	5.3691e+07	0.0185987	7.38703e+07	5.38769e+07	1.99934e+07		4.21257e+07	4.06662e+07	3.24309e+07	2.48028e+07	2.87168e+07	2.49054e+07
P46087	Probable 28S rRNA (cytosine(4447)-C(5))-methyltransferase OS=Homo sapiens OX=9606 GN=NOP2 PE=1 SV=2	28	71	16	5.85315e+07	6.16435e+07	4.94609e+07	3.30927e+07	3.41204e+07	4.17195e+07	0.0135168	5.65453e+07	3.63109e+07	2.02344e+07		1.87605e+06	2.50273e+06	1079318	2.76413e+06	3.67275e+06	3.84754e+06
Q14566	DNA replication licensing factor MCM6 OS=Homo sapiens OX=9606 GN=MCM6 PE=1 SV=1	36	146	21	1.55212e+08	1.67207e+08	1.48088e+08	1.36469e+08	1.41123e+08	1.31373e+08	0.0473017	1.56836e+08	1.36321e+08	2.05143e+07		2.61157e+07	3.35712e+07	3.13847e+07	1.5841e+07	2.16857e+07	2.45991e+07
Q9Y2B0	Protein canopy homolog 2 OS=Homo sapiens OX=9606 GN=CNPY2 PE=1 SV=1	51	46	8	3.77195e+07	3.96732e+07	4.58311e+07	2.10749e+07	1.83101e+07	2.20463e+07	0.00583393	4.10746e+07	2.04771e+07	2.05975e+07		1.50781e+07	1.57098e+07	14190926	1.29119e+07	1.6004e+07	1.86427e+07
Q9UL46	Proteasome activator complex subunit 2 OS=Homo sapiens OX=9606 GN=PSME2 PE=1 SV=4	58	80	12	8.32131e+07	9.63156e+07	8.7526e+07	6.05659e+07	7.06807e+07	7.37432e+07	0.0202824	8.90182e+07	6.83299e+07	2.06883e+07		2.90004e+07	3.58333e+07	23348169	3.65401e+07	4.31384e+07	4.42188e+07
O94776	Metastasis-associated protein MTA2 OS=Homo sapiens OX=9606 GN=MTA2 PE=1 SV=1	35	90	16	6.7456e+07	6.26625e+07	5.8709e+07	5.10166e+07	3.88241e+07	3.68142e+07	0.0242088	6.29425e+07	4.22183e+07	2.07242e+07		6.5761e+06	4.35576e+06	6.51166e+06	8.38525e+06	7.77578e+06	1.07506e+07
P31150	Rab GDP dissociation inhibitor alpha OS=Homo sapiens OX=9606 GN=GDI1 PE=1 SV=2	62	125	14	4.25445e+07	3.75814e+07	3.8386e+07	2.11874e+07	1.65427e+07	1.83246e+07	0.000572422	3.95039e+07	1.86849e+07	2.08191e+07		543864	1.40025e+06	751385	1.48972e+06	1.6534e+06	3.04439e+06
Q03252	Lamin-B2 OS=Homo sapiens OX=9606 GN=LMNB2 PE=1 SV=4	36	98	19	5.21834e+07	5.06608e+07	5.10898e+07	3.33845e+07	3.41648e+07	2.35133e+07	0.0240853	5.13113e+07	3.03542e+07	2.09571e+07		4.23133e+07	5.39101e+07	4.19207e+07	2.55499e+07	2.87297e+07	3.62932e+07
P14854	Cytochrome c oxidase subunit 6B1 OS=Homo sapiens OX=9606 GN=COX6B1 PE=1 SV=2	48	21	3	3.03066e+07	4.43555e+07	3.14251e+07	1.53514e+07	1.08334e+07	1.51603e+07	0.031044	3.53624e+07	1.37817e+07	2.15807e+07		4.04444e+07	4.55563e+07	4.02154e+07	4.05499e+07	5.33694e+07	7.13069e+07
P21926	CD9 antigen OS=Homo sapiens OX=9606 GN=CD9 PE=1 SV=4	21	17	3	3.10056e+07	3.50634e+07	4.72428e+07	1.80425e+07	1.33813e+07	1.67772e+07	0.0385095	3.77706e+07	1.6067e+07	2.17036e+07		1.79864e+07	2.08786e+07	1.6276e+07	1.19588e+07	1.45747e+07	1.56428e+07
P50395	Rab GDP dissociation inhibitor beta OS=Homo sapiens OX=9606 GN=GDI2 PE=1 SV=2	77	237	24	3.82437e+08	4.00257e+08	3.98603e+08	3.71267e+08	3.65674e+08	3.79007e+08	0.0404447	3.93766e+08	3.71983e+08	2.17831e+07		2.08965e+06	2.57321e+06	2.63393e+06	2.55559e+06	3.64611e+06	5.01917e+06
Q13451	Peptidyl-prolyl cis-trans isomerase FKBP5 OS=Homo sapiens OX=9606 GN=FKBP5 PE=1 SV=2	34	67	12	5.974e+07	5.35417e+07	4.46532e+07	3.09963e+07	2.59586e+07	3.51026e+07	0.0192653	5.2645e+07	3.06859e+07	2.19591e+07		2.07621e+08	1.95502e+08	1.93013e+08	137343540	1.83824e+08	2.14865e+08
Q9Y305	Acyl-coenzyme A thioesterase 9, mitochondrial OS=Homo sapiens OX=9606 GN=ACOT9 PE=1 SV=2	50	99	18	8.86542e+07	8.56064e+07	8.65065e+07	6.87863e+07	6.09609e+07	6.21372e+07	0.00567846	8.69224e+07	6.39615e+07	2.29609e+07		3.79873e+06	3.85289e+06	2.95171e+06	1.80905e+06	2.58798e+06	1.55207e+06
P08240	Signal recognition particle receptor subunit alpha OS=Homo sapiens OX=9606 GN=SRPRA PE=1 SV=2	41	92	18	6.25522e+07	6.60697e+07	6.36642e+07	3.59336e+07	4.67489e+07	4.01303e+07	0.0115546	6.40954e+07	4.09376e+07	2.31577e+07		1.72183e+08	1.67999e+08	1.56109e+08	1.47091e+08	1.77165e+08	2.04765e+08
Q13740	CD166 antigen OS=Homo sapiens OX=9606 GN=ALCAM PE=1 SV=2	46	78	18	6.09929e+07	7.63101e+07	5.67945e+07	4.80233e+07	3.74945e+07	3.27842e+07	0.0305891	6.46992e+07	3.9434e+07	2.52652e+07		2.54374e+07	2.16675e+07	2.4175e+07	1.38086e+07	1.75015e+07	2.49401e+07
P04844	Dolichyl-diphosphooligosaccharide--protein glycosyltransferase subunit 2 OS=Homo sapiens OX=9606 GN=RPN2 PE=1 SV=3	69	158	26	2.45709e+08	2.28883e+08	2.39248e+08	1.99465e+08	2.22009e+08	2.14865e+08	0.03959	2.37947e+08	2.12113e+08	2.58341e+07		2.36169e+07	3.31033e+07	4.48388e+07	5.42812e+07	6.3401e+07	7.05632e+07
P09525	Annexin A4 OS=Homo sapiens OX=9606 GN=ANXA4 PE=1 SV=4	53	102	16	1.0352e+08	1.02532e+08	1.21155e+08	7.61514e+07	9.15488e+07	8.18404e+07	0.0299678	1.09069e+08	8.31802e+07	2.58891e+07		2.51004e+07	2.54954e+07	1.81227e+07	1.12286e+07	1.3515e+07	2.13368e+07
P62328	Thymosin beta-4 OS=Homo sapiens OX=9606 GN=TMSB4X PE=1 SV=2	43	17	3	4.32306e+07	4.372e+07	3.62847e+07	1.20778e+07	1.43508e+07	1.50973e+07	0.00349015	4.10784e+07	1.38419e+07	2.72365e+07		2.23969e+07	2.12695e+07	1.84088e+07	1.38148e+07	1.58945e+07	2.22565e+07
P49257	Protein ERGIC-53 OS=Homo sapiens OX=9606 GN=LMAN1 PE=1 SV=2	40	70	13	1.65637e+08	1.4494e+08	1.63166e+08	1.39979e+08	1.23364e+08	128656944	0.0323336	1.57914e+08	1.30667e+08	2.72474e+07		3.23155e+08	3.41883e+08	3.21572e+08	2.55639e+08	3.0278e+08	3.79007e+08
P30040	Endoplasmic reticulum resident protein 29 OS=Homo sapiens OX=9606 GN=ERP29 PE=1 SV=4	38	79	8	1.0428e+08	9.98094e+07	1.20037e+08	7.90146e+07	8.40389e+07	7.69087e+07	0.0335475	1.08042e+08	7.99874e+07	2.80544e+07		2.69281e+07	2.98802e+07	3.1395e+07	2.0662e+07	1.74353e+07	2.42193e+07
P00491	Purine nucleoside phosphorylase OS=Homo sapiens OX=9606 GN=PNP PE=1 SV=2	68	75	15	1.03798e+08	9.12586e+07	8.47168e+07	6.36658e+07	6.6519e+07	6.48628e+07	0.0347061	9.32578e+07	6.50158e+07	2.82419e+07		6.1674e+06	8.15439e+06	9.03953e+06	3.81172e+06	4.27838e+06	3.84152e+06
P27695	DNA-(apurinic or apyrimidinic site) lyase OS=Homo sapiens OX=9606 GN=APEX1 PE=1 SV=2	51	77	12	8.59638e+07	7.52671e+07	7.7689e+07	4.61699e+07	5.22037e+07	4.95314e+07	0.00341767	7.964e+07	4.93016e+07	3.03383e+07		8.84771e+06	7.91135e+06	7.85223e+06	4.68013e+06	7.15699e+06	7893768
O60568	Multifunctional procollagen lysine hydroxylase and glycosyltransferase LH3 OS=Homo sapiens OX=9606 GN=PLOD3 PE=1 SV=1	49	114	26	1.03103e+08	7.70076e+07	9.67906e+07	5.36697e+07	5.92045e+07	7.17008e+07	0.0380979	9.23003e+07	6.1525e+07	3.07753e+07		7.08671e+06	7.45591e+06	5.73827e+06	6.84569e+06	8.28671e+06	1.19832e+07
P40261	Nicotinamide N-methyltransferase OS=Homo sapiens OX=9606 GN=NNMT PE=1 SV=1	50	39	8	4.72919e+07	4.7681e+07	5.99199e+07	2.10574e+07	2.15667e+07	1.88704e+07	0.0144833	5.16309e+07	2.04982e+07	3.11327e+07			1.39864e+06	1.26564e+06	243514	807890	862645
P62851	40S ribosomal protein S25 OS=Homo sapiens OX=9606 GN=RPS25 PE=1 SV=1	30	61	5	1.58495e+08	1.56993e+08	1.75376e+08	1.27088e+08	1.44986e+08	1.24647e+08	0.0229626	1.63621e+08	1.3224e+08	3.13813e+07		1.64626e+07	1.37503e+07	1.85353e+07	1.01121e+07	8.76021e+06	1.06231e+07
P78417	Glutathione S-transferase omega-1 OS=Homo sapiens OX=9606 GN=GSTO1 PE=1 SV=2	59	106	13	1.85924e+08	1.90951e+08	2.01212e+08	1.60577e+08	1.69474e+08	1.53699e+08	0.00801672	1.92695e+08	1.6125e+08	3.14452e+07		1.09357e+07	8.36435e+06	8.58841e+06	5.44333e+06	3.5405e+06	7.63291e+06
P15941	Mucin-1 OS=Homo sapiens OX=9606 GN=MUC1 PE=1 SV=3	6	49	6	7.35803e+07	8.34491e+07	9.33734e+07	5.62427e+07	5.45671e+07	4.3162e+07	0.0128567	8.34676e+07	5.1324e+07	3.21436e+07		3.00098e+08	2.76913e+08	2.93472e+08	2.15913e+08	2.46638e+08	2.6575e+08
P46063	ATP-dependent DNA helicase Q1 OS=Homo sapiens OX=9606 GN=RECQL PE=1 SV=3	33	80	16	6.98627e+07	6.52813e+07	6.65256e+07	3.79579e+07	2.83113e+07	3.80302e+07	0.00405233	6.72232e+07	3.47664e+07	3.24568e+07		2.27686e+08	2.51361e+08	2.03471e+08	1.64916e+08	1.64266e+08	2.25775e+08
Q9BWD1	Acetyl-CoA acetyltransferase, cytosolic OS=Homo sapiens OX=9606 GN=ACAT2 PE=1 SV=2	56	115	14	1.58125e+08	1.66355e+08	1.83702e+08	1.26086e+08	1.37193e+08	1.45434e+08	0.0276238	1.69394e+08	1.36238e+08	3.31563e+07		3.70546e+06	2.50894e+06	2277257	1.11343e+06	882108	1.1888e+06
P08729	Keratin, type II cytoskeletal 7 OS=Homo sapiens OX=9606 GN=KRT7 PE=1 SV=5	45	157	18	1.36116e+08	1.40999e+08	1.38371e+08	1.02217e+08	1.0456e+08	1.08549e+08	0.000208154	1.38495e+08	1.05108e+08	3.33869e+07		3.19107e+07	3.26891e+07	3.45508e+07	3.19747e+07	3.91481e+07	4.70835e+07
P20700	Lamin-B1 OS=Homo sapiens OX=9606 GN=LMNB1 PE=1 SV=2	50	141	27	1.30104e+08	1.38708e+08	1.49332e+08	1.10309e+08	1.01059e+08	1.05715e+08	0.0134608	1.39382e+08	1.05694e+08	3.36875e+07		960743	897930	969993	511506	229026	210976
O75874	Isocitrate dehydrogenase [NADP] cytoplasmic OS=Homo sapiens OX=9606 GN=IDH1 PE=1 SV=2	51	97	15	1.09749e+08	1.12957e+08	1.05057e+08	8.03583e+07	8.28288e+07	6.35103e+07	0.0203339	1.09254e+08	7.55658e+07	3.36887e+07		1.32549e+07	1.20361e+07	1.09253e+07	7.9151e+06	9.47826e+06	1.13836e+07
Q8TEM1	Nuclear pore membrane glycoprotein 210 OS=Homo sapiens OX=9606 GN=NUP210 PE=1 SV=3	28	145	32	9.6003e+07	1.12396e+08	9.66308e+07	6.98611e+07	7.55723e+07	5.74965e+07	0.0108292	1.01677e+08	6.76433e+07	3.40332e+07		2.29696e+08	2.64507e+08	2.28131e+08	1.62563e+08	2.17191e+08	2.39175e+08
P00403	Cytochrome c oxidase subunit 2 OS=Homo sapiens OX=9606 GN=MT-CO2 PE=1 SV=1	41	39	5	9.76477e+07	9.09443e+07	1.12289e+08	5.7687e+07	6.49619e+07	7.57744e+07	0.015082	1.00294e+08	6.61411e+07	3.41526e+07		4.6604e+08	4.5253e+08	4.63569e+08	3.5501e+08	4.14492e+08	4.92758e+08
P26583	High mobility group protein B2 OS=Homo sapiens OX=9606 GN=HMGB2 PE=1 SV=2	37	47	5	1.08663e+08	1.14622e+08	9.33897e+07	6.69546e+07	7.44621e+07	6.91734e+07	0.0209222	1.05558e+08	7.01967e+07	3.53617e+07		8.09912e+06	8.86028e+06	7.75349e+06	4.47892e+06	7.12354e+06	7.0807e+06
Q9BSJ8	Extended synaptotagmin-1 OS=Homo sapiens OX=9606 GN=ESYT1 PE=1 SV=1	37	131	26	9.68604e+07	9.67034e+07	9.61273e+07	5.82967e+07	5.6198e+07	6.87163e+07	0.0114801	9.65637e+07	6.10703e+07	3.54934e+07		2.65678e+06	3.23727e+06	2.24076e+06	1.63592e+06	1.82597e+06	1.80725e+06
P16615	Sarcoplasmic/endoplasmic reticulum calcium ATPase 2 OS=Homo sapiens OX=9606 GN=ATP2A2 PE=1 SV=1	38	176	30	1.33206e+08	1.13236e+08	1.10683e+08	8.30488e+07	8.39472e+07	7.9179e+07	0.0308117	1.19042e+08	8.20583e+07	3.69834e+07		693472	599805		754983		1.17983e+06
P52789	Hexokinase-2 OS=Homo sapiens OX=9606 GN=HK2 PE=1 SV=2	52	211	35	2.17506e+08	2.03278e+08	2.21063e+08	1.78925e+08	1.82857e+08	164199821	0.00800195	2.13949e+08	1.75327e+08	3.86217e+07		3.11795e+08	2.97969e+08	2.90276e+08	3.13939e+08	3.3659e+08	4.08744e+08
Q9Y6N5	Sulfide:quinone oxidoreductase, mitochondrial OS=Homo sapiens OX=9606 GN=SQOR PE=1 SV=1	54	69	19	6.99315e+07	5.76345e+07	8.08861e+07	2.94086e+07	3.16899e+07	2.68104e+07	0.022895	6.94841e+07	2.93029e+07	4.01811e+07		4.3658e+06	3.3663e+06	3081947	2.03335e+06	2.09854e+06	2.37378e+06
Q8NBJ5	Procollagen galactosyltransferase 1 OS=Homo sapiens OX=9606 GN=COLGALT1 PE=1 SV=1	35	105	18	8.85884e+07	9.69546e+07	8.91689e+07	5.2383e+07	4.34315e+07	5.43442e+07	0.000807179	9.15707e+07	5.00529e+07	4.15178e+07		374662749	3.32344e+08	4.15911e+08	2.38785e+08	247161477	2.87115e+08
P54819	Adenylate kinase 2, mitochondrial OS=Homo sapiens OX=9606 GN=AK2 PE=1 SV=2	65	96	13	1.85711e+08	1.78674e+08	1.83969e+08	1.25815e+08	1.49843e+08	1.47764e+08	0.0255886	1.82784e+08	1.41141e+08	4.16438e+07		4.60849e+07	5.04217e+07	4.74841e+07	4.43324e+07	5.27831e+07	6.4084e+07
Q9Y2T3	Guanine deaminase OS=Homo sapiens OX=9606 GN=GDA PE=1 SV=1	73	155	22	2.71833e+08	3.0967e+08	2.82779e+08	2.36091e+08	2.62306e+08	2.39175e+08	0.0434446	2.88094e+08	2.45857e+08	4.22364e+07		1.85032e+07	1.91139e+07	2.21546e+07	2.56978e+07	3.11439e+07	2.88267e+07
Q15165	Serum paraoxonase/arylesterase 2 OS=Homo sapiens OX=9606 GN=PON2 PE=1 SV=4	64	77	12	1.09245e+08	1.18353e+08	1.29666e+08	8.21333e+07	7.13263e+07	7.53095e+07	0.00732178	1.19088e+08	7.62563e+07	4.28315e+07		1.85133e+07	2.46046e+07	1.87953e+07	9.94404e+06	1.25294e+07	2.01597e+07
P12956	X-ray repair cross-complementing protein 6 OS=Homo sapiens OX=9606 GN=XRCC6 PE=1 SV=2	55	185	32	2.58371e+08	2.51744e+08	2.29378e+08	1.92079e+08	2.12199e+08	2.05326e+08	0.0194616	2.46498e+08	2.03201e+08	4.32963e+07		1.45365e+07	1.37259e+07	7.35848e+06	1.79264e+07	2.01908e+07	2.45187e+07
O75643	U5 small nuclear ribonucleoprotein 200 kDa helicase OS=Homo sapiens OX=9606 GN=SNRNP200 PE=1 SV=2	47	352	71	2.24622e+08	2.24395e+08	2.12e+08	1.62092e+08	1.86205e+08	1.82622e+08	0.0135775	2.20339e+08	1.76973e+08	4.3366e+07		4.67531e+07	4.30528e+07	4.75622e+07	4.63432e+07	5.21105e+07	6.17355e+07
P61106	Ras-related protein Rab-14 OS=Homo sapiens OX=9606 GN=RAB14 PE=1 SV=4	79	109	15	1.91508e+08	2.16744e+08	2.10229e+08	1.57701e+08	1.60736e+08	1.65376e+08	0.0202708	2.0616e+08	1.61271e+08	4.48892e+07		3.61668e+06	3.6355e+06	3.83603e+06	2.55043e+06	3.09378e+06	3.68067e+06
P49736	DNA replication licensing factor MCM2 OS=Homo sapiens OX=9606 GN=MCM2 PE=1 SV=4	33	138	23	2.81947e+08	2.46787e+08	2.48215e+08	2.07765e+08	2.30276e+08	2.01071e+08	0.0370105	2.58983e+08	2.13038e+08	4.59453e+07		7.34985e+06	6.85825e+06	5430986	3.75229e+06	4.61327e+06	5.12829e+06
Q07065	Cytoskeleton-associated protein 4 OS=Homo sapiens OX=9606 GN=CKAP4 PE=1 SV=2	46	100	20	9.73123e+07	6.943e+07	9.35479e+07	3.98929e+07	4.66486e+07	3.00256e+07	0.0157491	8.67634e+07	3.88557e+07	4.79077e+07		1.71536e+07	1.6233e+07	1.07831e+07	1.81319e+07	2.2449e+07	2.4662e+07
P07602	Prosaposin OS=Homo sapiens OX=9606 GN=PSAP PE=1 SV=2	41	101	17	1.65983e+08	1.64436e+08	1.9246e+08	1.36042e+08	1.25492e+08	1.16336e+08	0.0159878	1.74293e+08	1.25956e+08	4.83362e+07		6.37279e+08	6.24643e+08	5.22065e+08	5.8587e+08	7.03612e+08	8.62278e+08
P07814	Bifunctional glutamate/proline--tRNA ligase OS=Homo sapiens OX=9606 GN=EPRS PE=1 SV=5	59	374	61	5.51534e+08	5.29796e+08	5.74615e+08	5.15584e+08	5.00592e+08	4.92758e+08	0.0436352	5.51982e+08	5.02978e+08	4.90036e+07		3.33268e+07	3.19897e+07	31635851	3.18701e+07	4.52043e+07	4.75765e+07
P39023	60S ribosomal protein L3 OS=Homo sapiens OX=9606 GN=RPL3 PE=1 SV=2	36	96	15	2.69454e+08	2.94279e+08	2.52211e+08	2.39509e+08	1.98388e+08	2.25775e+08	0.0417919	2.71981e+08	2.21224e+08	5.07575e+07			1.35302e+06	1.26159e+06	1.49583e+06	1516175	2.03821e+06
Q99623	Prohibitin-2 OS=Homo sapiens OX=9606 GN=PHB2 PE=1 SV=2	59	190	14	3.5515e+08	3.24194e+08	3.63772e+08	3.13572e+08	2.9787e+08	2.6575e+08	0.0416533	3.47705e+08	2.92398e+08	5.53077e+07		7.48394e+07	7.63318e+07	8.25526e+07	5.13041e+07	6.17836e+07	8.0813e+07
P13010	X-ray repair cross-complementing protein 5 OS=Homo sapiens OX=9606 GN=XRCC5 PE=1 SV=3	58	209	32	2.82203e+08	2.79458e+08	2.51273e+08	2.03544e+08	2.33488e+08	2.09246e+08	0.0147987	2.70978e+08	2.15426e+08	5.5552e+07		3.33375e+06	3.16001e+06	2.86317e+06	1.73398e+06	2545225	2.0085e+06
Q9Y617	Phosphoserine aminotransferase OS=Homo sapiens OX=9606 GN=PSAT1 PE=1 SV=2	64	120	16	2.11356e+08	1.96278e+08	1.96923e+08	1.48297e+08	1.42737e+08	1.4462e+08	0.00403251	2.01519e+08	1.45218e+08	5.63013e+07		4.60426e+07	3.43092e+07	4.14322e+07	5.18694e+07	4.91578e+07	6.57533e+07
Q8IUE6	Histone H2A type 2-B OS=Homo sapiens OX=9606 GN=HIST2H2AB PE=1 SV=3	58	91	3	9.25313e+07	1.20412e+08	8.78194e+07	3.69522e+07	4.12858e+07	4.74291e+07	0.0216965	1.00254e+08	4.1889e+07	5.83653e+07		2.61228e+07	3.25636e+07	2.45685e+07	1.70402e+07	2.22281e+07	2.05051e+07
O94925	Glutaminase kidney isoform, mitochondrial OS=Homo sapiens OX=9606 GN=GLS PE=1 SV=1	41	97	18	1.09569e+08	1.06331e+08	8.49456e+07	3.85079e+07	3.98941e+07	4.51996e+07	0.0122881	1.00282e+08	4.12005e+07	5.90815e+07			697212	338641	1.12452e+06	1.96474e+06	1377548
P32119	Peroxiredoxin-2 OS=Homo sapiens OX=9606 GN=PRDX2 PE=1 SV=5	71	138	13	2.7873e+08	2.96856e+08	3.03798e+08	2.20676e+08	2.21464e+08	2.55288e+08	0.0156737	2.93128e+08	2.32476e+08	6.06523e+07		2.89812e+06	2.43331e+06	2.55946e+06	3.50771e+06	3.97317e+06	6.6838e+06
P61769	Beta-2-microglobulin OS=Homo sapiens OX=9606 GN=B2M PE=1 SV=1	57	22	5	1.70522e+08	1.63811e+08	2.1339e+08	1.31382e+08	9.62997e+07	1.23189e+08	0.0307115	1.82574e+08	1.16957e+08	6.56175e+07		3.10156e+07	3.02535e+07	2.18622e+07	1.01983e+07	2.11565e+07	2.17026e+07
P13667	Protein disulfide-isomerase A4 OS=Homo sapiens OX=9606 GN=PDIA4 PE=1 SV=2	46	245	28	3.09308e+08	2.80729e+08	3.26961e+08	2.50219e+08	2.51176e+08	2.15761e+08	0.0208653	3.05666e+08	2.39052e+08	6.66138e+07		5.21597e+06	5.82803e+06	4.73181e+06	3.59991e+06	4.5557e+06	5.00429e+06
P30044	Peroxiredoxin-5, mitochondrial OS=Homo sapiens OX=9606 GN=PRDX5 PE=1 SV=4	45	126	11	2.91841e+08	3.00606e+08	3.00628e+08	2.17311e+08	2.43759e+08	2.18935e+08	0.00842652	2.97692e+08	2.26668e+08	7.10234e+07		3.63347e+06	3.92748e+06	3.4825e+06	2.38354e+06	1.87967e+06	2.08859e+06
P11413	Glucose-6-phosphate 1-dehydrogenase OS=Homo sapiens OX=9606 GN=G6PD PE=1 SV=4	57	144	22	1.8088e+08	1.77518e+08	1.51842e+08	9.41311e+07	1.036e+08	9.42475e+07	0.00937377	1.7008e+08	9.73263e+07	7.27537e+07		26991560	27862180	3.03799e+07	1.74201e+07	2.50808e+07	2.6337e+07
Q9UQ80	Proliferation-associated protein 2G4 OS=Homo sapiens OX=9606 GN=PA2G4 PE=1 SV=3	56	150	19	3.95527e+08	3.67282e+08	3.36373e+08	2.79835e+08	2.65753e+08	2.66155e+08	0.0239051	3.66394e+08	2.70581e+08	9.58132e+07		1.31152e+08	1.42821e+08	1.1947e+08	9.39667e+07	1.1685e+08	1.31373e+08
P30086	Phosphatidylethanolamine-binding protein 1 OS=Homo sapiens OX=9606 GN=PEBP1 PE=1 SV=3	81	116	13	2.59077e+08	2.74916e+08	2.90091e+08	1.91673e+08	1.72149e+08	1.57468e+08	0.00170968	2.74695e+08	1.73764e+08	1.00931e+08		1.46221e+07	1.50466e+07	1.11356e+07	7.262e+06	1.04001e+07	1.21607e+07
O75390	Citrate synthase, mitochondrial OS=Homo sapiens OX=9606 GN=CS PE=1 SV=2	53	133	17	3.12463e+08	3.11264e+08	3.30888e+08	2.05873e+08	1.81927e+08	1.93312e+08	0.00019526	3.18205e+08	1.93704e+08	1.24501e+08		1.51468e+06	1.67151e+06	2.04384e+06	738716	988573	1.58304e+06
P14625	Endoplasmin OS=Homo sapiens OX=9606 GN=HSP90B1 PE=1 SV=1	44	266	30	5.40303e+08	5.04741e+08	5.81251e+08	4.36699e+08	4.01992e+08	3.87606e+08	0.0106021	5.42098e+08	4.08766e+08	1.33333e+08		8.27316e+08	7.97833e+08	7.01947e+08	6.93238e+08	9.50237e+08	1.16091e+09
P22626	Heterogeneous nuclear ribonucleoproteins A2/B1 OS=Homo sapiens OX=9606 GN=HNRNPA2B1 PE=1 SV=2	71	248	21	7.86931e+08	7.80459e+08	8.18336e+08	6.10432e+08	6.95178e+08	6.75295e+08	0.0201355	7.95242e+08	6.60301e+08	1.3494e+08			2.51808e+06	1.96251e+06	435123	828914	1.00837e+06
P34897	Serine hydroxymethyltransferase, mitochondrial OS=Homo sapiens OX=9606 GN=SHMT2 PE=1 SV=3	61	200	21	4.43394e+08	3.8909e+08	5.15541e+08	3.46789e+08	2.98503e+08	2.87115e+08	0.044299	4.49342e+08	3.10802e+08	1.38539e+08		3.02977e+06	4.39865e+06	3.51301e+06	4063964	6824904	6509814
P07195	L-lactate dehydrogenase B chain OS=Homo sapiens OX=9606 GN=LDHB PE=1 SV=2	69	469	22	1.51888e+09	1.61573e+09	1.5013e+09	1.39321e+09	1.42264e+09	1.36587e+09	0.0343378	1.54531e+09	1.3939e+09	1.51403e+08		5.29086e+07	4.47947e+07	5.03393e+07	3.33785e+07	3.77353e+07	4.44782e+07
Q9NR30	Nucleolar RNA helicase 2 OS=Homo sapiens OX=9606 GN=DDX21 PE=1 SV=5	38	122	23	2.25636e+08	2.29496e+08	1.94724e+08	5.35684e+07	5.19858e+07	6.005e+07	0.00325428	2.16618e+08	5.52014e+07	1.61417e+08		2.56021e+07	23686428	1.97941e+07	1.29639e+07	1.99467e+07	1.78157e+07
P26447	Protein S100-A4 OS=Homo sapiens OX=9606 GN=S100A4 PE=1 SV=1	37	37	4	1.96838e+08	2.22476e+08	2.89009e+08	6.92009e+07	6.45994e+07	5.4308e+07	0.0219037	2.36108e+08	6.27027e+07	1.73405e+08		3.4636e+07	3.41834e+07	3.28353e+07	2.32027e+07	2.41161e+07	2.44917e+07
P05787	Keratin, type II cytoskeletal 8 OS=Homo sapiens OX=9606 GN=KRT8 PE=1 SV=7	72	323	28	1.09801e+09	1.13097e+09	1.15941e+09	9.74175e+08	8.87326e+08	8.89295e+08	0.00579945	1.12946e+09	9.16932e+08	2.12531e+08		2.85526e+06	2.21033e+06	1.93525e+06	3.77879e+06	8.02659e+06	8.22949e+06
Q09666	Neuroblast differentiation-associated protein AHNAK OS=Homo sapiens OX=9606 GN=AHNAK PE=1 SV=2	59	906	182	8.07128e+08	7.88004e+08	6.77649e+08	6.355e+08	4.97954e+08	4.89287e+08	0.0263295	7.57594e+08	5.40914e+08	2.1668e+08		2.38035e+07	2.50974e+07	1.80464e+07	1.15231e+07	1.61381e+07	1.9475e+07
P60174	Triosephosphate isomerase OS=Homo sapiens OX=9606 GN=TPI1 PE=1 SV=3	73	242	18	1.29105e+09	1.33134e+09	1.26288e+09	1.00019e+09	1.04451e+09	1.0158e+09	0.000703798	1.29509e+09	1.02017e+09	2.74922e+08		2.43014e+07	2.95264e+07	2.50534e+07	2.60425e+07	3.86209e+07	3.92386e+07
P02545	Prelamin-A/C OS=Homo sapiens OX=9606 GN=LMNA PE=1 SV=1	66	355	40	1.12884e+09	1.08344e+09	1.18947e+09	9.62284e+08	8.52992e+08	7.30829e+08	0.0341708	1.13391e+09	8.48701e+08	2.85212e+08		3.70939e+07	3.91353e+07	3.16767e+07	3.23934e+07	4.21758e+07	5.27833e+07
P05783	Keratin, type I cytoskeletal 18 OS=Homo sapiens OX=9606 GN=KRT18 PE=1 SV=2	78	276	30	9.09032e+08	8.77122e+08	9.61104e+08	6.68357e+08	5.71718e+08	5.91534e+08	0.00154303	9.15753e+08	6.10536e+08	3.05217e+08		1.714e+06	1.80032e+06	1.46582e+06	2.23795e+06	2.3514e+06	2.45874e+06
P07355	Annexin A2 OS=Homo sapiens OX=9606 GN=ANXA2 PE=1 SV=2	68	250	26	1.31205e+09	1.22702e+09	1.44403e+09	9.08093e+08	8.77119e+08	8.31948e+08	0.0115315	1.3277e+09	8.72387e+08	4.55316e+08		2.04957e+06	1.8545e+06	2.25592e+06	758734	1.48083e+06	1.87216e+06
P21333	Filamin-A OS=Homo sapiens OX=9606 GN=FLNA PE=1 SV=4	66	930	111	2.43361e+09	2.2745e+09	2.49003e+09	1.81885e+09	1.74199e+09	1.70233e+09	0.00289909	2.39938e+09	1.75439e+09	6.44991e+08		8.70376e+06	7.75453e+06	5.37846e+06	3.02068e+06	3.94683e+06	3.92901e+06
P04406	Glyceraldehyde-3-phosphate dehydrogenase OS=Homo sapiens OX=9606 GN=GAPDH PE=1 SV=3	83	711	23	6.56171e+09	6.71241e+09	6.58852e+09	5.38281e+09	5.66871e+09	5.13199e+09	0.010509	6.62088e+09	5.3945e+09	1.22638e+09		4.77016e+06	5.02062e+06	6.47345e+06	2.91703e+06	2.68632e+06	3.55268e+06

## Sheet: upregulated
Accession	Description	Coverage [%]	# PSMs	# Unique Peptides	Abundances (N): NC1	Abundances (N): NC2	Abundances (N): NC3	Abundances (N): SHB1	Abundances (N): SHB2	Abundances (N): SHB3	P value (t-test)	Average NC	Average SHB	Difference value		Abundance: NC1	Abundance: NC2	Abundance: NC3	Abundance: SHB1	Abundance: SHB2	Abundance: SHB3
Q04446	1,4-alpha-glucan-branching enzyme OS=Homo sapiens OX=9606 GN=GBE1 PE=1 SV=3	21	36	9	7.62502e+06	7.03739e+06	7.26584e+06	1.07104e+07	1.10346e+07	1.04455e+07	0.000143962	7.30942e+06	1.07302e+07	-3.42075e+06		6.44306e+06	6.01104e+06	5.8617e+06	7.37475e+06	9.13668e+06	1.04455e+07
P14324	Farnesyl pyrophosphate synthase OS=Homo sapiens OX=9606 GN=FDPS PE=1 SV=4	44	108	12	1.56134e+08	1.47087e+08	1.41102e+08	2.22256e+08	2.29583e+08	2.33705e+08	0.000193313	1.48108e+08	2.28515e+08	-8.0407e+07		1.31932e+08	1.25636e+08	1.13833e+08	1.53036e+08	1.90096e+08	2.33705e+08
P41091	Eukaryotic translation initiation factor 2 subunit 3 OS=Homo sapiens OX=9606 GN=EIF2S3 PE=1 SV=3	49	99	17	1.58558e+08	1.60995e+08	1.51609e+08	2.25118e+08	2.13187e+08	2.19636e+08	0.000193509	1.57054e+08	2.19314e+08	-6.22599e+07		1.33979e+08	1.37515e+08	1.2231e+08	1.55007e+08	1.7652e+08	2.19636e+08
P16435	NADPH--cytochrome P450 reductase OS=Homo sapiens OX=9606 GN=POR PE=1 SV=2	58	197	29	1.26435e+08	1.14765e+08	1.3832e+08	3.14335e+08	3.13681e+08	3.20069e+08	0.00056215	1.26507e+08	3.16029e+08	-1.89522e+08		2.64027e+08	2.65868e+08	2.66943e+08	1.41756e+08	1.50637e+08	1.93312e+08
P13639	Elongation factor 2 OS=Homo sapiens OX=9606 GN=EEF2 PE=1 SV=4	73	758	54	2.64204e+09	2.59806e+09	2.38753e+09	3.66396e+09	3.4662e+09	3.71696e+09	0.000610112	2.54254e+09	3.6157e+09	-1.07316e+09		1.15016e+08	1.20435e+08	1.1163e+08	7.03823e+07	8.65762e+07	1.08549e+08
P35754	Glutaredoxin-1 OS=Homo sapiens OX=9606 GN=GLRX PE=1 SV=2	71	22	5	1.97814e+07	2.01414e+07	1.73973e+07	3.2868e+07	3.11547e+07	3.13483e+07	0.000617173	1.91067e+07	3.17904e+07	-1.26836e+07		3.2487e+07	3.21529e+07	2.87805e+07	1.67246e+07	1.89709e+07	2.50821e+07
Q8NBX0	Saccharopine dehydrogenase-like oxidoreductase OS=Homo sapiens OX=9606 GN=SCCPDH PE=1 SV=1	60	92	16	8.50668e+07	8.00251e+07	1.03612e+08	2.29332e+08	1.97844e+08	2.07773e+08	0.000662396	8.95679e+07	2.11649e+08	-1.22082e+08		1.06836e+08	9.80275e+07	1.1159e+08	2.16439e+08	2.5973e+08	3.20069e+08
Q6UXV4	MICOS complex subunit MIC27 OS=Homo sapiens OX=9606 GN=APOOL PE=1 SV=1	22	4	3	2.38628e+06	1.89272e+06	1.95253e+06	4.08841e+06	3.74543e+06	4.25403e+06	0.000834502	2.07717e+06	4.02929e+06	-1.95212e+06		3.59496e+07	3.21004e+07	3.09678e+07	1.45888e+07	1.36974e+07	1.83246e+07
P07900	Heat shock protein HSP 90-alpha OS=Homo sapiens OX=9606 GN=HSP90AA1 PE=1 SV=5	61	866	31	2.69523e+09	2.65958e+09	2.39046e+09	3.73022e+09	3.91845e+09	3.89725e+09	0.000923984	2.58176e+09	3.84864e+09	-1.26689e+09		2.2325e+09	2.21915e+09	1.92613e+09	2.52286e+09	2.87002e+09	3.71696e+09
P12814	Alpha-actinin-1 OS=Homo sapiens OX=9606 GN=ACTN1 PE=1 SV=2	64	447	31	1.45131e+08	1.43093e+08	1.25413e+08	2.21182e+08	2.27575e+08	2.04207e+08	0.00109834	1.37879e+08	2.17655e+08	-7.97762e+07		16715031	1.7204e+07	1.40352e+07	2.26316e+07	2.57962e+07	3.13483e+07
O43598	2'-deoxynucleoside 5'-phosphate N-hydrolase 1 OS=Homo sapiens OX=9606 GN=DNPH1 PE=1 SV=1	62	32	7	2.18174e+07	2.21815e+07	1.99115e+07	3.25562e+07	3.27842e+07	2.9841e+07	0.00128432	2.13035e+07	3.17271e+07	-1.04237e+07		7.18805e+07	6.8354e+07	8.35886e+07	1.57909e+08	163815566	2.07773e+08
Q8WUX1	Sodium-coupled neutral amino acid transporter 5 OS=Homo sapiens OX=9606 GN=SLC38A5 PE=1 SV=1	2	1	1	492988	403018	394510	787877	901024	784302	0.00158134	430172	824401	-394229		1.09092e+09	1.13717e+09	1.01882e+09	6.88693e+08	8.6486e+08	1.0158e+09
P56199	Integrin alpha-1 OS=Homo sapiens OX=9606 GN=ITGA1 PE=1 SV=2	20	69	17	2.75761e+07	2.56962e+07	3.3088e+07	5.76052e+07	6.0313e+07	6.07183e+07	0.00160851	2.87868e+07	5.95455e+07	-3.07587e+07		7.48562e+07	8.28145e+07	7.19368e+07	3.60688e+07	3.59615e+07	5.43442e+07
O75396	Vesicle-trafficking protein SEC22b OS=Homo sapiens OX=9606 GN=SEC22B PE=1 SV=4	44	71	8	5.3133e+07	4.60717e+07	4.8511e+07	6.73461e+07	7.35026e+07	6.84567e+07	0.00191493	4.92386e+07	6.97685e+07	-2.05299e+07		2.01638e+06	1.61668e+06	1.57519e+06	2.81512e+06	3.10123e+06	4.25403e+06
P24534	Elongation factor 1-beta OS=Homo sapiens OX=9606 GN=EEF1B2 PE=1 SV=3	41	65	6	1.55428e+08	1.5438e+08	1.45869e+08	1.94828e+08	1.95589e+08	1.91854e+08	0.00208978	1.51892e+08	1.9409e+08	-4.21982e+07		2.27744e+09	2.2717e+09	1.9285e+09	2.56848e+09	3.24449e+09	3.89725e+09
O75832	26S proteasome non-ATPase regulatory subunit 10 OS=Homo sapiens OX=9606 GN=PSMD10 PE=1 SV=1	38	18	6	1.19516e+07	1.28331e+07	1.05846e+07	1.84949e+07	2.09137e+07	1.84943e+07	0.00227017	1.17898e+07	1.93009e+07	-7.51117e+06		5.88185e+06	6.60958e+06	5.14288e+06	647053	1.95166e+06	2.22574e+06
Q16719	Kynureninase OS=Homo sapiens OX=9606 GN=KYNU PE=1 SV=1	42	43	13	3.75365e+06	5.43413e+06	6.97277e+06	5.2599e+07	5.5977e+07	6.40842e+07	0.00251808	5.38685e+06	5.75534e+07	-5.21665e+07		1.22634e+08	1.22224e+08	1.01176e+08	1.52297e+08	1.88433e+08	2.04207e+08
P21266	Glutathione S-transferase Mu 3 OS=Homo sapiens OX=9606 GN=GSTM3 PE=1 SV=3	63	127	15	1.64724e+08	1.43766e+08	1.14465e+08	2.67339e+08	3.09018e+08	327163973	0.00252787	1.40985e+08	3.01174e+08	-1.60189e+08		814168	842938		284070	355714
P32929	Cystathionine gamma-lyase OS=Homo sapiens OX=9606 GN=CTH PE=1 SV=3	63	62	15	1.91281e+07	1.84047e+07	3.14244e+07	6.07916e+07	6.79106e+07	5.89134e+07	0.00261749	2.29858e+07	6.25385e+07	-3.95527e+07		3.19797e+07	3.37567e+07	2.79876e+07	1.59822e+07	1.85647e+07	1.94934e+07
P62495	Eukaryotic peptide chain release factor subunit 1 OS=Homo sapiens OX=9606 GN=ETF1 PE=1 SV=3	54	135	19	1.31729e+08	1.34924e+08	1.25261e+08	1.57145e+08	1.62573e+08	1.7023e+08	0.00306052	1.30638e+08	1.63316e+08	-3.26781e+07		1.84355e+07	1.89465e+07	1.60635e+07	2.24169e+07	2.71454e+07	2.9841e+07
Q13098	COP9 signalosome complex subunit 1 OS=Homo sapiens OX=9606 GN=GPS1 PE=1 SV=4	20	24	7	7.98571e+06	9.66112e+06	1.03893e+07	1.6089e+07	1.88984e+07	1.62897e+07	0.00307689	9.34538e+06	1.70924e+07	-7.74697e+06		1.39001e+06	1309733	1.2677e+06	516107	471111	522261
P23381	Tryptophan--tRNA ligase, cytoplasmic OS=Homo sapiens OX=9606 GN=WARS PE=1 SV=2	49	87	16	6.81629e+07	7.12904e+07	8.84512e+07	1.32565e+08	1.20144e+08	1.36871e+08	0.00309457	7.59681e+07	1.2986e+08	-5.38917e+07		7.68122e+08	7.492e+08	7.75368e+08	4.60203e+08	4.73385e+08	5.91534e+08
Q15437	Protein transport protein Sec23B OS=Homo sapiens OX=9606 GN=SEC23B PE=1 SV=2	39	109	16	4.64561e+07	4.11597e+07	4.87899e+07	6.42926e+07	6.69645e+07	7.3252e+07	0.00313397	4.54686e+07	6.81697e+07	-2.27012e+07		416569	344241	318270	542500	746052	784302
P26641	Elongation factor 1-gamma OS=Homo sapiens OX=9606 GN=EEF1G PE=1 SV=3	75	245	25	6.44099e+08	5.94904e+08	5.71417e+08	8.93632e+08	8.47189e+08	9.67054e+08	0.00372806	6.03473e+08	9.02625e+08	-2.99152e+08		2.33015e+07	2.19486e+07	2.66937e+07	3.96646e+07	4.99394e+07	6.07183e+07
Q9BTE1	Dynactin subunit 5 OS=Homo sapiens OX=9606 GN=DCTN5 PE=1 SV=1	5	7	1	555409	726734	451041	1.27829e+06	1.17458e+06	1.47851e+06	0.00377722	577728	1.31046e+06	-732732		218917201	2.34822e+08	2.3403e+08	1.31979e+08	1.4254e+08	1.57468e+08
P62195	26S proteasome regulatory subunit 8 OS=Homo sapiens OX=9606 GN=PSMC5 PE=1 SV=1	52	79	14	4.17944e+07	4.15002e+07	4.37773e+07	5.17131e+07	4.97645e+07	5.3655e+07	0.00391434	4.23573e+07	5.17109e+07	-9.35358e+06		5.43461e+06	6.08305e+06	5.51496e+06	2.59306e+06	3.25042e+06
Q6XQN6	Nicotinate phosphoribosyltransferase OS=Homo sapiens OX=9606 GN=NAPRT PE=1 SV=2	51	78	19	4.71855e+07	4.71272e+07	3.91866e+07	6.26378e+07	6.45257e+07	6.94578e+07	0.0040631	4.44998e+07	6.55404e+07	-2.10406e+07		4.48967e+07	3.93525e+07	3.91361e+07	4.63718e+07	6.08605e+07	6.84567e+07
Q9UHD1	Cysteine and histidine-rich domain-containing protein 1 OS=Homo sapiens OX=9606 GN=CHORDC1 PE=1 SV=2	52	65	13	8.88684e+07	7.9724e+07	7.15695e+07	1.17782e+08	1.13526e+08	1.27701e+08	0.00408832	8.0054e+07	1.1967e+08	-3.96156e+07		1.38249e+06	1.2063e+06	1.18723e+06	445125	345240	724522
Q27J81	Inverted formin-2 OS=Homo sapiens OX=9606 GN=INF2 PE=1 SV=2	29	67	23	2.17719e+07	1.86114e+07	1.54865e+07	3.18504e+07	3.78999e+07	3.25751e+07	0.00420668	1.86233e+07	3.41085e+07	-1.54852e+07		131335104	1.31865e+08	1.17679e+08	1.34151e+08	1.61948e+08	1.91854e+08
P50225	Sulfotransferase 1A1 OS=Homo sapiens OX=9606 GN=SULT1A1 PE=1 SV=3	31	23	2	1.80419e+06	1.55243e+06	1.6534e+06	2.53485e+06	2.34867e+06	2.22689e+06	0.00425537	1.67e+06	2.37014e+06	-700131		1.88333e+07	1.69725e+07	1.80845e+07	9.14753e+06	8.87826e+06	1.37055e+07
Q86TU7	Histone-lysine N-methyltransferase setd3 OS=Homo sapiens OX=9606 GN=SETD3 PE=1 SV=1	12	9	5	2.14922e+06	3.88961e+06	1.34017e+06	7.26404e+06	9.66194e+06	8.46969e+06	0.00428375	2.45967e+06	8.46523e+06	-6.00556e+06		7.07918e+07	6.69588e+07	6.4871e+07	4.7047e+07	5.4675e+07	6.33462e+07
P47712	Cytosolic phospholipase A2 OS=Homo sapiens OX=9606 GN=PLA2G4A PE=1 SV=2	10	10	5	2.57236e+06	3.28016e+06	3.12122e+06	4.73231e+06	5.07395e+06	4.72966e+06	0.00439857	2.99125e+06	4.84531e+06	-1.85406e+06		4.31174e+07	4.6942e+07	4.66931e+07	2.56053e+07	2.8076e+07	3.31741e+07
Q02218	2-oxoglutarate dehydrogenase, mitochondrial OS=Homo sapiens OX=9606 GN=OGDH PE=1 SV=3	33	98	23	4.41009e+07	4.40306e+07	4.67524e+07	7.35133e+07	7.20748e+07	8.1086e+07	0.00464804	4.49613e+07	7.5558e+07	-3.05967e+07		1.0099e+07	1.09615e+07	8.53907e+06	1.27348e+07	1.73166e+07	1.84943e+07
P13929	Beta-enolase OS=Homo sapiens OX=9606 GN=ENO3 PE=1 SV=5	29	172	4	4.80861e+06	2.56498e+06	3.09828e+06	8.49297e+06	1.10634e+07	8.98531e+06	0.00470856	3.49063e+06	9.51391e+06	-6.02328e+06		9.06557e+06	8.02987e+06	7.26526e+06	2.83372e+06	3.52716e+06	5.76023e+06
P09211	Glutathione S-transferase P OS=Homo sapiens OX=9606 GN=GSTP1 PE=1 SV=2	90	171	14	5.61664e+08	6.06803e+08	5.65783e+08	8.34339e+08	7.47553e+08	7.76073e+08	0.00487192	5.78084e+08	7.85988e+08	-2.07905e+08		3.17179e+06	4.6416e+06	5.62526e+06	3.62175e+07	4.63492e+07	6.40842e+07
Q9UBQ7	Glyoxylate reductase/hydroxypyruvate reductase OS=Homo sapiens OX=9606 GN=GRHPR PE=1 SV=1	48	52	9	2.9816e+07	2.62934e+07	2.99397e+07	3.88336e+07	3.8211e+07	3.60845e+07	0.00497983	2.8683e+07	3.77097e+07	-9.02669e+06		1.3919e+08	1.22799e+08	9.23447e+07	184078999	2.55868e+08	327163973
Q96KG9	N-terminal kinase-like protein OS=Homo sapiens OX=9606 GN=SCYL1 PE=1 SV=1	31	67	16	2.1982e+07	2.31637e+07	1.89767e+07	2.96876e+07	3.23959e+07	2.99861e+07	0.00519237	2.13741e+07	3.06899e+07	-9.31571e+06		1.61631e+07	1.57205e+07	2.53516e+07	4.18586e+07	5.62303e+07	5.89134e+07
P12277	Creatine kinase B-type OS=Homo sapiens OX=9606 GN=CKB PE=1 SV=1	63	214	17	3.55822e+08	3.36574e+08	2.14049e+08	5.7736e+08	6.14184e+08	6.92717e+08	0.00528125	3.02148e+08	6.28087e+08	-3.25939e+08		28708010	28155980	29233198	13877070	17897278	24738750
Q9P2T1	GMP reductase 2 OS=Homo sapiens OX=9606 GN=GMPR2 PE=1 SV=1	16	7	3	800861	2.58774e+06	1.77507e+06	4.69537e+06	6.25188e+06	6.16874e+06	0.00529228	1.72122e+06	5.70533e+06	-3.98411e+06		1.84391e+07	1.99861e+07	1.77384e+07	1.28706e+07	1.4703e+07	1.7422e+07
P05198	Eukaryotic translation initiation factor 2 subunit 1 OS=Homo sapiens OX=9606 GN=EIF2S1 PE=1 SV=3	57	93	15	8.81241e+07	7.38257e+07	8.70189e+07	1.57677e+08	1.37861e+08	1.3137e+08	0.00603584	8.29896e+07	1.42303e+08	-5.93132e+07		4.91608e+07	4.75532e+07	50412355	2.92027e+07	3.15196e+07	4.12497e+07
Q13813	Spectrin alpha chain, non-erythrocytic 1 OS=Homo sapiens OX=9606 GN=SPTAN1 PE=1 SV=3	51	442	99	2.50678e+08	2.29694e+08	2.52638e+08	3.2082e+08	3.22415e+08	3.16149e+08	0.00650897	2.44337e+08	3.19795e+08	-7.54581e+07		2.05637e+09	1.94278e+09	2.00883e+09	1.25239e+09	1.44238e+09	1.70233e+09
Q13501	Sequestosome-1 OS=Homo sapiens OX=9606 GN=SQSTM1 PE=1 SV=1	60	89	13	5.09511e+07	5.53906e+07	5.39926e+07	6.31809e+07	6.50234e+07	6.45726e+07	0.00681055	5.34448e+07	6.4259e+07	-1.08142e+07		1.7213e+07	1.56245e+07	1.89873e+07	4.95178e+06	3.62213e+06	6.23451e+06
Q14019	Coactosin-like protein OS=Homo sapiens OX=9606 GN=COTL1 PE=1 SV=3	61	75	8	1.04178e+08	1.01768e+08	1.06625e+08	1.31547e+08	1.24937e+08	1.36249e+08	0.00696421	1.0419e+08	1.30911e+08	-2.67207e+07		1.11309e+08	1.15246e+08	1.01054e+08	1.08204e+08	1.34611e+08	1.7023e+08
O75380	NADH dehydrogenase [ubiquinone] iron-sulfur protein 6, mitochondrial OS=Homo sapiens OX=9606 GN=NDUFS6 PE=1 SV=1	22	10	2	3.3518e+06	3.20261e+06	3.88479e+06	5.88319e+06	4.94987e+06	5210236	0.00716375	3.47974e+06	5.34777e+06	-1.86803e+06		6.74784e+06	8.25212e+06	8.38154e+06	1.10782e+07	1.56479e+07	1.62897e+07
P26640	Valine--tRNA ligase OS=Homo sapiens OX=9606 GN=VARS PE=1 SV=4	44	235	36	2.27644e+08	2.07972e+08	1.98634e+08	2.94039e+08	3.23209e+08	3.47604e+08	0.0074477	2.11417e+08	3.21617e+08	-1.10201e+08		5.75969e+07	6.08932e+07	7.13577e+07	9.12787e+07	9.94795e+07	1.36871e+08
O75127	Pentatricopeptide repeat-containing protein 1, mitochondrial OS=Homo sapiens OX=9606 GN=PTCD1 PE=1 SV=2	2	5	1	575966	503957	832508	1.62919e+06	1.6655e+06	1697064	0.00748408	637477	1.66392e+06	-1.02644e+06		3.92549e+07	3.51569e+07	39361082	4.42693e+07	5.54469e+07	7.3252e+07
P20042	Eukaryotic translation initiation factor 2 subunit 2 OS=Homo sapiens OX=9606 GN=EIF2S2 PE=1 SV=2	42	56	13	8.15152e+07	7.58806e+07	8.02179e+07	9.73559e+07	1.01855e+08	9.2589e+07	0.007621	7.92045e+07	9.72667e+07	-1.80622e+07		7.7062e+06	7.34946e+06	5.96461e+06	3.13265e+06	2.50531e+06	4.26467e+06
P84077	ADP-ribosylation factor 1 OS=Homo sapiens OX=9606 GN=ARF1 PE=1 SV=2	82	167	8	3.07746e+08	3.17802e+08	2.97627e+08	3.39537e+08	3.54909e+08	3.62185e+08	0.00773949	3.07725e+08	3.5221e+08	-4.44852e+07		9.12854e+06	9.95376e+06	8.95661e+06	5.87493e+06	6.78288e+06	9.21338e+06
Q92520	Protein FAM3C OS=Homo sapiens OX=9606 GN=FAM3C PE=1 SV=1	31	37	6	1.40799e+07	1.44294e+07	1.64787e+07	1.94512e+07	2.03942e+07	2.07983e+07	0.0082013	1.4996e+07	2.02146e+07	-5.21859e+06		1.9066e+08	1.96025e+08	1.57093e+08	3.6885e+07	4.30444e+07	6.005e+07
P23526	Adenosylhomocysteinase OS=Homo sapiens OX=9606 GN=AHCY PE=1 SV=4	48	170	20	2.21457e+08	2.35242e+08	2.38367e+08	2.5764e+08	2.73668e+08	2.74892e+08	0.00831861	2.31689e+08	2.68733e+08	-3.70444e+07		8.50136e+06	6.26816e+06	6.89488e+06	1.53451e+06	2.4217e+06	447738
P29692	Elongation factor 1-delta OS=Homo sapiens OX=9606 GN=EEF1D PE=1 SV=5	43	98	9	2.53331e+08	2.2735e+08	2.16807e+08	3.44099e+08	3.37534e+08	3.41134e+08	0.00833023	2.32496e+08	3.40923e+08	-1.08426e+08		7.26385e+07	6.42899e+07	6.26754e+07	3.17907e+07	4.32248e+07	4.95314e+07
O75369	Filamin-B OS=Homo sapiens OX=9606 GN=FLNB PE=1 SV=2	56	549	89	4.51325e+08	4.40345e+08	4.60794e+08	5.20532e+08	4.95131e+08	496244872	0.00843895	4.50821e+08	5.03969e+08	-5.31482e+07		3.65294e+07	3.73437e+07	2.92725e+07	8.31626e+06	1.18825e+07	1.50973e+07
P49327	Fatty acid synthase OS=Homo sapiens OX=9606 GN=FASN PE=1 SV=3	66	746	115	9.11951e+08	8.29489e+08	7.97023e+08	1.12865e+09	1.24004e+09	1.32931e+09	0.00849416	8.46154e+08	1.23267e+09	-3.86512e+08		3.3915e+07	3.12167e+07	3.24083e+07	1.97246e+07	2.49893e+07	2.58619e+07
P05187	Alkaline phosphatase, placental type OS=Homo sapiens OX=9606 GN=ALPP PE=1 SV=2	64	97	17	5.00386e+07	7.22619e+07	6.93735e+07	1.21613e+08	1.63035e+08	1.487e+08	0.00880271	6.38913e+07	1.44449e+08	-8.05579e+07		3.02618e+07	3.18882e+07	3.27394e+07	1.97029e+07	1.99106e+07	2.54349e+07
Q9BYX2	TBC1 domain family member 2A OS=Homo sapiens OX=9606 GN=TBC1D2 PE=1 SV=3	8	10	5	2.30167e+06	2.09024e+06	2.97503e+06	5.35833e+06	5.39707e+06	4.18773e+06	0.00886369	2.45565e+06	4.98105e+06	-2.5254e+06		5.44257e+08	5.08141e+08	4.60989e+08	6.15319e+08	7.01476e+08	9.67054e+08
Q9GZY8	Mitochondrial fission factor OS=Homo sapiens OX=9606 GN=MFF PE=1 SV=1	24	21	5	3.18228e+06	3.04964e+06	3.72591e+06	8.69445e+06	1.12413e+07	1.10344e+07	0.0097746	3.31928e+06	1.03234e+07	-7.00409e+06		469314	620745	363876	880177	972558	1.47851e+06
P00966	Argininosuccinate synthase OS=Homo sapiens OX=9606 GN=ASS1 PE=1 SV=2	72	492	25	2.66155e+09	2.58666e+09	3.02234e+09	3.85455e+09	3.84168e+09	3.95603e+09	0.00991979	2.75685e+09	3.88409e+09	-1.12723e+09		3.53158e+07	3.54477e+07	3.53172e+07	3.56075e+07	4.12052e+07	5.3655e+07
P07954	Fumarate hydratase, mitochondrial OS=Homo sapiens OX=9606 GN=FH PE=1 SV=3	51	142	17	2.0809e+08	1.99043e+08	2.13994e+08	2.56733e+08	2.49683e+08	2.7763e+08	0.0104535	2.07042e+08	2.61349e+08	-5.43062e+07		1.78594e+08	1.67652e+08	1.58867e+08	1.02111e+08	1.18186e+08	1.4462e+08
Q8TC12	Retinol dehydrogenase 11 OS=Homo sapiens OX=9606 GN=RDH11 PE=1 SV=2	31	33	7	2.01997e+07	1.74698e+07	2.29368e+07	2.79762e+07	3.13647e+07	2.87153e+07	0.0120537	2.02021e+07	2.93521e+07	-9.14993e+06		5.90332e+07	5.57605e+07	5.36694e+07	2.61362e+07	2.34418e+07	3.80302e+07
Q9NVH6	Trimethyllysine dioxygenase, mitochondrial OS=Homo sapiens OX=9606 GN=TMLHE PE=1 SV=1	3	1	1		636503	714836		1.36474e+06	1.32297e+06	0.0121309	675669	1.34385e+06	-668184		3.98712e+07	4.02541e+07	3.16137e+07	4.31299e+07	5.34275e+07	6.94578e+07
Q96IU4	Protein ABHD14B OS=Homo sapiens OX=9606 GN=ABHD14B PE=1 SV=1	44	65	7	4.85339e+07	5.43502e+07	5.85472e+07	7.93649e+07	6.78646e+07	72551247	0.0122374	5.38104e+07	7.32602e+07	-1.94498e+07		5.66779e+06	5.63214e+06	4.84399e+06	2.39084e+06	3.52235e+06	3.08427e+06
P05413	Fatty acid-binding protein, heart OS=Homo sapiens OX=9606 GN=FABP3 PE=1 SV=4	59	29	7	1.15935e+07	1.0898e+07	1.87219e+07	5.22077e+07	4.57183e+07	3.51109e+07	0.0124552	1.37378e+07	4.43457e+07	-3.06078e+07		7.50928e+07	6.80969e+07	5.77385e+07	8.10998e+07	9.39998e+07	1.27701e+08
P14550	Alcohol dehydrogenase [NADP(+)] OS=Homo sapiens OX=9606 GN=AKR1A1 PE=1 SV=3	54	111	14	8.55686e+07	8.60756e+07	1.10016e+08	1.48991e+08	1.40851e+08	1.32184e+08	0.0126161	9.38866e+07	1.40675e+08	-4.67886e+07		9.89576e+06	9.22576e+06	9.95579e+06	5.78269e+06	7.04049e+06	7.24977e+06
Q16851	UTP--glucose-1-phosphate uridylyltransferase OS=Homo sapiens OX=9606 GN=UGP2 PE=1 SV=5	40	65	16	4.17496e+07	4.42805e+07	5.08894e+07	6.28834e+07	6.2997e+07	5.77062e+07	0.0127456	4.56398e+07	6.11955e+07	-1.55557e+07		1.8397e+07	1.5897e+07	1.24937e+07	2.19309e+07	3.13813e+07	3.25751e+07
Q15813	Tubulin-specific chaperone E OS=Homo sapiens OX=9606 GN=TBCE PE=1 SV=1	15	21	5	3.78593e+06	6.0322e+06	5.55549e+06	8.56263e+06	1.16833e+07	1.04857e+07	0.0128044	5.12454e+06	1.02439e+07	-5.11933e+06		1.52452e+06	1.32602e+06	1.33387e+06	1.7454e+06	1.94471e+06	2.22689e+06
P55786	Puromycin-sensitive aminopeptidase OS=Homo sapiens OX=9606 GN=NPEPPS PE=1 SV=2	42	134	27	8.77711e+07	1.04556e+08	1.05053e+08	1.2979e+08	1.24192e+08	1.40012e+08	0.0128257	9.91268e+07	1.31331e+08	-3.22047e+07		1.81607e+06	3.32234e+06	1.08118e+06	5.00173e+06	8.00013e+06	8.46969e+06
P06737	Glycogen phosphorylase, liver form OS=Homo sapiens OX=9606 GN=PYGL PE=1 SV=4	34	84	16	2.4262e+07	2.63693e+07	3.01765e+07	3.87548e+07	4.69543e+07	3.94721e+07	0.0130368	2.69359e+07	4.17271e+07	-1.47911e+07		1.06705e+07	1.04668e+07	9.20649e+06	5.86001e+06	8039759	9.28734e+06
P09923	Intestinal-type alkaline phosphatase OS=Homo sapiens OX=9606 GN=ALPI PE=1 SV=2	49	94	12	4.06188e+07	5.87885e+07	4.30757e+07	8.56304e+07	1.16678e+08	1.1445e+08	0.0130728	4.74943e+07	1.05586e+08	-5.80921e+07		1.52798e+07	1.78915e+07	1.41493e+07	7.00283e+06	9.37498e+06	7.40185e+06
Q9NP58	ATP-binding cassette sub-family B member 6, mitochondrial OS=Homo sapiens OX=9606 GN=ABCB6 PE=1 SV=1	15	22	8	5.01522e+06	1.92563e+06	2.88565e+06	8.44461e+06	9.70887e+06	8.36367e+06	0.0133275	3.2755e+06	8.83905e+06	-5.56355e+06		2.17362e+06	2.80177e+06	2.51803e+06	3.25848e+06	4.20125e+06	4.72966e+06
P68104	Elongation factor 1-alpha 1 OS=Homo sapiens OX=9606 GN=EEF1A1 PE=1 SV=1	65	632	13	4.72282e+09	4.42187e+09	5.25676e+09	7.66391e+09	6.31178e+09	6.97721e+09	0.0137253	4.80048e+09	6.9843e+09	-2.18382e+09		3.72648e+07	3.76091e+07	3.77174e+07	5.06183e+07	5.96782e+07	8.1086e+07
Q96AY3	Peptidyl-prolyl cis-trans isomerase FKBP10 OS=Homo sapiens OX=9606 GN=FKBP10 PE=1 SV=1	43	107	19	6.80306e+07	7.41348e+07	8.37703e+07	1.07967e+08	1.10138e+08	1.11467e+08	0.0137757	7.53119e+07	1.09857e+08	-3.45454e+07		3.04449e+07	2.84033e+07	3.07223e+07	1.80526e+07	2.11914e+07	2.31027e+07
P49770	Translation initiation factor eIF-2B subunit beta OS=Homo sapiens OX=9606 GN=EIF2B2 PE=1 SV=3	19	11	5	4.33829e+06	3.77574e+06	4.74018e+06	8.34766e+06	6.47065e+06	7.80466e+06	0.0143042	4.28474e+06	7.54099e+06	-3.25625e+06		1.32698e+07	1.47877e+07	1.25326e+07	7.09575e+06	8.47224e+06	9.71148e+06
O60231	Pre-mRNA-splicing factor ATP-dependent RNA helicase DHX16 OS=Homo sapiens OX=9606 GN=DHX16 PE=1 SV=2	5	24	4	5.19968e+06	4.27181e+06	5.36259e+06	6.54484e+06	7.15421e+06	6.87757e+06	0.0153373	4.94469e+06	6.85887e+06	-1.91418e+06		4.06323e+06	2.1909e+06	2.49953e+06	5.84792e+06	9160581	8.98531e+06
P15559	NAD(P)H dehydrogenase [quinone] 1 OS=Homo sapiens OX=9606 GN=NQO1 PE=1 SV=1	49	81	13	1.00637e+08	1.26397e+08	1.11983e+08	1.76576e+08	2.1113e+08	1.68005e+08	0.0155324	1.13006e+08	1.85237e+08	-7.22311e+07		4655892	4.41474e+06	3.93723e+06	2242522	1.81629e+06	2.69191e+06
P61011	Signal recognition particle 54 kDa protein OS=Homo sapiens OX=9606 GN=SRP54 PE=1 SV=1	28	43	11	2.13042e+07	1.91098e+07	1.75989e+07	2.46117e+07	2.70627e+07	2.97066e+07	0.0155726	1.93376e+07	2.7127e+07	-7.78933e+06		4.746e+08	5.18305e+08	4.56444e+08	5.74492e+08	6.18977e+08	7.76073e+08
P54578	Ubiquitin carboxyl-terminal hydrolase 14 OS=Homo sapiens OX=9606 GN=USP14 PE=1 SV=3	47	75	15	6.54419e+07	7.35303e+07	6.94877e+07	8.71647e+07	9.51609e+07	1.03017e+08	0.0157981	6.94866e+07	9.51141e+07	-2.56274e+07		4.946e+07	4.54347e+07	4.93543e+07	2.41387e+07	3.23201e+07	4.31349e+07
P12429	Annexin A3 OS=Homo sapiens OX=9606 GN=ANXA3 PE=1 SV=3	67	147	21	1.34637e+08	1.31089e+08	1.60906e+08	2.15428e+08	2.15701e+08	2.14982e+08	0.0160853	1.42211e+08	2.1537e+08	-7.31596e+07		2.80115e+06	2.9855e+06	3.23529e+06	1.06303e+06	749107	1.8877e+06
Q15652	Probable JmjC domain-containing histone demethylation protein 2C OS=Homo sapiens OX=9606 GN=JMJD1C PE=1 SV=2	0	1	1	420204	589406	695027	861561	1.04818e+06	1.06389e+06	0.0161158	568213	991211	-422998		2.51942e+07	2.24587e+07	2.41538e+07	2.67393e+07	3.16389e+07	3.60845e+07
Q9BR76	Coronin-1B OS=Homo sapiens OX=9606 GN=CORO1B PE=1 SV=1	31	32	10	2.30597e+07	2.36381e+07	2.24181e+07	2.576e+07	2.82052e+07	2.76447e+07	0.0164525	2.30386e+07	2.72033e+07	-4.16465e+06		5.54148e+07	5.22374e+07	4.71997e+07	3.32113e+07	3.67096e+07	4.45793e+07
Q32P28	Prolyl 3-hydroxylase 1 OS=Homo sapiens OX=9606 GN=P3H1 PE=1 SV=2	25	41	11	1.72302e+07	1.59868e+07	1.78106e+07	2.11366e+07	1.91814e+07	2.00208e+07	0.016574	1.70092e+07	2.01129e+07	-3.1037e+06		1.80121e+07	2.05118e+07	1.88063e+07	6.91311e+06	9.5438e+06	6.11334e+06
Q15436	Protein transport protein Sec23A OS=Homo sapiens OX=9606 GN=SEC23A PE=1 SV=2	40	96	17	6.21069e+07	6.75673e+07	6.17923e+07	7.28352e+07	7.72383e+07	8.18843e+07	0.0168176	6.38222e+07	7.73193e+07	-1.34971e+07		1.85746e+07	1.97855e+07	1.53094e+07	2.04417e+07	2.68239e+07	2.99861e+07
O43847	Nardilysin OS=Homo sapiens OX=9606 GN=NRDC PE=1 SV=3	19	52	16	2.25824e+07	2.67935e+07	2.21394e+07	3.10493e+07	3.33537e+07	3.03981e+07	0.0170214	2.38384e+07	3.16004e+07	-7.76195e+06		3.00666e+08	2.87487e+08	1.72683e+08	3.97547e+08	5.08547e+08	6.92717e+08
Q9UBM7	7-dehydrocholesterol reductase OS=Homo sapiens OX=9606 GN=DHCR7 PE=1 SV=1	15	36	5	2.76888e+07	2.33406e+07	3.03872e+07	4.05971e+07	3.68321e+07	4.62457e+07	0.0170491	2.71389e+07	4.1225e+07	-1.40861e+07		676719	2.21033e+06	1.43204e+06	3.23305e+06	5.17658e+06	6.16874e+06
Q16881	Thioredoxin reductase 1, cytoplasmic OS=Homo sapiens OX=9606 GN=TXNRD1 PE=1 SV=3	54	160	24	3.10236e+08	3.09589e+08	3.21591e+08	3.39185e+08	3.63328e+08	3.49235e+08	0.0176967	3.13805e+08	3.50583e+08	-3.67774e+07		2.12112e+07	1.95797e+07	2.17611e+07	1.19945e+07	1.42781e+07	1.42172e+07
P26639	Threonine--tRNA ligase, cytoplasmic OS=Homo sapiens OX=9606 GN=TARS PE=1 SV=3	54	252	36	2.81065e+08	3.16493e+08	3.02769e+08	3.53573e+08	3.65188e+08	3.38631e+08	0.0178098	3.00109e+08	3.52464e+08	-5.2355e+07		5.30794e+06	5.22328e+06	5.57758e+06	3.01478e+06	2.76207e+06	4.29359e+06
Q96HC4	PDZ and LIM domain protein 5 OS=Homo sapiens OX=9606 GN=PDLIM5 PE=1 SV=5	30	42	12	1.47458e+07	1.49007e+07	1.0687e+07	1.82113e+07	2.17285e+07	2.22668e+07	0.0179722	1.34445e+07	2.07355e+07	-7.29101e+06		7.49118e+07	7.31213e+07	6.97889e+07	4.73635e+07	5.04758e+07	6.21372e+07
Q01082	Spectrin beta chain, non-erythrocytic 1 OS=Homo sapiens OX=9606 GN=SPTBN1 PE=1 SV=2	41	345	68	1.8203e+08	1.50391e+08	1.79807e+08	2.33363e+08	2.35355e+08	2.23293e+08	0.018136	1.70743e+08	2.3067e+08	-5.99276e+07		9.27806e+08	9.66026e+08	9.35349e+08	6.70778e+08	7.3471e+08	8.89295e+08
Q14204	Cytoplasmic dynein 1 heavy chain 1 OS=Homo sapiens OX=9606 GN=DYNC1H1 PE=1 SV=5	44	782	152	4.36461e+08	4.06733e+08	4.82424e+08	5.26919e+08	5.65399e+08	5.69167e+08	0.0183846	4.41873e+08	5.53829e+08	-1.11956e+08		3.18725e+07	3.38871e+07	3.69741e+07	1.45113e+07	1.51608e+07	2.20463e+07
Q9UGI8	Testin OS=Homo sapiens OX=9606 GN=TES PE=1 SV=1	54	74	17	3.87935e+07	4.57488e+07	3.87385e+07	5.80199e+07	5.88297e+07	7.08801e+07	0.0184716	4.10936e+07	6.25766e+07	-2.14829e+07		3.47313e+07	3.44312e+07	2.83174e+07	1.66814e+07	2.3595e+07	2.3112e+07
P36896	Activin receptor type-1B OS=Homo sapiens OX=9606 GN=ACVR1B PE=1 SV=1	5	2	1	986502	913705	1.13854e+06	1.36183e+06		1.46857e+06	0.0185794	1.01292e+06	1.4152e+06	-402285		7.44638e+07	6.30588e+07	7.02023e+07	1.0857e+08	1.14149e+08	1.3137e+08
P27708	CAD protein OS=Homo sapiens OX=9606 GN=CAD PE=1 SV=3	46	306	61	1.52977e+08	1.51279e+08	1.13745e+08	1.87427e+08	2.03688e+08	2.18883e+08	0.0186295	1.39333e+08	2.03333e+08	-6.39994e+07		1.08587e+07	1.05554e+07	1.13029e+07	4.55265e+06	7461329	6.71889e+06
Q9BUP3	Oxidoreductase HTATIP2 OS=Homo sapiens OX=9606 GN=HTATIP2 PE=1 SV=2	31	48	7	2.53102e+07	2.60552e+07	3.14913e+07	4.34797e+07	3.60035e+07	3.78528e+07	0.0187857	2.76189e+07	3.9112e+07	-1.14931e+07		2.1182e+08	1.96195e+08	2.03815e+08	2.20904e+08	2.66961e+08	3.16149e+08
P52209	6-phosphogluconate dehydrogenase, decarboxylating OS=Homo sapiens OX=9606 GN=PGD PE=1 SV=3	49	118	19	1.29013e+08	1.3315e+08	1.40113e+08	1.58003e+08	1.56071e+08	1.73729e+08	0.018788	1.34092e+08	1.62601e+08	-2.85089e+07		847456	746163	684991		438620	484924
P0DI82	Trafficking protein particle complex subunit 2B OS=Homo sapiens OX=9606 GN=TRAPPC2B PE=1 SV=1	19	3	2	511024	698768		1.25424e+06	1.65242e+06	1.86529e+06	0.0189586	604896	1.59065e+06	-985752		5.2168e+07	5.17757e+07	5.22496e+07	3.55528e+07	4.43525e+07	5.56547e+07
P14618	Pyruvate kinase PKM OS=Homo sapiens OX=9606 GN=PKM PE=1 SV=4	74	661	37	2.68945e+09	2.633e+09	2.50772e+09	3.14451e+09	2.92208e+09	2.90621e+09	0.0191928	2.61006e+09	2.99094e+09	-3.80879e+08		4.30531e+07	4.73123e+07	4.35584e+07	4.35038e+07	5.38397e+07	6.45726e+07
Q9BT73	Proteasome assembly chaperone 3 OS=Homo sapiens OX=9606 GN=PSMG3 PE=1 SV=1	30	15	3	2.81998e+06	3.3848e+06	3.81742e+06	4.57492e+06	5.29667e+06	4.52604e+06	0.0194622	3.34073e+06	4.79921e+06	-1.45848e+06		3.89318e+07	4.16731e+07	3.84642e+07	2.76419e+07	34000535	3.7197e+07
P36957	Dihydrolipoyllysine-residue succinyltransferase component of 2-oxoglutarate dehydrogenase complex, mitochondrial OS=Homo sapiens OX=9606 GN=DLST PE=1 SV=4	38	60	10	4.14601e+07	4.38708e+07	5.50746e+07	6.73504e+07	7.2797e+07	7.0191e+07	0.0203794	4.68018e+07	7.01128e+07	-2.3311e+07		8.80291e+07	8.69258e+07	8.60192e+07	9.05779e+07	1.03448e+08	1.36249e+08
Q9BXJ8	Transmembrane protein 120A OS=Homo sapiens OX=9606 GN=TMEM120A PE=1 SV=1	3	5	2	1.84785e+06	1.85874e+06	1.27979e+06	2.3788e+06	2.57901e+06	2.80873e+06	0.0207136	1.66213e+06	2.58885e+06	-926720		2.83224e+06	2.73554e+06	3.13405e+06	4.05093e+06	4.09851e+06	5210236
Q9P2E9	Ribosome-binding protein 1 OS=Homo sapiens OX=9606 GN=RRBP1 PE=1 SV=5	17	54	18	1.80033e+07	2.12116e+07	1.98238e+07	2.72992e+07	2.42424e+07	2.37828e+07	0.0207655	1.96796e+07	2.51081e+07	-5.42856e+06		1.56251e+06	1.42852e+06	1.40816e+06	865384		1343648
O00487	26S proteasome non-ATPase regulatory subunit 14 OS=Homo sapiens OX=9606 GN=PSMD14 PE=1 SV=1	53	24	9	1.9746e+07	1.52774e+07	2.00453e+07	2.55118e+07	2.77395e+07	2.41062e+07	0.0208677	1.83563e+07	2.57859e+07	-7.4296e+06		9.23105e+07	1.01092e+08	1.04608e+08	5.65537e+07	5.90584e+07	7.53095e+07
P53396	ATP-citrate synthase OS=Homo sapiens OX=9606 GN=ACLY PE=1 SV=3	63	354	52	4.55537e+08	4.37957e+08	4.4695e+08	5.95925e+08	6.79223e+08	7.0492e+08	0.0209226	4.46815e+08	6.60023e+08	-2.13208e+08		1.92357e+08	1.77641e+08	1.60248e+08	2.02464e+08	2.67618e+08	3.47604e+08
Q9UKS6	Protein kinase C and casein kinase substrate in neurons protein 3 OS=Homo sapiens OX=9606 GN=PACSIN3 PE=1 SV=2	36	45	11	2.70076e+07	2.88616e+07	2.28244e+07	4.59207e+07	6.30903e+07	6.04826e+07	0.02097	2.62312e+07	5.64979e+07	-3.02667e+07		486685	430458	671624	1.12179e+06	1.37904e+06	1697064
Q9UIC8	Leucine carboxyl methyltransferase 1 OS=Homo sapiens OX=9606 GN=LCMT1 PE=1 SV=2	3	4	1	370205	360259	429598	1.20571e+06	1.66799e+06	1.22766e+06	0.0209816	386687	1.36712e+06	-980434		6.947e+06	7.7347e+06	5.94433e+06	3.8349e+06	3.56518e+06	5.08834e+06
P63010	AP-2 complex subunit beta OS=Homo sapiens OX=9606 GN=AP2B1 PE=1 SV=1	43	177	21	1.35537e+08	1.41511e+08	1.44483e+08	1.54876e+08	1.56797e+08	1.56991e+08	0.0213701	1.4051e+08	1.56222e+08	-1.57111e+07		8.5848e+06	6.94925e+06	7.76543e+06	4.27709e+06	4.04601e+06	4.78662e+06
Q9Y2T2	AP-3 complex subunit mu-1 OS=Homo sapiens OX=9606 GN=AP3M1 PE=1 SV=1	28	42	9	1.90557e+07	2.08519e+07	1.59776e+07	2.62526e+07	2.36647e+07	2.63406e+07	0.0220434	1.86284e+07	2.54193e+07	-6.79086e+06		4.69897e+07	5.1676e+07	4.39811e+07	3.22106e+07	3.28799e+07	4.18721e+07
O75131	Copine-3 OS=Homo sapiens OX=9606 GN=CPNE3 PE=1 SV=1	39	92	16	7.19712e+07	6.53889e+07	6.42712e+07	8.72597e+07	7.63413e+07	8.36794e+07	0.0221192	6.72104e+07	8.24268e+07	-1.52164e+07		1.07017e+07	1.25756e+07	1.29503e+07	6.04405e+06	6.85187e+06	5.61548e+06
P54727	UV excision repair protein RAD23 homolog B OS=Homo sapiens OX=9606 GN=RAD23B PE=1 SV=1	25	64	8	5.86713e+07	6.52212e+07	5.67297e+07	7.04985e+07	7.12276e+07	7.5549e+07	0.0222902	6.02074e+07	7.2425e+07	-1.22176e+07		2.30222e+07	1.98892e+07	1.87478e+07	8.68811e+06	9.65618e+06	1.29647e+07
Q6YP21	Kynurenine--oxoglutarate transaminase 3 OS=Homo sapiens OX=9606 GN=KYAT3 PE=1 SV=1	17	12	5	7.46946e+06	4.15679e+06	5.49457e+06	1.00457e+07	9.1635e+06	1.22166e+07	0.0227725	5.70694e+06	1.04753e+07	-4.76834e+06		6.88794e+07	6.48139e+07	6.47156e+07	6.70354e+07	8.43366e+07	9.2589e+07
P07686	Beta-hexosaminidase subunit beta OS=Homo sapiens OX=9606 GN=HEXB PE=1 SV=3	28	58	12	3.44124e+07	3.70769e+07	3.84403e+07	4.15522e+07	4.71268e+07	4.38928e+07	0.0229797	3.66432e+07	4.41906e+07	-7.54742e+06		2.60042e+08	2.71453e+08	2.40109e+08	2.33791e+08	2.93866e+08	3.62185e+08
P10599	Thioredoxin OS=Homo sapiens OX=9606 GN=TXN PE=1 SV=3	55	120	6	3.76006e+08	3.48314e+08	3.8409e+08	4.51098e+08	5.36335e+08	5.18035e+08	0.0232025	3.6947e+08	5.01823e+08	-1.32353e+08		3068198	2.59221e+06	2.56771e+06	1.34764e+06	1938591	1.99901e+06
P49419	Alpha-aminoadipic semialdehyde dehydrogenase OS=Homo sapiens OX=9606 GN=ALDH7A1 PE=1 SV=5	42	95	16	8.62228e+07	8.32627e+07	8.52369e+07	9.86786e+07	1.02134e+08	9.3589e+07	0.023461	8.49074e+07	9.8134e+07	-1.32266e+07		1.8379e+08	1.73631e+08	1.78342e+08	1.23201e+08	1.51407e+08	164199821
Q8N1G4	Leucine-rich repeat-containing protein 47 OS=Homo sapiens OX=9606 GN=LRRC47 PE=1 SV=1	23	38	9	1.44776e+07	1.24953e+07	1.02463e+07	1.87819e+07	1.91151e+07	1.63023e+07	0.0235494	1.24064e+07	1.80664e+07	-5.66005e+06		1.57103e+08	1.63102e+08	1.62327e+08	1.10567e+08	1.40325e+08	1.53699e+08
Q9Y450	HBS1-like protein OS=Homo sapiens OX=9606 GN=HBS1L PE=1 SV=1	7	14	4	4.30208e+06	5.4983e+06	4.23683e+06	7.23666e+06	7.13129e+06	6.97321e+06	0.0240058	4.67907e+06	7.11372e+06	-2.43465e+06		1.18974e+07	1.23249e+07	1.32941e+07	1.33933e+07	1.68865e+07	2.07983e+07
Q04695	Keratin, type I cytoskeletal 17 OS=Homo sapiens OX=9606 GN=KRT17 PE=1 SV=2	61	100	19	6.15248e+07	7.34976e+07	6.152e+07	9.12046e+07	1.19447e+08	1.14828e+08	0.0241267	6.55142e+07	1.08493e+08	-4.29788e+07		1.87129e+08	2.00934e+08	1.92302e+08	177400337	2.26598e+08	2.74892e+08
O15403	Monocarboxylate transporter 7 OS=Homo sapiens OX=9606 GN=SLC16A6 PE=1 SV=2	6	3	2		888805	1.35133e+06	3.0758e+06	2.62069e+06	2.40559e+06	0.0243875	1.12007e+06	2.70069e+06	-1.58063e+06		2.14062e+08	1.94193e+08	1.74909e+08	2.36933e+08	2.7948e+08	3.41134e+08
Q8NGA1	Olfactory receptor 1M1 OS=Homo sapiens OX=9606 GN=OR1M1 PE=2 SV=1	2	3	1	1.33727e+06	1.16032e+06		1.8129e+06	2.22987e+06	2.42726e+06	0.0244532	1.24879e+06	2.15668e+06	-907883		2.46602e+08	2.56765e+08	2.42531e+08	1.49632e+08	2.01834e+08	2.18935e+08
P24390	ER lumen protein-retaining receptor 1 OS=Homo sapiens OX=9606 GN=KDELR1 PE=1 SV=1	17	3	2	923456	1.05634e+06		2.78231e+06	3.06504e+06	2.09138e+06	0.024522	989896	2.64625e+06	-1.65635e+06		3.81364e+08	3.76123e+08	3.71744e+08	3.58417e+08	4.0997e+08	496244872
Q96KP4	Cytosolic non-specific dipeptidase OS=Homo sapiens OX=9606 GN=CNDP2 PE=1 SV=2	48	42	13	1.10258e+07	1.24202e+07	1.30354e+07	2.70021e+07	3.71086e+07	3.91137e+07	0.0248486	1.21605e+07	3.44081e+07	-2.22477e+07		7.70588e+08	708514095	6.42996e+08	7.77143e+08	1.02676e+09	1.32931e+09
Q9UNE7	E3 ubiquitin-protein ligase CHIP OS=Homo sapiens OX=9606 GN=STUB1 PE=1 SV=2	30	26	7	1.70703e+07	1.64985e+07	1.3528e+07	2.17469e+07	2.87871e+07	2.50395e+07	0.0249243	1.56989e+07	2.51912e+07	-9.49226e+06		4.51965e+07	4.82743e+07	4.34686e+07	3.25333e+07	4.06224e+07	4.90816e+07
Q9Y4P3	Transducin beta-like protein 2 OS=Homo sapiens OX=9606 GN=TBL2 PE=1 SV=1	42	74	14	3.93915e+07	3.68332e+07	3.64227e+07	4.7081e+07	5.66581e+07	5.41201e+07	0.0252487	3.75491e+07	5.26197e+07	-1.50706e+07		4.2282e+07	6.1723e+07	5.59669e+07	8.37377e+07	1.34994e+08	1.487e+08
P01215	Glycoprotein hormones alpha chain OS=Homo sapiens OX=9606 GN=CGA PE=1 SV=1	7	4	1	1.84277e+06	1.11907e+06	1.15011e+06	3.59388e+07	2.3461e+07	22930732	0.0252601	1.37065e+06	2.74435e+07	-2.60729e+07		1.94489e+06	1.7854e+06	2.40009e+06	3.68953e+06	4.4688e+06	4.18773e+06
Q9H1E3	Nuclear ubiquitous casein and cyclin-dependent kinase substrate 1 OS=Homo sapiens OX=9606 GN=NUCKS1 PE=1 SV=1	4	10	1	6.74463e+06	5.20883e+06	8.29592e+06	1.1429e+07	1.33392e+07	9794297	0.0253592	6.74979e+06	1.15208e+07	-4.77102e+06		1.1123e+07	8.09598e+06	1.07657e+07	1.74262e+06	3568583	5.53151e+06
P11586	C-1-tetrahydrofolate synthase, cytoplasmic OS=Homo sapiens OX=9606 GN=MTHFD1 PE=1 SV=3	56	215	37	2.2103e+08	2.43146e+08	2.15993e+08	2.65314e+08	2.55331e+08	2.8478e+08	0.0255084	2.26723e+08	2.68475e+08	-4.17519e+07		5.13875e+07	4.60435e+07	4.68854e+07	3.09512e+07	3.18609e+07	35025911
P29401	Transketolase OS=Homo sapiens OX=9606 GN=TKT PE=1 SV=3	80	389	34	1.05164e+09	1.08684e+09	1.0108e+09	1.27619e+09	1.42916e+09	1.50821e+09	0.0258805	1.04976e+09	1.40452e+09	-3.54761e+08		1.52841e+08	1.51628e+08	1.22498e+08	6.48149e+07	8.57816e+07	9.42475e+07
A6NDG6	Glycerol-3-phosphate phosphatase OS=Homo sapiens OX=9606 GN=PGP PE=1 SV=1	48	67	10	4.58001e+07	5.17679e+07	5.23146e+07	6.20836e+07	5.98977e+07	5.99338e+07	0.0259338	4.99609e+07	6.06383e+07	-1.06775e+07		1.01343e+07	9.16793e+06	7.85368e+06	4.82142e+06	6.13974e+06	5.40565e+06
P27824	Calnexin OS=Homo sapiens OX=9606 GN=CANX PE=1 SV=2	39	172	19	4.76419e+08	4.36528e+08	5.32047e+08	7.18112e+08	5.97233e+08	6.2277e+08	0.0264349	4.81664e+08	6.46038e+08	-1.64374e+08		2.60711e+07	2.16935e+07	2.33148e+07	1.27797e+07	1.70653e+07	1.64515e+07
P04075	Fructose-bisphosphate aldolase A OS=Homo sapiens OX=9606 GN=ALDOA PE=1 SV=2	79	310	22	1.25965e+09	1.33247e+09	1.40758e+09	1.57273e+09	1.52191e+09	1.47008e+09	0.0271347	1.33323e+09	1.52157e+09	-1.88339e+08		6.58587e+06	7.04928e+06	6.5072e+06	5.10154e+06	5.75814e+06	7.10662e+06
P30041	Peroxiredoxin-6 OS=Homo sapiens OX=9606 GN=PRDX6 PE=1 SV=3	68	200	18	4.65759e+08	5.00643e+08	3.96878e+08	5.84579e+08	5.54928e+08	6.5391e+08	0.0276108	4.54426e+08	5.97806e+08	-1.43379e+08		2.34157e+07	2.21458e+07	1.8245e+07	1.01929e+07	1.47895e+07	1.54572e+07
Q9NW13	RNA-binding protein 28 OS=Homo sapiens OX=9606 GN=RBM28 PE=1 SV=3	10	12	6	1.13716e+06	977026	1.1577e+06	1.43865e+06	1.51566e+06	1.80069e+06	0.0282155	1.09063e+06	1.585e+06	-494371		2.68899e+06	2.60487e+06	3.00587e+06	5.98664e+06	9.30786e+06	1.10344e+07
Q92973	Transportin-1 OS=Homo sapiens OX=9606 GN=TNPO1 PE=1 SV=2	38	166	20	1.9803e+08	1.9807e+08	1.72352e+08	2.17789e+08	2.49998e+08	2.56194e+08	0.0282524	1.89484e+08	2.41327e+08	-5.18435e+07		3.83389e+07	4.15776e+07	4.12741e+07	2.77897e+07	2.86585e+07	3.47589e+07
Q16352	Alpha-internexin OS=Homo sapiens OX=9606 GN=INA PE=1 SV=2	11	25	3	362222	1.91485e+06	969693	2.44686e+06	3.26795e+06	3.40198e+06	0.0286363	1.08226e+06	3.03893e+06	-1.95668e+06		2.24898e+09	2.20942e+09	2.43827e+09	2.65409e+09	3.18093e+09	3.95603e+09
Q7L0Y3	tRNA methyltransferase 10 homolog C OS=Homo sapiens OX=9606 GN=TRMT10C PE=1 SV=2	42	44	12	2.44119e+07	2.47863e+07	2.00933e+07	2.89223e+07	3.10922e+07	3.03648e+07	0.0286822	2.30971e+07	3.01264e+07	-7.02928e+06		4.48779e+07	5.14693e+07	4.61422e+07	3.26456e+07	3.3985e+07	4.33326e+07
Q06210	Glutamine--fructose-6-phosphate aminotransferase [isomerizing] 1 OS=Homo sapiens OX=9606 GN=GFPT1 PE=1 SV=3	59	175	25	1.5473e+08	1.64349e+08	1.52319e+08	2.0849e+08	1.96582e+08	1.80101e+08	0.0287125	1.57133e+08	1.95058e+08	-3.79247e+07		951959	1.01533e+06	1.03295e+06	235809	523394	634172
P19338	Nucleolin OS=Homo sapiens OX=9606 GN=NCL PE=1 SV=3	34	216	25	4.66991e+08	5.14187e+08	5.34338e+08	6.1304e+08	5.91855e+08	5.7767e+08	0.02881	5.05172e+08	5.94189e+08	-8.90164e+07		1.75834e+08	1.70014e+08	1.72639e+08	1.76776e+08	2.06738e+08	2.7763e+08
P62191	26S proteasome regulatory subunit 4 OS=Homo sapiens OX=9606 GN=PSMC1 PE=1 SV=1	44	97	14	6.82829e+07	6.44702e+07	7.41475e+07	8.24189e+07	8.43074e+07	8.07574e+07	0.0291339	6.89669e+07	8.24946e+07	-1.35277e+07		5.54457e+09	5.73346e+09	5.31527e+09	3.70639e+09	4.69372e+09	5.13199e+09
P53365	Arfaptin-2 OS=Homo sapiens OX=9606 GN=ARFIP2 PE=1 SV=1	18	15	4	5.18921e+06	3.07426e+06	2.63542e+06	8.77844e+06	9.11642e+06	5.97287e+06	0.029484	3.63296e+06	7.95591e+06	-4.32295e+06		6.26784e+06	6.04029e+06	6.33605e+06	3.68893e+06	4.48528e+06	5.48828e+06
Q96CW1	AP-2 complex subunit mu OS=Homo sapiens OX=9606 GN=AP2M1 PE=1 SV=2	32	49	10	3.49055e+07	3.89889e+07	3.46995e+07	4.10453e+07	4.77005e+07	4.72071e+07	0.0300736	3.61979e+07	4.53176e+07	-9.1197e+06		4.5655e+08	4.31128e+08	4.68922e+08	3.00694e+08	3.32851e+08	3.87606e+08
O60763	General vesicular transport factor p115 OS=Homo sapiens OX=9606 GN=USO1 PE=1 SV=2	33	86	21	3.1326e+07	3.30929e+07	3.29471e+07	4.22832e+07	4.98225e+07	42823403	0.0301933	3.24553e+07	4.49764e+07	-1.2521e+07		6.89337e+07	7.06201e+07	7.20765e+07	4.58885e+07	5.87236e+07	6.91352e+07
O00410	Importin-5 OS=Homo sapiens OX=9606 GN=IPO5 PE=1 SV=4	51	219	38	2.16754e+08	2.11764e+08	1.80957e+08	2.47049e+08	2.6228e+08	2.99939e+08	0.0305805	2.03158e+08	2.69756e+08	-6.65979e+07		8.11215e+07	9.60037e+07	7.79566e+07	4.81036e+07	6.25742e+07	5.74965e+07
O76094	Signal recognition particle subunit SRP72 OS=Homo sapiens OX=9606 GN=SRP72 PE=1 SV=3	50	116	24	1.22623e+08	1.36751e+08	1.34832e+08	1.44574e+08	1.52391e+08	1.53307e+08	0.0309865	1.31402e+08	1.50091e+08	-1.86883e+07		8.1846e+07	8.25999e+07	7.75504e+07	4.01408e+07	4.65322e+07	6.87163e+07
Q96CX2	BTB/POZ domain-containing protein KCTD12 OS=Homo sapiens OX=9606 GN=KCTD12 PE=1 SV=1	8	4	2	284801		385498	839108	752565	799481	0.0312032	335149	797051	-461902		1.21203e+07	9.54089e+06	1.19047e+07	5.91294e+06	4.18275e+06	6.02739e+06
P28331	NADH-ubiquinone oxidoreductase 75 kDa subunit, mitochondrial OS=Homo sapiens OX=9606 GN=NDUFS1 PE=1 SV=3	25	47	13	1.95794e+07	2.22287e+07	1.76678e+07	2.51045e+07	3.13343e+07	2.65808e+07	0.0318481	1.98253e+07	2.76732e+07	-7.84789e+06		1.10867e+09	1.04807e+09	1.16497e+09	6.25276e+08	7.26258e+08	8.31948e+08
P60953	Cell division control protein 42 homolog OS=Homo sapiens OX=9606 GN=CDC42 PE=1 SV=2	53	67	6	9.46826e+07	1.00747e+08	8.88263e+07	1.12733e+08	1.05423e+08	1.20376e+08	0.0328416	9.47519e+07	1.12844e+08	-1.80921e+07		6.74565e+06	6.07803e+06	6.46005e+06	3.43337e+06	5.16242e+06	5.24911e+06
P07311	Acylphosphatase-1 OS=Homo sapiens OX=9606 GN=ACYP1 PE=1 SV=2	25	6	2	1.57071e+06	1.47633e+06	1.62284e+06	3.2098e+06	2.86613e+06	2.36324e+06	0.032961	1.55663e+06	2.81305e+06	-1.25643e+06		5.28559e+07	5.64339e+07	5.13609e+07	2.47424e+07	3.87083e+07	4.01303e+07
P43121	Cell surface glycoprotein MUC18 OS=Homo sapiens OX=9606 GN=MCAM PE=1 SV=2	38	98	19	6.97817e+07	8.35288e+07	8.00927e+07	1.42585e+08	1.08975e+08	1.46684e+08	0.0330636	7.78011e+07	1.32748e+08	-5.49468e+07		3.21343e+07	3.28488e+07	2.68807e+07	1.50554e+07	1.78274e+07	2.15097e+07
Q6P2P2	Protein arginine N-methyltransferase 9 OS=Homo sapiens OX=9606 GN=PRMT9 PE=1 SV=1	7	10	3	1.39564e+06	1.64544e+06	1.46558e+06	2.26119e+06	1.85127e+06	2.34584e+06	0.0333205	1.50222e+06	2.15276e+06	-650544		8.00926e+06	8.73465e+06	7.48031e+06	5.03746e+06	6.3067e+06	7.45892e+06
Q15274	Nicotinate-nucleotide pyrophosphorylase [carboxylating] OS=Homo sapiens OX=9606 GN=QPRT PE=1 SV=3	64	55	10	5.08916e+07	5.12673e+07	6.65476e+07	1.68228e+08	1.30409e+08	1.10182e+08	0.0333558	5.62355e+07	1.36273e+08	-8.00375e+07		2.62918e+07	2.55392e+07	1.92906e+07	1.04409e+07	1.43751e+07	9.40241e+06
P16083	Ribosyldihydronicotinamide dehydrogenase [quinone] OS=Homo sapiens OX=9606 GN=NQO2 PE=1 SV=5	47	36	7	1.4996e+07	1.68869e+07	2.01402e+07	2.78206e+07	2.64574e+07	3.62384e+07	0.0344929	1.7341e+07	3.01721e+07	-1.28311e+07		1.65085e+06	2.06724e+06	1.40197e+06	696420	381229	1.0269e+06
Q86VU5	Catechol O-methyltransferase domain-containing protein 1 OS=Homo sapiens OX=9606 GN=COMTD1 PE=1 SV=1	40	28	6	1.24012e+07	1.03649e+07	9.71465e+06	1.32904e+07	1.40327e+07	1.50076e+07	0.0347476	1.08269e+07	1.41102e+07	-3.28332e+06		1.70685e+07	1.4922e+07	1.85042e+07	1.92633e+07	2.59701e+07	2.87153e+07
Q15393	Splicing factor 3B subunit 3 OS=Homo sapiens OX=9606 GN=SF3B3 PE=1 SV=4	42	181	33	1.98744e+08	1.86072e+08	1.71306e+08	2.08987e+08	2.14687e+08	2.29206e+08	0.0350281	1.85374e+08	2.17627e+08	-3.22526e+07		3.24922e+06	3.19521e+06	2.70892e+06	1.62342e+06	2.02266e+06	2.40986e+06
O15027	Protein transport protein Sec16A OS=Homo sapiens OX=9606 GN=SEC16A PE=1 SV=4	8	46	13	1.62377e+07	1.69721e+07	1.50147e+07	1.85347e+07	1.78926e+07	2.01837e+07	0.0362746	1.60748e+07	1.88703e+07	-2.7955e+06			543673	576692		1.13001e+06	1.32297e+06
P29966	Myristoylated alanine-rich C-kinase substrate OS=Homo sapiens OX=9606 GN=MARCKS PE=1 SV=4	8	7	2	7.67797e+06	4.10576e+06	4.36159e+06	1.69673e+07	1.12182e+07	1.1096e+07	0.0368342	5.38177e+06	1.30938e+07	-7.71207e+06		4.10106e+07	4.64236e+07	4.72327e+07	5.46474e+07	5.61921e+07	72551247
P13861	cAMP-dependent protein kinase type II-alpha regulatory subunit OS=Homo sapiens OX=9606 GN=PRKAR2A PE=1 SV=2	46	68	15	2.68395e+08	2.51871e+08	2.49711e+08	3.21876e+08	3.98798e+08	3.54447e+08	0.0374404	2.56659e+08	3.58374e+08	-1.01715e+08		9.25848e+07	9.08236e+07	6.85296e+07	2.6515e+07	3.30324e+07	4.51996e+07
Q9Y281	Cofilin-2 OS=Homo sapiens OX=9606 GN=CFL2 PE=1 SV=1	64	70	6	1.26533e+07	1.31369e+07	1.23582e+07	1.71234e+07	1.50034e+07	1.5107e+07	0.0375335	1.27161e+07	1.57446e+07	-3.02848e+06		9.79639e+06	9.30863e+06	1.51039e+07	3.59481e+07	3.7855e+07	3.51109e+07
Q13200	26S proteasome non-ATPase regulatory subunit 2 OS=Homo sapiens OX=9606 GN=PSMD2 PE=1 SV=3	41	144	26	1.19249e+08	1.14347e+08	1.00536e+08	1.28723e+08	1.37577e+08	1.35793e+08	0.038105	1.11377e+08	1.34031e+08	-2.26539e+07		7.23045e+07	7.35221e+07	8.87547e+07	1.02589e+08	1.16625e+08	1.32184e+08
Q9Y679	Ancient ubiquitous protein 1 OS=Homo sapiens OX=9606 GN=AUP1 PE=1 SV=2	27	26	7	1.09682e+07	1.00395e+07	7.8952e+06	1.49895e+07	1.23013e+07	1.67245e+07	0.0383068	9.6343e+06	1.46718e+07	-5.0375e+06		3.52779e+07	3.78225e+07	4.10548e+07	4.32989e+07	5.21618e+07	5.77062e+07
O43920	NADH dehydrogenase [ubiquinone] iron-sulfur protein 5 OS=Homo sapiens OX=9606 GN=NDUFS5 PE=1 SV=3	23	6	2	2.2202e+06	2.93005e+06	1.33786e+06	4.01437e+06	4.43566e+06	3.84754e+06	0.0387656	2.16271e+06	4.09919e+06	-1.93649e+06		3.19907e+06	5.15245e+06	4.48187e+06	5.89588e+06	9.67381e+06	1.04857e+07
O96005	Cleft lip and palate transmembrane protein 1 OS=Homo sapiens OX=9606 GN=CLPTM1 PE=1 SV=1	9	24	5	1.78441e+07	1.83922e+07	1.75903e+07	1.8752e+07	1.93284e+07	1.86427e+07	0.0391868	1.79422e+07	1.89077e+07	-965467		7.41656e+07	8.93072e+07	8.47514e+07	8.93684e+07	1.02831e+08	1.40012e+08
P61916	NPC intracellular cholesterol transporter 2 OS=Homo sapiens OX=9606 GN=NPC2 PE=1 SV=1	38	25	4	3.43204e+07	4.19516e+07	2.89411e+07	5.30674e+07	5.20993e+07	4.42188e+07	0.0391981	3.50711e+07	4.97952e+07	-1.47241e+07		4.53482e+07	4.74376e+07	4.06534e+07	3.02309e+07	3.54082e+07	4.70909e+07
Q9NZJ7	Mitochondrial carrier homolog 1 OS=Homo sapiens OX=9606 GN=MTCH1 PE=1 SV=1	24	23	6	7.78247e+06	5.09949e+06	8.0715e+06	1.2178e+07	9.39099e+06	1.07506e+07	0.0393067	6.98449e+06	1.07732e+07	-3.78871e+06		6.21745e+07	7.12787e+07	7.53287e+07	3.87265e+07	4.51818e+07	4.3162e+07
Q9H496	Torsin-1A-interacting protein 2, isoform IFRG15 OS=Homo sapiens OX=9606 GN=TOR1AIP2 PE=1 SV=1	11	4	1	643634	1.63934e+06	931377	2.16353e+06	1.99685e+06	3.04439e+06	0.0393505	1.07145e+06	2.40159e+06	-1.33014e+06		2.05011e+07	2.25235e+07	2.43448e+07	2.6685e+07	3.88784e+07	3.94721e+07
P10768	S-formylglutathione hydrolase OS=Homo sapiens OX=9606 GN=ESD PE=1 SV=2	55	55	9	4.78638e+07	5.33348e+07	4.98488e+07	5.88909e+07	6.44555e+07	7.13069e+07	0.0393883	5.03491e+07	6.48844e+07	-1.45353e+07		3.43224e+07	5.02147e+07	3.47512e+07	5.89617e+07	9.66103e+07	1.1445e+08
Q5T6F2	Ubiquitin-associated protein 2 OS=Homo sapiens OX=9606 GN=UBAP2 PE=1 SV=1	7	20	5	2.47299e+06	3.01257e+06	3.26488e+06	3.7115e+06	4.40349e+06	5.01917e+06	0.0394922	2.91681e+06	4.37805e+06	-1.46124e+06		3.09055e+07	2.42788e+07	2.16984e+07	8.18723e+06	9.93611e+06	8.46173e+06
Q9Y490	Talin-1 OS=Homo sapiens OX=9606 GN=TLN1 PE=1 SV=3	45	318	68	2.03769e+08	1.96683e+08	1.93505e+08	2.13622e+08	2.13966e+08	2.04765e+08	0.0401783	1.97986e+08	2.10784e+08	-1.27987e+07		1.8572e+07	1.70892e+07	1.93649e+07	1.17436e+07	1.05365e+07	1.41112e+07
Q2TB90	Putative hexokinase HKDC1 OS=Homo sapiens OX=9606 GN=HKDC1 PE=1 SV=3	26	83	19	2.79494e+07	3.87555e+07	5.55797e+07	7.88329e+07	7.65709e+07	7.05632e+07	0.0403355	4.07615e+07	7.53223e+07	-3.45608e+07		4.23781e+06	1.64479e+06	2.32799e+06	5.81462e+06	8.03898e+06	8.36367e+06
P35610	Sterol O-acyltransferase 1 OS=Homo sapiens OX=9606 GN=SOAT1 PE=1 SV=3	14	18	6	8.38675e+06	8.72897e+06	7.11284e+06	9.94204e+06	1.00081e+07	1.19832e+07	0.0409851	8.07619e+06	1.06444e+07	-2.56826e+06		1.09937e+08	1.18479e+08	1.20474e+08	7.59545e+07	8.36769e+07	1.05715e+08
Q9BXP5	Serrate RNA effector molecule homolog OS=Homo sapiens OX=9606 GN=SRRT PE=1 SV=1	22	53	14	3.77647e+07	3.82706e+07	4.28273e+07	4.64371e+07	4.72801e+07	4.70835e+07	0.0422346	3.96209e+07	4.69336e+07	-7.31269e+06		2.65988e+07	3.26438e+07	3.1367e+07	1.84114e+07	1.80492e+07	1.95994e+07
Q96SW2	Protein cereblon OS=Homo sapiens OX=9606 GN=CRBN PE=1 SV=1	3	1	1	820688	702219		1.09647e+06		1.17983e+06	0.0437409	761453	1.13815e+06	-376695		4.94585e+07	5.26532e+07	3.99025e+07	2.27863e+07	2.82518e+07	4.17195e+07
P31948	Stress-induced-phosphoprotein 1 OS=Homo sapiens OX=9606 GN=STIP1 PE=1 SV=1	52	222	32	3.68993e+08	3.48846e+08	3.59811e+08	4.55935e+08	4.06508e+08	4.08744e+08	0.0442353	3.59217e+08	4.23729e+08	-6.45123e+07		1.45806e+07	1.24266e+07	1.19704e+07	6.80365e+06	7.66275e+06	1.03208e+07
P46926	Glucosamine-6-phosphate isomerase 1 OS=Homo sapiens OX=9606 GN=GNPDA1 PE=1 SV=1	53	50	5	5.4539e+07	5.90309e+07	5.88587e+07	6.43843e+07	6.37474e+07	6.4084e+07	0.0443003	5.74762e+07	6.40719e+07	-6.59568e+06		1.89803e+08	1.91668e+08	1.7103e+08	1.1161e+08	1.54178e+08	1.82622e+08
Q00653	Nuclear factor NF-kappa-B p100 subunit OS=Homo sapiens OX=9606 GN=NFKB2 PE=1 SV=4	24	64	15	2.18975e+07	2.23775e+07	2.74616e+07	3.7321e+07	3.76133e+07	2.88267e+07	0.0443295	2.39122e+07	3.4587e+07	-1.06748e+07		3.99073e+09	3.77697e+09	4.24087e+09	5.27706e+09	5.22618e+09	6.97721e+09
Q8NC51	Plasminogen activator inhibitor 1 RNA-binding protein OS=Homo sapiens OX=9606 GN=SERBP1 PE=1 SV=2	21	30	6	1.72032e+07	1.60695e+07	9.12118e+06	2.60346e+07	2.43849e+07	2.45187e+07	0.0450419	1.41313e+07	2.49794e+07	-1.08481e+07		5.74851e+07	6.33228e+07	6.75815e+07	7.43417e+07	9.11947e+07	1.11467e+08
Q9BWM7	Sideroflexin-3 OS=Homo sapiens OX=9606 GN=SFXN3 PE=1 SV=3	47	65	9	5.53298e+07	5.04038e+07	5.89555e+07	6.73045e+07	6.2935e+07	6.17355e+07	0.0455427	5.48964e+07	6.39917e+07	-9.09527e+06		1.18974e+07	1.16905e+07	1.20146e+07	5.98173e+06	9.13268e+06	1.04569e+07
Q9H4M9	EH domain-containing protein 1 OS=Homo sapiens OX=9606 GN=EHD1 PE=1 SV=2	50	57	16	2.03003e+07	1.90047e+07	1.33661e+07	2.63331e+07	2.71122e+07	2.4662e+07	0.0458025	1.75571e+07	2.60358e+07	-8.47871e+06		9.09547e+06	8.32511e+06	6.40976e+06	4.06319e+06	3.44227e+06	4.64706e+06
P46940	Ras GTPase-activating-like protein IQGAP1 OS=Homo sapiens OX=9606 GN=IQGAP1 PE=1 SV=1	62	591	81	7.54187e+08	7.31297e+08	6.47123e+08	8.50862e+08	8.49769e+08	8.62278e+08	0.0459594	7.10869e+08	8.54303e+08	-1.43434e+08		2.78325e+07	3.1405e+07	2.61778e+07	1.96142e+07	2.11523e+07	2.36125e+07
Q8IX12	Cell division cycle and apoptosis regulator protein 1 OS=Homo sapiens OX=9606 GN=CCAR1 PE=1 SV=2	21	76	19	3.94405e+07	3.74518e+07	3.92141e+07	4.62852e+07	5.45943e+07	4.75765e+07	0.0460118	3.87021e+07	4.94853e+07	-1.07832e+07		3.66581e+06	3.22508e+06	3.82413e+06	5.74786e+06	5.35772e+06	7.80466e+06
Q8IUD2	ELKS/Rab6-interacting/CAST family member 1 OS=Homo sapiens OX=9606 GN=ERC1 PE=1 SV=1	1	1	1		1.58404e+06	1.5638e+06	2.17241e+06	1.83112e+06	2.03821e+06	0.0460242	1.57392e+06	2.01391e+06	-439994		2.30427e+07	2.16557e+07	1.78946e+07	1.11091e+07	1.58203e+07	1.53324e+07
Q15942	Zyxin OS=Homo sapiens OX=9606 GN=ZYX PE=1 SV=1	38	79	13	5.4489e+07	4.01673e+07	5.13571e+07	7.53303e+07	5.9369e+07	6.57533e+07	0.0464076	4.86711e+07	6.68175e+07	-1.81464e+07		39961106	4.07271e+07	4.83402e+07	1.44993e+07	1.78574e+07	1.88704e+07
Q9H477	Ribokinase OS=Homo sapiens OX=9606 GN=RBKS PE=1 SV=1	9	2	2		816257	419761	1.63315e+06	2.37286e+06	1377548	0.0465168	618009	1.79452e+06	-1.17651e+06		1.11952e+07	1.06221e+07	8.08652e+06	5.37643e+06	5.68241e+06	5.2982e+06
O60784	Target of Myb protein 1 OS=Homo sapiens OX=9606 GN=TOM1 PE=1 SV=2	6	10	2	3.42978e+06	2.84878e+06	3.17257e+06	5.09428e+06	4.79849e+06	6.6838e+06	0.046639	3.15037e+06	5.52552e+06	-2.37515e+06		2.40035e+07	2.15513e+07	1.90061e+07	1.15892e+07	1.68358e+07	1.67314e+07
Q00610	Clathrin heavy chain 1 OS=Homo sapiens OX=9606 GN=CLTC PE=1 SV=5	65	651	67	9.79085e+08	9.34059e+08	8.70096e+08	1.00679e+09	1.14762e+09	1.16091e+09	0.0478469	9.27746e+08	1.10511e+09	-1.77362e+08		2.38458e+08	2.38701e+08	2.02714e+08	1.40152e+08	1.93329e+08	2.09246e+08
Q96E17	Ras-related protein Rab-3C OS=Homo sapiens OX=9606 GN=RAB3C PE=2 SV=1	10	37	1	3.58557e+06	5.1497e+06	4.35454e+06	5.90212e+06	8.2426e+06	6509814	0.0478825	4.36327e+06	6.88484e+06	-2.52158e+06		8.25112e+07	7.76807e+07	9.05889e+07	3.9721e+07	5.37887e+07	7.57744e+07
Q9UHL4	Dipeptidyl peptidase 2 OS=Homo sapiens OX=9606 GN=DPP7 PE=1 SV=3	22	17	7	3.37905e+06	2.58773e+06	2.39883e+06	5.48797e+06	9.6939e+06	8.22949e+06	0.0485239	2.78854e+06	7.80379e+06	-5.01525e+06		3.66008e+07	3.64463e+07	3.11259e+07	1.91477e+07	1.58327e+07	2.7941e+07
P10620	Microsomal glutathione S-transferase 1 OS=Homo sapiens OX=9606 GN=MGST1 PE=1 SV=1	27	42	4	2.87595e+07	3.45679e+07	3.10548e+07	3.78218e+07	4.66434e+07	3.92386e+07	0.0487318	3.14607e+07	4.12346e+07	-9.77385e+06		4.39367e+06	3648794	4.32626e+06	4.50651e+06	5.92371e+06	6.87757e+06
P30740	Leukocyte elastase inhibitor OS=Homo sapiens OX=9606 GN=SERPINB1 PE=1 SV=1	40	66	12	4.38987e+07	4.58174e+07	3.92647e+07	4.70451e+07	5.09366e+07	5.27833e+07	0.049022	4.29936e+07	5.0255e+07	-7.26143e+06		5.87058e+07	5.59037e+07	4.90597e+07	3.52817e+07	4.45809e+07	4.90712e+07
Q5TFE4	5'-nucleotidase domain-containing protein 1 OS=Homo sapiens OX=9606 GN=NT5DC1 PE=1 SV=1	17	16	5	2.02843e+06	2.10772e+06	1.81696e+06	3.2502e+06	2.83984e+06	2.45874e+06	0.0491001	1.98437e+06	2.84959e+06	-865224		1.80244e+07	2.07551e+07	2.07236e+07	1.18048e+07	1.33909e+07	1.5178e+07

## Sheet: downregulated
Accession	Description	Coverage [%]	# PSMs	# Unique Peptides	Abundances (N): NC1	Abundances (N): NC2	Abundances (N): NC3	Abundances (N): SHB1	Abundances (N): SHB2	Abundances (N): SHB3	P value (t-test)	Average NC	Average SHB	Difference value		Abundance: NC1	Abundance: NC2	Abundance: NC3	Abundance: SHB1	Abundance: SHB2	Abundance: SHB3
O75390	Citrate synthase, mitochondrial OS=Homo sapiens OX=9606 GN=CS PE=1 SV=2	53	133	17	3.12463e+08	3.11264e+08	3.30888e+08	2.05873e+08	1.81927e+08	1.93312e+08	0.00019526	3.18205e+08	1.93704e+08	1.24501e+08		4.61684e+07	4.43888e+07	4.03139e+07	3.07513e+07	3.56891e+07	4.69774e+07
P08729	Keratin, type II cytoskeletal 7 OS=Homo sapiens OX=9606 GN=KRT7 PE=1 SV=5	45	157	18	1.36116e+08	1.40999e+08	1.38371e+08	1.02217e+08	1.0456e+08	1.08549e+08	0.000208154	1.38495e+08	1.05108e+08	3.33869e+07		551430	690181	450631	150499	204693	395803
P51610	Host cell factor 1 OS=Homo sapiens OX=9606 GN=HCFC1 PE=1 SV=2	10	49	13	3.84466e+07	3.76428e+07	3.56748e+07	2.42892e+07	2.29116e+07	2.50821e+07	0.000322942	3.72547e+07	2.40943e+07	1.31605e+07		8.50371e+07	1.07963e+08	9.03423e+07	1.21583e+08	1.74816e+08	1.68005e+08
P31150	Rab GDP dissociation inhibitor alpha OS=Homo sapiens OX=9606 GN=GDI1 PE=1 SV=2	62	125	14	4.25445e+07	3.75814e+07	3.8386e+07	2.11874e+07	1.65427e+07	1.83246e+07	0.000572422	3.95039e+07	1.86849e+07	2.08191e+07		1.80018e+07	1.63228e+07	1.41979e+07	1.69466e+07	2.2408e+07	2.97066e+07
P60174	Triosephosphate isomerase OS=Homo sapiens OX=9606 GN=TPI1 PE=1 SV=3	73	242	18	1.29105e+09	1.33134e+09	1.26288e+09	1.00019e+09	1.04451e+09	1.0158e+09	0.000703798	1.29509e+09	1.02017e+09	2.74922e+08		3.5423e+07	2.80771e+07	2.76246e+07	1.36977e+07	1.48749e+07	2.25639e+07
Q8NBJ5	Procollagen galactosyltransferase 1 OS=Homo sapiens OX=9606 GN=COLGALT1 PE=1 SV=1	35	105	18	8.85884e+07	9.69546e+07	8.91689e+07	5.2383e+07	4.34315e+07	5.43442e+07	0.000807179	9.15707e+07	5.00529e+07	4.15178e+07		2.35524e+08	2.53562e+08	2.45088e+08	1.51948e+08	1.83373e+08	2.55288e+08
Q9NZV1	Cysteine-rich motor neuron 1 protein OS=Homo sapiens OX=9606 GN=CRIM1 PE=1 SV=1	8	9	6	6.96086e+06	7.73813e+06	6.37483e+06	939720	2.35707e+06	2.22574e+06	0.00107133	7.02461e+06	1.84084e+06	5.18376e+06		8.22278e+07	5.93041e+07	7.54695e+07	2.74686e+07	3.86253e+07	3.00256e+07
Q8N201	Integrator complex subunit 1 OS=Homo sapiens OX=9606 GN=INTS1 PE=1 SV=2	1	3	1	963525	986865		412557	429604		0.00113381	975195	421080	554115		5.52977e+07	6.28064e+07	5.6059e+07	6.00181e+07	7.87936e+07	1.03017e+08
Q02809	Procollagen-lysine,2-oxoglutarate 5-dioxygenase 1 OS=Homo sapiens OX=9606 GN=PLOD1 PE=1 SV=2	36	73	19	3.78463e+07	3.95204e+07	3.46919e+07	2.3211e+07	2.2421e+07	1.94934e+07	0.00122085	3.73529e+07	2.17085e+07	1.56444e+07		5.2614e+06	5.23659e+06	5.72596e+06	3.64263e+06	3.51474e+06	4721339
Q9BQE5	Apolipoprotein L2 OS=Homo sapiens OX=9606 GN=APOL2 PE=1 SV=1	7	6	2	1.64501e+06	1.53336e+06	1.57138e+06	749546	568972	522261	0.00136267	1.58325e+06	613593	969656		1.40253e+08	1.40454e+08	1.55266e+08	9.36731e+07	1.03908e+08	1.16336e+08
P05783	Keratin, type I cytoskeletal 18 OS=Homo sapiens OX=9606 GN=KRT18 PE=1 SV=2	78	276	30	9.09032e+08	8.77122e+08	9.61104e+08	6.68357e+08	5.71718e+08	5.91534e+08	0.00154303	9.15753e+08	6.10536e+08	3.05217e+08		1.13767e+08	1.11971e+08	129810589	1.48335e+08	1.78602e+08	2.14982e+08
P30086	Phosphatidylethanolamine-binding protein 1 OS=Homo sapiens OX=9606 GN=PEBP1 PE=1 SV=3	81	116	13	2.59077e+08	2.74916e+08	2.90091e+08	1.91673e+08	1.72149e+08	1.57468e+08	0.00170968	2.74695e+08	1.73764e+08	1.00931e+08		355068	503445	560711	593236	867896	1.06389e+06
Q9GZL7	Ribosome biogenesis protein WDR12 OS=Homo sapiens OX=9606 GN=WDR12 PE=1 SV=2	12	8	4	6.43158e+06	7.1217e+06	6.83604e+06	3.76591e+06	3.9256e+06		0.00184436	6.79644e+06	3.84576e+06	2.95068e+06		6.15896e+06	4.60123e+06	4.56381e+06	2.48299e+06	2.20902e+06	1.33144e+06
Q9BYG5	Partitioning defective 6 homolog beta OS=Homo sapiens OX=9606 GN=PARD6B PE=1 SV=1	2	5	1	1.6361e+06	1.41227e+06	1.47162e+06	646459	416955	724522	0.00194317	1.50667e+06	595978	910687		1.94852e+07	2.01907e+07	1.80858e+07	1.77373e+07	2.3354e+07	2.76447e+07
Q9Y2W2	WW domain-binding protein 11 OS=Homo sapiens OX=9606 GN=WBP11 PE=1 SV=1	15	33	7	2.22882e+07	1.98705e+07	2.24165e+07	1.3285e+07	1.07225e+07	1.37055e+07	0.002099	2.15251e+07	1.2571e+07	8.95407e+06		14559363	1.36553e+07	1.43687e+07	1.45538e+07	1.58823e+07	2.00208e+07
P13804	Electron transfer flavoprotein subunit alpha, mitochondrial OS=Homo sapiens OX=9606 GN=ETFA PE=1 SV=1	56	81	12	8.37784e+07	7.83917e+07	8.04106e+07	6.83266e+07	6.60323e+07	6.33462e+07	0.00223086	8.08602e+07	6.59017e+07	1.49585e+07		1.3964e+08	1.42414e+08	1.40494e+08	1.03834e+08	1.27809e+08	1.51628e+08
P10606	Cytochrome c oxidase subunit 5B, mitochondrial OS=Homo sapiens OX=9606 GN=COX5B PE=1 SV=2	35	33	5	5.10271e+07	5.49571e+07	5.78783e+07	3.71868e+07	3.3908e+07	3.31741e+07	0.00223568	5.46209e+07	3.47563e+07	1.98645e+07		52479658	5.77131e+07	4.98507e+07	5.01514e+07	6.39536e+07	8.18843e+07
Q9UK59	Lariat debranching enzyme OS=Homo sapiens OX=9606 GN=DBR1 PE=1 SV=2	10	18	5	1.07286e+07	9.40093e+06	9.00562e+06	4.11543e+06	4.25983e+06	5.76023e+06	0.00250699	9.71173e+06	4.71183e+06	4.9999e+06		1.90819e+07	2.28858e+07	1.78609e+07	2.13793e+07	2.7617e+07	3.03981e+07
Q14315	Filamin-C OS=Homo sapiens OX=9606 GN=FLNC PE=1 SV=3	5	98	1	3.39744e+07	3.29635e+07	3.62359e+07	2.01538e+07	2.1615e+07	24738750	0.00266135	3.43913e+07	2.21692e+07	1.22221e+07		2.33967e+07	1.99365e+07	2.45148e+07	2.79535e+07	3.04971e+07	4.62457e+07
Q8TBC4	NEDD8-activating enzyme E1 catalytic subunit OS=Homo sapiens OX=9606 GN=UBA3 PE=1 SV=2	40	55	11	2.18217e+07	2.33986e+07	2.19875e+07	1.8692e+07	1.77571e+07	1.7422e+07	0.0027233	2.24026e+07	1.79571e+07	4.44556e+06		3.28673e+07	3.35084e+07	2.69314e+07	1.45119e+07	2.23617e+07	2.83768e+07
O15533	Tapasin OS=Homo sapiens OX=9606 GN=TAPBP PE=1 SV=1	33	33	9	5.81793e+07	5.56726e+07	6.24884e+07	4.24113e+07	3.80669e+07	4.12497e+07	0.00280634	5.87801e+07	4.0576e+07	1.82041e+07		3.03447e+07	3.07691e+07	3.26972e+07	2.17931e+07	2.24473e+07	2.98713e+07
P21333	Filamin-A OS=Homo sapiens OX=9606 GN=FLNA PE=1 SV=4	66	930	111	2.43361e+09	2.2745e+09	2.49003e+09	1.81885e+09	1.74199e+09	1.70233e+09	0.00289909	2.39938e+09	1.75439e+09	6.44991e+08		2.62146e+08	2.64438e+08	2.59443e+08	2.33549e+08	3.00837e+08	3.49235e+08
P23219	Prostaglandin G/H synthase 1 OS=Homo sapiens OX=9606 GN=PTGS1 PE=1 SV=2	16	14	6	2.03706e+07	1.82924e+07	2.35356e+07	7.19151e+06	4.37453e+06	6.23451e+06	0.00304313	2.07329e+07	5.93352e+06	1.47993e+07		3.6941e+06	3.16869e+06	3.23134e+06	1.97573e+06	2.34976e+06	3.36467e+06
P82675	28S ribosomal protein S5, mitochondrial OS=Homo sapiens OX=9606 GN=MRPS5 PE=1 SV=2	17	20	6	9.11988e+06	8.60434e+06	7.39341e+06	4.54957e+06	3.02572e+06	4.26467e+06	0.0031743	8.37255e+06	3.94665e+06	4.42589e+06		2.37497e+08	2.70335e+08	2.44258e+08	2.43456e+08	3.02377e+08	3.38631e+08
Q9NX18	Succinate dehydrogenase assembly factor 2, mitochondrial OS=Homo sapiens OX=9606 GN=SDHAF2 PE=1 SV=1	17	17	3	1.08031e+07	1.16533e+07	1.11021e+07	8.5322e+06	8.19185e+06	9.21338e+06	0.00322478	1.11862e+07	8.64581e+06	2.54039e+06		1.24601e+07	1.27276e+07	8.62167e+06	1.25395e+07	1.79913e+07	2.22668e+07
Q9NR30	Nucleolar RNA helicase 2 OS=Homo sapiens OX=9606 GN=DDX21 PE=1 SV=5	38	122	23	2.25636e+08	2.29496e+08	1.94724e+08	5.35684e+07	5.19858e+07	6.005e+07	0.00325428	2.16618e+08	5.52014e+07	1.61417e+08		2.16419e+06	2.65032e+06	1.93577e+06	1.00787e+06	1.40097e+06	1.37079e+06
Q8NBZ7	UDP-glucuronic acid decarboxylase 1 OS=Homo sapiens OX=9606 GN=UXS1 PE=1 SV=1	13	17	3	1.00609e+07	7.33841e+06	8.54652e+06	2.22857e+06	2.92474e+06	447738	0.00332045	8.64862e+06	1.86702e+06	6.7816e+06		1.53813e+08	128457740	1.45059e+08	1.60684e+08	1.94875e+08	2.23293e+08
P27695	DNA-(apurinic or apyrimidinic site) lyase OS=Homo sapiens OX=9606 GN=APEX1 PE=1 SV=2	51	77	12	8.59638e+07	7.52671e+07	7.7689e+07	4.61699e+07	5.22037e+07	4.95314e+07	0.00341767	7.964e+07	4.93016e+07	3.03383e+07		3.68805e+08	3.47414e+08	3.89194e+08	3.62815e+08	4.68153e+08	5.69167e+08
P62328	Thymosin beta-4 OS=Homo sapiens OX=9606 GN=TMSB4X PE=1 SV=2	43	17	3	4.32306e+07	4.372e+07	3.62847e+07	1.20778e+07	1.43508e+07	1.50973e+07	0.00349015	4.10784e+07	1.38419e+07	2.72365e+07		3.27801e+07	3.90766e+07	3.12522e+07	3.99501e+07	4.87112e+07	7.08801e+07
O14737	Programmed cell death protein 5 OS=Homo sapiens OX=9606 GN=PDCD5 PE=1 SV=3	37	26	4	4.01367e+07	3.65468e+07	4.01716e+07	2.86462e+07	3.01802e+07	2.58619e+07	0.00358274	3.89517e+07	2.82294e+07	1.07222e+07		1.58638e+07	1.50067e+07	1.33451e+07	7.02838e+06	8.11178e+06	5.13872e+06
O95571	Persulfide dioxygenase ETHE1, mitochondrial OS=Homo sapiens OX=9606 GN=ETHE1 PE=1 SV=2	71	45	10	3.58133e+07	3.73329e+07	4.0582e+07	2.86147e+07	2.40465e+07	2.54349e+07	0.00369934	3.79094e+07	2.6032e+07	1.18774e+07		833583	780447	918514	937704		1.46857e+06
Q9Y617	Phosphoserine aminotransferase OS=Homo sapiens OX=9606 GN=PSAT1 PE=1 SV=2	64	120	16	2.11356e+08	1.96278e+08	1.96923e+08	1.48297e+08	1.42737e+08	1.4462e+08	0.00403251	2.01519e+08	1.45218e+08	5.63013e+07		6.09581e+07	6.77414e+07	5.66031e+07	3.72615e+07	4.4567e+07	5.3691e+07
P46063	ATP-dependent DNA helicase Q1 OS=Homo sapiens OX=9606 GN=RECQL PE=1 SV=3	33	80	16	6.98627e+07	6.52813e+07	6.65256e+07	3.79579e+07	2.83113e+07	3.80302e+07	0.00405233	6.72232e+07	3.47664e+07	3.24568e+07		2.96606e+07	3.50033e+07	2.85235e+07	1.97712e+07	2.24253e+07	2.53213e+07
Q69YN2	CWF19-like protein 1 OS=Homo sapiens OX=9606 GN=CWF19L1 PE=1 SV=2	10	18	5	6.70754e+06	6.5938e+06	6.00434e+06	3.47224e+06	4.25403e+06	3.08427e+06	0.00408643	6.43523e+06	3.60351e+06	2.83172e+06		1.29263e+08	1.29216e+08	9.17631e+07	1.29055e+08	1.68654e+08	2.18883e+08
O15269	Serine palmitoyltransferase 1 OS=Homo sapiens OX=9606 GN=SPTLC1 PE=1 SV=1	20	22	6	1.17111e+07	1.0801e+07	1.23407e+07	8.39824e+06	8.50297e+06	7.24977e+06	0.00417978	1.16176e+07	8.05032e+06	3.56727e+06		2.13868e+07	2.22552e+07	2.54055e+07	2.99384e+07	2.9811e+07	3.78528e+07
Q9H0S4	Probable ATP-dependent RNA helicase DDX47 OS=Homo sapiens OX=9606 GN=DDX47 PE=1 SV=1	22	30	7	1.2628e+07	1.2254e+07	1.14119e+07	8.51054e+06	9.70981e+06	9.28734e+06	0.00433016	1.2098e+07	9.16923e+06	2.92873e+06		1.09014e+08	1.13731e+08	1.13036e+08	1.08794e+08	1.29228e+08	1.73729e+08
P0DMN0	Sulfotransferase 1A4 OS=Homo sapiens OX=9606 GN=SULT1A4 PE=1 SV=1	45	33	5	1.80828e+07	2.09464e+07	1.75387e+07	1.01703e+07	1.13224e+07	7.40185e+06	0.00433133	1.8856e+07	9.63149e+06	9.22448e+06		4.65689e+07	5.45801e+07	4.27219e+07	2.44302e+07	2.90729e+07	4.58139e+07
P28062	Proteasome subunit beta type-8 OS=Homo sapiens OX=9606 GN=PSMB8 PE=1 SV=3	55	54	9	3.60299e+07	3.3253e+07	3.80816e+07	2.62179e+07	2.55933e+07	2.31027e+07	0.00468436	3.57882e+07	2.49713e+07	1.08169e+07		4.68619e+06	5.49571e+06	4.22243e+06	2.49711e+06	2.94826e+06	4.0412e+06
O43399	Tumor protein D54 OS=Homo sapiens OX=9606 GN=TPD52L2 PE=1 SV=2	42	28	5	1.57041e+07	1.73126e+07	1.55348e+07	1.03052e+07	1.02321e+07	9.71148e+06	0.00468499	1.61838e+07	1.00829e+07	6.10087e+06		431809	596858		863616	1.36821e+06	1.86529e+06
Q16134	Electron transfer flavoprotein-ubiquinone oxidoreductase, mitochondrial OS=Homo sapiens OX=9606 GN=ETFDH PE=1 SV=2	14	10	5	5.51e+06	5.16854e+06	4.88038e+06	3.25683e+06	2.19357e+06	2.69191e+06	0.00474187	5.18631e+06	2.71411e+06	2.4722e+06		251954	227327	184206	134263	126603	136191
Q9NY33	Dipeptidyl peptidase 3 OS=Homo sapiens OX=9606 GN=DPP3 PE=1 SV=2	48	80	20	5.85333e+07	5.31924e+07	6.1177e+07	3.50568e+07	3.90338e+07	4.31349e+07	0.00496807	5.76342e+07	3.90752e+07	1.8559e+07		1.83069e+06	1.83243e+06	1.58049e+06	868277	1.35805e+06	1575403
Q03426	Mevalonate kinase OS=Homo sapiens OX=9606 GN=MVK PE=1 SV=1	6	9	2	3.31502e+06	3.49526e+06	4.01029e+06	1.54385e+06	904714	1.8877e+06	0.00497889	3.60686e+06	1.44542e+06	2.16143e+06		2.01718e+07	1.81935e+07	2.26459e+07	8.66588e+06	1.0109e+07	1.78098e+07
Q15738	Sterol-4-alpha-carboxylate 3-dehydrogenase, decarboxylating OS=Homo sapiens OX=9606 GN=NSDHL PE=1 SV=2	54	69	12	6.55805e+07	6.11566e+07	5.85063e+07	4.8233e+07	4.43351e+07	4.45793e+07	0.00510704	6.17478e+07	4.57158e+07	1.6032e+07		2.27255e+09	2248995849	2.0231e+09	2.16518e+09	2.4195e+09	2.90621e+09
P61758	Prefoldin subunit 3 OS=Homo sapiens OX=9606 GN=VBP1 PE=1 SV=3	38	32	5	2.13164e+07	2.40141e+07	2.33113e+07	1.004e+07	1.15263e+07	6.11334e+06	0.00512656	2.28806e+07	9.22652e+06	1.36541e+07		5.04796e+07	4.5733e+07	3.60239e+07	2.13428e+07	2.14939e+07	3.51026e+07
O94905	Erlin-2 OS=Homo sapiens OX=9606 GN=ERLIN2 PE=1 SV=1	37	39	7	2.51023e+07	2.29228e+07	2.69739e+07	1.74197e+07	1.7244e+07	1.42172e+07	0.00533252	2.49997e+07	1.62936e+07	8.70607e+06		2.1832e+08	2.15029e+08	1.8505e+08	1.32258e+08	1.75701e+08	2.05326e+08
Q96RQ1	Endoplasmic reticulum-Golgi intermediate compartment protein 2 OS=Homo sapiens OX=9606 GN=ERGIC2 PE=1 SV=2	16	17	4	6.28167e+06	6.11512e+06	6.91367e+06	4.37839e+06	3.33581e+06	4.29359e+06	0.0054987	6.43682e+06	4.0026e+06	2.43422e+06		2.38285e+06	2.89115e+06	3.07969e+06	3.1501e+06	4385662	4.52604e+06
Q9Y305	Acyl-coenzyme A thioesterase 9, mitochondrial OS=Homo sapiens OX=9606 GN=ACOT9 PE=1 SV=2	50	99	18	8.86542e+07	8.56064e+07	8.65065e+07	6.87863e+07	6.09609e+07	6.21372e+07	0.00567846	8.69224e+07	6.39615e+07	2.29609e+07		2.35802e+07	2.21769e+07	2.15406e+07	1.32424e+07	1.84837e+07	2.25583e+07
P05787	Keratin, type II cytoskeletal 8 OS=Homo sapiens OX=9606 GN=KRT8 PE=1 SV=7	72	323	28	1.09801e+09	1.13097e+09	1.15941e+09	9.74175e+08	8.87326e+08	8.89295e+08	0.00579945	1.12946e+09	9.16932e+08	2.12531e+08		4.20405e+07	3.97355e+07	3.70307e+07	2.36588e+07	1.95374e+07	3.07979e+07
Q9Y2B0	Protein canopy homolog 2 OS=Homo sapiens OX=9606 GN=CNPY2 PE=1 SV=1	51	46	8	3.77195e+07	3.96732e+07	4.58311e+07	2.10749e+07	1.83101e+07	2.20463e+07	0.00583393	4.10746e+07	2.04771e+07	2.05975e+07		2.07993e+07	1.85412e+07	1.56945e+07	9.00218e+06	1.15846e+07	1.67281e+07
Q8TAQ2	SWI/SNF complex subunit SMARCC2 OS=Homo sapiens OX=9606 GN=SMARCC2 PE=1 SV=1	14	43	8	4.11027e+07	4.03101e+07	3.51007e+07	2.42266e+07	2.84962e+07	2.3112e+07	0.00588403	3.88378e+07	2.52783e+07	1.35596e+07		3.809e+06	4.35058e+06	4.45956e+06	2.28329e+06	3.21274e+06	3.49577e+06
P30047	GTP cyclohydrolase 1 feedback regulatory protein OS=Homo sapiens OX=9606 GN=GCHFR PE=1 SV=3	40	14	2	1.28507e+07	1.23577e+07	1.40105e+07	6.61185e+06	9.01122e+06	6.71889e+06	0.00635266	1.3073e+07	7.44732e+06	5.62565e+06		6.64947e+08	6.66635e+08	6.6019e+08	4.20319e+08	5.7561e+08	6.75295e+08
Q96Q05	Trafficking protein particle complex subunit 9 OS=Homo sapiens OX=9606 GN=TRAPPC9 PE=1 SV=2	1	1	1	1.00292e+06	873566	849078		529731	484924	0.00661531	908521	507327	401194		1.61822e+08	1.85133e+08	1.69602e+08	1.08587e+08	1.3309e+08	1.65376e+08
Q12904	Aminoacyl tRNA synthase complex-interacting multifunctional protein 1 OS=Homo sapiens OX=9606 GN=AIMP1 PE=1 SV=2	61	87	14	6.17381e+07	6.06161e+07	6.47658e+07	5.16335e+07	5.35656e+07	5.56547e+07	0.0067961	6.23733e+07	5.3618e+07	8.75537e+06		7.03141e+07	8.22686e+07	7.06113e+07	4.17033e+07	5.85239e+07	7.37432e+07
Q14203	Dynactin subunit 1 OS=Homo sapiens OX=9606 GN=DCTN1 PE=1 SV=3	29	91	27	4.60737e+07	4.87885e+07	4.76782e+07	4.01446e+07	4.10632e+07	3.7197e+07	0.00682416	4.75135e+07	3.94683e+07	8.04518e+06		9.27369e+07	9.6483e+07	8.47545e+07	5.53315e+07	6.85825e+07	6.35103e+07
Q13257	Mitotic spindle assembly checkpoint protein MAD2A OS=Homo sapiens OX=9606 GN=MAD2L1 PE=1 SV=1	9	6	2	1.84914e+06	1.67243e+06	1.74548e+06	1.2568e+06		1343648	0.00724592	1.75569e+06	1.30023e+06	455460		3.50333e+07	3.74726e+07	4.44313e+07	4.63748e+07	6.02762e+07	7.0191e+07
Q15165	Serum paraoxonase/arylesterase 2 OS=Homo sapiens OX=9606 GN=PON2 PE=1 SV=4	64	77	12	1.09245e+08	1.18353e+08	1.29666e+08	8.21333e+07	7.13263e+07	7.53095e+07	0.00732178	1.19088e+08	7.62563e+07	4.28315e+07		1.56141e+06	1.58766e+06	1.03247e+06	1.63794e+06	2.13543e+06	2.80873e+06
Q9UDY8	Mucosa-associated lymphoid tissue lymphoma translocation protein 1 OS=Homo sapiens OX=9606 GN=MALT1 PE=1 SV=1	7	17	6	8.22141e+06	9.05536e+06	7.36827e+06	5.56946e+06	4.30576e+06	5.08834e+06	0.00749011	8.21501e+06	4.98785e+06	3.22716e+06		2.20474e+07	2.73071e+07	2.05767e+07	1.37093e+07	1.21399e+07	1.89237e+07
P05091	Aldehyde dehydrogenase, mitochondrial OS=Homo sapiens OX=9606 GN=ALDH2 PE=1 SV=2	21	31	8	1.01597e+07	8.13579e+06	9.6256e+06	6.21165e+06	4.88646e+06	4.78662e+06	0.00749206	9.30702e+06	5.29491e+06	4.01211e+06		44716459	3.86171e+07	4.69097e+07	2.48078e+07	2.58426e+07	3.04777e+07
Q96KB5	Lymphokine-activated killer T-cell-originated protein kinase OS=Homo sapiens OX=9606 GN=PBK PE=1 SV=3	41	47	11	5.56098e+07	6.04994e+07	5.45166e+07	4.67797e+07	3.97098e+07	4.18721e+07	0.00750547	5.68753e+07	4.27872e+07	1.40881e+07		1.52126e+07	1.8118e+07	1.59928e+07	1.87971e+07	2.00728e+07	2.37828e+07
P98194	Calcium-transporting ATPase type 2C member 1 OS=Homo sapiens OX=9606 GN=ATP2C1 PE=1 SV=3	14	31	10	1.26649e+07	1.47228e+07	1.60525e+07	8.77782e+06	8.27517e+06	5.61548e+06	0.00760182	1.44801e+07	7.55615e+06	6.92393e+06		2.61362e+08	2.39786e+08	2.63775e+08	1.72291e+08	2.07975e+08	2.15761e+08
P52569	Cationic amino acid transporter 2 OS=Homo sapiens OX=9606 GN=SLC7A2 PE=1 SV=2	11	29	5	2.72456e+07	2.32851e+07	2.32388e+07	1.26178e+07	1.1662e+07	1.29647e+07	0.00761399	2.45898e+07	1.24148e+07	1.2175e+07		16685183	1.30493e+07	1.61715e+07	1.75664e+07	2.29684e+07	2.41062e+07
Q9H6F5	Coiled-coil domain-containing protein 86 OS=Homo sapiens OX=9606 GN=CCDC86 PE=1 SV=1	14	6	3	3.63105e+06	3.03482e+06	3.18279e+06	1.95718e+06	2.34128e+06	1.99901e+06	0.00783517	3.28289e+06	2.09916e+06	1.18373e+06		9.18192e+07	9.79055e+07	75341830	46102261	6.1655e+07	6.91734e+07
P52789	Hexokinase-2 OS=Homo sapiens OX=9606 GN=HK2 PE=1 SV=2	52	211	35	2.17506e+08	2.03278e+08	2.21063e+08	1.78925e+08	1.82857e+08	164199821	0.00800195	2.13949e+08	1.75327e+08	3.86217e+07		3.84923e+08	3.74084e+08	3.60575e+08	4.1033e+08	5.62399e+08	7.0492e+08
P78417	Glutathione S-transferase omega-1 OS=Homo sapiens OX=9606 GN=GSTO1 PE=1 SV=2	59	106	13	1.85924e+08	1.90951e+08	2.01212e+08	1.60577e+08	1.69474e+08	1.53699e+08	0.00801672	1.92695e+08	1.6125e+08	3.14452e+07		22821105	24652306	1.84135e+07	3.16192e+07	5.2239e+07	6.04826e+07
P30044	Peroxiredoxin-5, mitochondrial OS=Homo sapiens OX=9606 GN=PRDX5 PE=1 SV=4	45	126	11	2.91841e+08	3.00606e+08	3.00628e+08	2.17311e+08	2.43759e+08	2.18935e+08	0.00842652	2.97692e+08	2.26668e+08	7.10234e+07		312819	307717	346577	830201	1.38111e+06	1.22766e+06
Q9UBQ0	Vacuolar protein sorting-associated protein 29 OS=Homo sapiens OX=9606 GN=VPS29 PE=1 SV=1	52	45	7	5.34877e+07	5.65168e+07	5.38813e+07	4.72484e+07	4.90606e+07	4.90816e+07	0.00862692	5.46286e+07	4.84635e+07	6.16512e+06		1.34741e+06	1.37433e+06	1.08556e+06	649053	776529
Q9NZ08	Endoplasmic reticulum aminopeptidase 1 OS=Homo sapiens OX=9606 GN=ERAP1 PE=1 SV=3	12	19	9	1.31635e+07	9.47833e+06	1.33446e+07	2.53082e+06	4.30986e+06	5.53151e+06	0.00927585	1.19955e+07	4.12406e+06	7.87143e+06		1.14527e+08	1.20873e+08	1.16561e+08	1.06641e+08	1.29829e+08	1.56991e+08
Q9Y5M8	Signal recognition particle receptor subunit beta OS=Homo sapiens OX=9606 GN=SRPRB PE=1 SV=3	49	51	10	6.08144e+07	5.39052e+07	5.81166e+07	4.49507e+07	3.84792e+07	35025911	0.00936071	5.76121e+07	3.94852e+07	1.81269e+07		1.20816e+07	1.15496e+07	1.48623e+07	4.36997e+06	5.45886e+06	8.06966e+06
P11413	Glucose-6-phosphate 1-dehydrogenase OS=Homo sapiens OX=9606 GN=G6PD PE=1 SV=4	57	144	22	1.8088e+08	1.77518e+08	1.51842e+08	9.41311e+07	1.036e+08	9.42475e+07	0.00937377	1.7008e+08	9.73263e+07	7.27537e+07		7.81879e+07	1.02851e+08	7.08481e+07	2.54438e+07	3.41848e+07	4.74291e+07
Q9NRV9	Heme-binding protein 1 OS=Homo sapiens OX=9606 GN=HEBP1 PE=1 SV=1	48	25	6	1.19934e+07	1.07333e+07	9.735e+06	7.00218e+06	7.41511e+06	5.40565e+06	0.00937906	1.08206e+07	6.60765e+06	4.21293e+06		3.51346e+07	3.18484e+07	3.18437e+07	2.19788e+07	2.6439e+07	3.12565e+07
Q14320	Protein FAM50A OS=Homo sapiens OX=9606 GN=FAM50A PE=1 SV=2	23	28	6	3.08537e+07	2.53976e+07	2.88997e+07	1.85601e+07	2.06101e+07	1.64515e+07	0.00951663	2.83837e+07	1.85406e+07	9.8431e+06		1.66326e+08	1.90029e+08	2.33157e+08	4.76489e+07	5.34886e+07	5.4308e+07
O95292	Vesicle-associated membrane protein-associated protein B/C OS=Homo sapiens OX=9606 GN=VAPB PE=1 SV=3	25	18	4	7.79403e+06	8.2529e+06	8.06597e+06	7.409e+06	6.95424e+06	7.10662e+06	0.00952623	8.03763e+06	7.15662e+06	881012		1.61019e+07	1.78108e+07	1.28899e+07	1.80765e+07	1.95944e+07	2.63406e+07
Q12805	EGF-containing fibulin-like extracellular matrix protein 1 OS=Homo sapiens OX=9606 GN=EFEMP1 PE=1 SV=2	32	36	10	2.77113e+07	2.59271e+07	2.26156e+07	1.48032e+07	1.78616e+07	1.54572e+07	0.00968783	2.5418e+07	1.60407e+07	9.3773e+06		1.34291e+06	1.62192e+06	1.5403e+06	998706	878311	1126633
Q96RP9	Elongation factor G, mitochondrial OS=Homo sapiens OX=9606 GN=GFM1 PE=1 SV=2	40	69	20	4.5372e+07	4.86767e+07	5.11611e+07	4.03591e+07	3.46115e+07	3.47589e+07	0.00979059	4.84033e+07	3.65765e+07	1.18268e+07		6.08149e+07	5.58524e+07	5.18506e+07	6.00835e+07	6.32109e+07	8.36794e+07
Q9H0U3	Magnesium transporter protein 1 OS=Homo sapiens OX=9606 GN=MAGT1 PE=1 SV=1	13	14	4	5.31106e+07	6.02573e+07	5.71954e+07	4.74114e+07	4.10444e+07	4.33326e+07	0.00998005	5.68544e+07	4.39295e+07	1.2925e+07		1.50604e+07	1.27247e+07	1.47897e+07	6.6444e+06	9.95619e+06	1.31587e+07
Q9HBG4	V-type proton ATPase 116 kDa subunit a isoform 4 OS=Homo sapiens OX=9606 GN=ATP6V0A4 PE=1 SV=2	3	7	2	1.12659e+06	1.18869e+06	1.28039e+06	342468	632115	634172	0.0101485	1.19856e+06	536251	662307		3.44748e+07	3.91309e+07	2.75883e+07	1.91711e+07	1.99559e+07	2.07513e+07
P04406	Glyceraldehyde-3-phosphate dehydrogenase OS=Homo sapiens OX=9606 GN=GAPDH PE=1 SV=3	83	711	23	6.56171e+09	6.71241e+09	6.58852e+09	5.38281e+09	5.66871e+09	5.13199e+09	0.010509	6.62088e+09	5.3945e+09	1.22638e+09		4.95766e+07	5.57092e+07	4.57665e+07	4.85424e+07	5.89767e+07	7.5549e+07
Q13405	39S ribosomal protein L49, mitochondrial OS=Homo sapiens OX=9606 GN=MRPL49 PE=1 SV=1	23	17	3	7.41766e+06	7.07163e+06	7.85383e+06	5.35746e+06	5.41698e+06	5.48828e+06	0.0106015	7.44771e+06	5.4209e+06	2.0268e+06		2.39422e+06	1.86359e+06	1.86568e+06	1.04597e+06		1.31339e+06
P14625	Endoplasmin OS=Homo sapiens OX=9606 GN=HSP90B1 PE=1 SV=1	44	266	30	5.40303e+08	5.04741e+08	5.81251e+08	4.36699e+08	4.01992e+08	3.87606e+08	0.0106021	5.42098e+08	4.08766e+08	1.33333e+08		1.63437e+07	1.41761e+07	1.166e+07	4.79931e+06	9.54506e+06	1.04937e+07
P42766	60S ribosomal protein L35 OS=Homo sapiens OX=9606 GN=RPL35 PE=1 SV=2	26	22	3	8.15795e+07	8.26781e+07	8.93421e+07	6.66441e+07	7.09219e+07	6.91352e+07	0.0107069	8.45332e+07	6.89004e+07	1.56328e+07		1.27598e+07	1.40586e+07	1.1668e+07	8.69974e+06	1.09645e+07	1.13277e+07
Q8TEM1	Nuclear pore membrane glycoprotein 210 OS=Homo sapiens OX=9606 GN=NUP210 PE=1 SV=3	28	145	32	9.6003e+07	1.12396e+08	9.66308e+07	6.98611e+07	7.55723e+07	5.74965e+07	0.0108292	1.01677e+08	6.76433e+07	3.40332e+07		6.31161e+06	3.55055e+06	4.43273e+06	6.91708e+06	7.58741e+06	1.22166e+07
Q9BSJ8	Extended synaptotagmin-1 OS=Homo sapiens OX=9606 GN=ESYT1 PE=1 SV=1	37	131	26	9.68604e+07	9.67034e+07	9.61273e+07	5.82967e+07	5.6198e+07	6.87163e+07	0.0114801	9.65637e+07	6.10703e+07	3.54934e+07		5.60557e+06	5.7796e+06	4.52914e+06	2760191	3.29752e+06	5.18734e+06
P26006	Integrin alpha-3 OS=Homo sapiens OX=9606 GN=ITGA3 PE=1 SV=5	9	36	7	1.43437e+07	1.11699e+07	1.47564e+07	8.58741e+06	5.05161e+06	6.02739e+06	0.0114876	1.34234e+07	6.55547e+06	6.86791e+06		5.90914e+07	4.92289e+07	6.52547e+07	2.02496e+07	2.62393e+07	2.68104e+07
P07355	Annexin A2 OS=Homo sapiens OX=9606 GN=ANXA2 PE=1 SV=2	68	250	26	1.31205e+09	1.22702e+09	1.44403e+09	9.08093e+08	8.77119e+08	8.31948e+08	0.0115315	1.3277e+09	8.72387e+08	4.55316e+08		133926500	1.34097e+08	141484365	8.75076e+07	1.20049e+08	1.24647e+08
P33527	Multidrug resistance-associated protein 1 OS=Homo sapiens OX=9606 GN=ABCC1 PE=1 SV=3	8	19	7	7.98312e+06	7.11582e+06	8.00752e+06	4.98631e+06	6.23477e+06	5.24911e+06	0.0115391	7.70215e+06	5.49006e+06	2.21209e+06		2.90781e+07	3.16695e+07	3.10116e+07	2.86112e+07	3.90212e+07	4.38928e+07
P08240	Signal recognition particle receptor subunit alpha OS=Homo sapiens OX=9606 GN=SRPRA PE=1 SV=2	41	92	18	6.25522e+07	6.60697e+07	6.36642e+07	3.59336e+07	4.67489e+07	4.01303e+07	0.0115546	6.40954e+07	4.09376e+07	2.31577e+07		1.67837e+06	1.80558e+06	1.78012e+06	869499	1.37318e+06	1.59844e+06
Q9UHV9	Prefoldin subunit 2 OS=Homo sapiens OX=9606 GN=PFDN2 PE=1 SV=1	32	26	4	3.80293e+07	3.84575e+07	3.33198e+07	2.1865e+07	2.15306e+07	2.15097e+07	0.0115737	3.66022e+07	2.16351e+07	1.49671e+07		1.19842e+07	1.22106e+07	8.57815e+06	4.27435e+06	5.77812e+06	8.22649e+06
Q9BQ69	O-acetyl-ADP-ribose deacetylase MACROD1 OS=Homo sapiens OX=9606 GN=MACROD1 PE=1 SV=2	22	23	5	9.47854e+06	1.0226e+07	9.27218e+06	7.31593e+06	7.61675e+06	7.45892e+06	0.011583	9.65892e+06	7.46387e+06	2.19505e+06		3.17721e+08	2.97515e+08	3.09863e+08	3.10608e+08	4.44087e+08	5.18035e+08
Q9ULW0	Targeting protein for Xklp2 OS=Homo sapiens OX=9606 GN=TPX2 PE=1 SV=2	23	38	14	3.1115e+07	2.98999e+07	2.39116e+07	1.51633e+07	1.73611e+07	9.40241e+06	0.0117527	2.83088e+07	1.39756e+07	1.43332e+07		7.28573e+07	7.11194e+07	6.87646e+07	6.79461e+07	8.45677e+07	9.3589e+07
Q9H0W8	Protein SMG9 OS=Homo sapiens OX=9606 GN=SMG9 PE=1 SV=1	12	8	3	1.95369e+06	2.42021e+06	1.73781e+06	1.01142e+06	460419	1.0269e+06	0.0119413	2.03724e+06	832913	1.20432e+06		1.22334e+07	10672917	8.26614e+06	1.29325e+07	1.58274e+07	1.63023e+07
Q8WXU2	Dynein assembly factor 4, axonemal OS=Homo sapiens OX=9606 GN=DNAAF4 PE=1 SV=2	2	7	1	3.84529e+06	3.74077e+06	3.35783e+06	2.3577e+06	2.44282e+06	2.40986e+06	0.012104	3.64796e+06	2.40346e+06	1.2445e+06		3.90236e+06	2.88966e+06	3.77794e+06	1.70564e+06	1.54556e+06	1.99548e+06
O94925	Glutaminase kidney isoform, mitochondrial OS=Homo sapiens OX=9606 GN=GLS PE=1 SV=1	41	97	18	1.09569e+08	1.06331e+08	8.49456e+07	3.85079e+07	3.98941e+07	4.51996e+07	0.0122881	1.00282e+08	4.12005e+07	5.90815e+07		1.12876e+07	1.09879e+07	1.29885e+07	6.61854e+06	8.49267e+06	8.27999e+06
Q8N163	Cell cycle and apoptosis regulator protein 2 OS=Homo sapiens OX=9606 GN=CCAR2 PE=1 SV=2	18	77	13	5.36673e+07	5.55373e+07	5.03917e+07	4.39045e+07	4.27634e+07	4.70909e+07	0.0128523	5.31988e+07	4.45862e+07	8.61251e+06		3.34216e+08	3.13716e+08	2.71368e+08	1.92683e+08	2.20044e+08	2.66155e+08
P15941	Mucin-1 OS=Homo sapiens OX=9606 GN=MUC1 PE=1 SV=3	6	49	6	7.35803e+07	8.34491e+07	9.33734e+07	5.62427e+07	5.45671e+07	4.3162e+07	0.0128567	8.34676e+07	5.1324e+07	3.21436e+07		3.63521e+06	4.69642e+06	3.41805e+06	4.98288e+06	5.90474e+06	6.97321e+06
P60903	Protein S100-A10 OS=Homo sapiens OX=9606 GN=S100A10 PE=1 SV=2	46	15	3	3.6575e+07	2.84242e+07	2.68961e+07	1.18904e+07	1.20001e+07	8.46173e+06	0.0131016	3.06318e+07	1.07841e+07	1.98478e+07		4.40944e+07	4.32723e+07	4.12165e+07	2.29872e+07	2.82886e+07	2.35133e+07
Q14165	Malectin OS=Homo sapiens OX=9606 GN=MLEC PE=1 SV=1	26	29	6	2.1979e+07	2.00071e+07	2.40037e+07	1.70554e+07	1.27252e+07	1.41112e+07	0.0131246	2.19966e+07	1.46306e+07	7.36606e+06		5.19878e+07	6.27785e+07	4.96311e+07	6.27998e+07	9.89023e+07	1.14828e+08
P20700	Lamin-B1 OS=Homo sapiens OX=9606 GN=LMNB1 PE=1 SV=2	50	141	27	1.30104e+08	1.38708e+08	1.49332e+08	1.10309e+08	1.01059e+08	1.05715e+08	0.0134608	1.39382e+08	1.05694e+08	3.36875e+07		5.69996e+07	5.35236e+07	4.73633e+07	3.5128e+07	3.21465e+07	3.68142e+07
Q14108	Lysosome membrane protein 2 OS=Homo sapiens OX=9606 GN=SCARB2 PE=1 SV=2	30	48	10	3.14783e+07	3.82176e+07	3.88809e+07	2.6739e+07	2.17984e+07	1.95994e+07	0.0134937	3.61923e+07	2.27123e+07	1.348e+07		6.6982e+07	6.75473e+07	6.23343e+07	4.49817e+07	5.94681e+07	6.87019e+07
P46087	Probable 28S rRNA (cytosine(4447)-C(5))-methyltransferase OS=Homo sapiens OX=9606 GN=NOP2 PE=1 SV=2	28	71	16	5.85315e+07	6.16435e+07	4.94609e+07	3.30927e+07	3.41204e+07	4.17195e+07	0.0135168	5.65453e+07	3.63109e+07	2.02344e+07			759179	1.09018e+06	2.11787e+06	2.16994e+06	2.40559e+06
Q06124	Tyrosine-protein phosphatase non-receptor type 11 OS=Homo sapiens OX=9606 GN=PTPN11 PE=1 SV=2	33	43	13	1.72554e+07	1.45484e+07	1.48379e+07	9.88099e+06	9.25449e+06	1.03208e+07	0.0135457	1.55472e+07	9.81874e+06	5.72848e+06		1.12998e+06	991093		1.24829e+06	1.84634e+06	2.42726e+06
O75643	U5 small nuclear ribonucleoprotein 200 kDa helicase OS=Homo sapiens OX=9606 GN=SNRNP200 PE=1 SV=2	47	352	71	2.24622e+08	2.24395e+08	2.12e+08	1.62092e+08	1.86205e+08	1.82622e+08	0.0135775	2.20339e+08	1.76973e+08	4.3366e+07		780310	902277		1.91579e+06	2.53786e+06	2.09138e+06
P30260	Cell division cycle protein 27 homolog OS=Homo sapiens OX=9606 GN=CDC27 PE=1 SV=2	7	13	4	1.408e+07	1.36866e+07	1.48927e+07	8.6873e+06	1.10298e+07	1.04569e+07	0.0138352	1.42198e+07	1.0058e+07	4.1618e+06		1.53551e+07	1.5841e+07	1.36752e+07	8.49165e+06	1.22403e+07	1.12384e+07
P53701	Cytochrome c-type heme lyase OS=Homo sapiens OX=9606 GN=HCCS PE=1 SV=1	16	15	3	1.0764e+07	9.74658e+06	7.94519e+06	5.901e+06	4.15731e+06	4.64706e+06	0.0139178	9.48526e+06	4.90179e+06	4.58347e+06		9.57651e+06	1.03306e+07	9.38018e+06	6.90927e+06	9.03946e+06	1.05065e+07
P27694	Replication protein A 70 kDa DNA-binding subunit OS=Homo sapiens OX=9606 GN=RPA1 PE=1 SV=2	38	60	17	3.29383e+07	3.67672e+07	3.24486e+07	2.84858e+07	2.55462e+07	2.36125e+07	0.0142733	3.40514e+07	2.58815e+07	8.16991e+06		9.31671e+06	1.06088e+07	1.05162e+07	1.85926e+07	3.07261e+07	3.91137e+07
Q6IBS0	Twinfilin-2 OS=Homo sapiens OX=9606 GN=TWF2 PE=1 SV=2	33	29	6	2.72699e+07	2.53533e+07	2.21811e+07	1.61339e+07	1.91066e+07	1.53324e+07	0.01437	2.49348e+07	1.68576e+07	8.07715e+06		1.44242e+07	1.40923e+07	1.09137e+07	1.49741e+07	2.38358e+07	2.50395e+07
P40261	Nicotinamide N-methyltransferase OS=Homo sapiens OX=9606 GN=NNMT PE=1 SV=1	50	39	8	4.72919e+07	4.7681e+07	5.99199e+07	2.10574e+07	2.15667e+07	1.88704e+07	0.0144833	5.16309e+07	2.04982e+07	3.11327e+07		9.47914e+07	9.56633e+07	9.94384e+07	6.96937e+07	8.26147e+07	9.44983e+07
P30622	CAP-Gly domain-containing linker protein 1 OS=Homo sapiens OX=9606 GN=CLIP1 PE=1 SV=2	11	25	10	1.32489e+07	1.24357e+07	1.00236e+07	7.80822e+06	6.86277e+06	5.2982e+06	0.0145243	1.19028e+07	6.6564e+06	5.24636e+06		7.33023e+06	6.93929e+06	8350166	3.3956e+06	5347787	6.56834e+06
P61964	WD repeat-containing protein 5 OS=Homo sapiens OX=9606 GN=WDR5 PE=1 SV=1	39	30	8	2.84068e+07	2.52311e+07	2.3559e+07	1.68311e+07	2.0333e+07	1.67314e+07	0.0146778	2.57323e+07	1.79652e+07	7.76714e+06		3.32853e+07	3.14614e+07	2.93839e+07	3.24181e+07	4.69131e+07	5.41201e+07
P13010	X-ray repair cross-complementing protein 5 OS=Homo sapiens OX=9606 GN=XRCC5 PE=1 SV=3	58	209	32	2.82203e+08	2.79458e+08	2.51273e+08	2.03544e+08	2.33488e+08	2.09246e+08	0.0147987	2.70978e+08	2.15426e+08	5.5552e+07		1.55712e+06	955861	927850	2.4746e+07	1.94258e+07	22930732
P00403	Cytochrome c oxidase subunit 2 OS=Homo sapiens OX=9606 GN=MT-CO2 PE=1 SV=1	41	39	5	9.76477e+07	9.09443e+07	1.12289e+08	5.7687e+07	6.49619e+07	7.57744e+07	0.015082	1.00294e+08	6.61411e+07	3.41526e+07		2.92928e+06	1.91245e+06	1.90074e+06	258834	804800	1.39188e+06
Q8WTV0	Scavenger receptor class B member 1 OS=Homo sapiens OX=9606 GN=SCARB1 PE=1 SV=1	19	35	7	4.33151e+07	4.26694e+07	3.8582e+07	2.78083e+07	1.91216e+07	2.7941e+07	0.015282	4.15222e+07	2.4957e+07	1.65652e+07		5.69913e+06	4.44916e+06	6.69271e+06	7.86952e+06	1.10449e+07	9794297
Q8TCS8	Polyribonucleotide nucleotidyltransferase 1, mitochondrial OS=Homo sapiens OX=9606 GN=PNPT1 PE=1 SV=2	37	107	23	6.94753e+07	6.5449e+07	6.08117e+07	5.12398e+07	5.38414e+07	4.90712e+07	0.0153626	6.52453e+07	5.13841e+07	1.38612e+07		1.38812e+08	1.39551e+08	1.2367e+08	1.01402e+08	1.21567e+08	1.38111e+08
Q9HD45	Transmembrane 9 superfamily member 3 OS=Homo sapiens OX=9606 GN=TM9SF3 PE=1 SV=2	10	19	4	2.13309e+07	2.4299e+07	2.56879e+07	1.71442e+07	1.61725e+07	1.5178e+07	0.0153812	2.37726e+07	1.61649e+07	7.6077e+06		4.52421e+06	3.82577e+06	4.35562e+06	2.34916e+06	1.59194e+06	3.32875e+06
P22061	Protein-L-isoaspartate(D-aspartate) O-methyltransferase OS=Homo sapiens OX=9606 GN=PCMT1 PE=1 SV=4	61	57	10	5.46379e+07	5.1968e+07	4.9971e+07	4.46603e+07	4.31026e+07	4.69774e+07	0.0153929	5.21923e+07	4.49134e+07	7.27887e+06		1.86768e+08	2.07685e+08	1.74252e+08	1.82685e+08	2.11415e+08	2.8478e+08
Q8N392	Rho GTPase-activating protein 18 OS=Homo sapiens OX=9606 GN=ARHGAP18 PE=1 SV=3	2	2	1	652588	808025	558577	218571	247213	395803	0.0155265	673064	287196	385868		1.56923e+08	1.52615e+08	1.48416e+08	8.66313e+07	1.2407e+08	1.47764e+08
P24941	Cyclin-dependent kinase 2 OS=Homo sapiens OX=9606 GN=CDK2 PE=1 SV=2	54	68	10	4.19212e+07	3.28711e+07	3.4242e+07	1.98933e+07	1.79648e+07	2.25639e+07	0.0156228	3.63448e+07	2.01407e+07	1.62041e+07		2.33712e+07	2.30534e+07	2.73537e+07	1.53964e+07	1.36773e+07	1.33498e+07
P32119	Peroxiredoxin-2 OS=Homo sapiens OX=9606 GN=PRDX2 PE=1 SV=5	71	138	13	2.7873e+08	2.96856e+08	3.03798e+08	2.20676e+08	2.21464e+08	2.55288e+08	0.0156737	2.93128e+08	2.32476e+08	6.06523e+07		3.4902e+07	3.28915e+07	3.28458e+07	2.27569e+07	2.16051e+07	2.60579e+07
Q07065	Cytoskeleton-associated protein 4 OS=Homo sapiens OX=9606 GN=CKAP4 PE=1 SV=2	46	100	20	9.73123e+07	6.943e+07	9.35479e+07	3.98929e+07	4.66486e+07	3.00256e+07	0.0157491	8.67634e+07	3.88557e+07	4.79077e+07		8.88622e+08	9.28335e+08	8.15461e+08	8.78735e+08	1.18335e+09	1.50821e+09
Q9P2I0	Cleavage and polyadenylation specificity factor subunit 2 OS=Homo sapiens OX=9606 GN=CPSF2 PE=1 SV=2	13	18	6	6.22659e+06	6.13071e+06	7.09759e+06	5.29022e+06	4.24484e+06	4721339	0.0158878	6.48496e+06	4.75213e+06	1.73283e+06		3.87006e+07	4.42179e+07	4.22047e+07	4.27483e+07	4.95955e+07	5.99338e+07
P07602	Prosaposin OS=Homo sapiens OX=9606 GN=PSAP PE=1 SV=2	41	101	17	1.65983e+08	1.64436e+08	1.9246e+08	1.36042e+08	1.25492e+08	1.16336e+08	0.0159878	1.74293e+08	1.25956e+08	4.83362e+07		2.3249e+07	2.07734e+07	1.92064e+07	1.21398e+07	1.73344e+07	1.53641e+07
P23142	Fibulin-1 OS=Homo sapiens OX=9606 GN=FBLN1 PE=1 SV=4	16	15	6	7.2888e+06	5.38687e+06	5.65706e+06	3.60606e+06	2.66788e+06	1.33144e+06	0.0161202	6.11091e+06	2.53513e+06	3.57578e+06		6.82014e+08	6.73079e+08	5.46691e+08	4.37579e+08	4.12308e+08	4.89287e+08
P49588	Alanine--tRNA ligase, cytoplasmic OS=Homo sapiens OX=9606 GN=AARS PE=1 SV=2	57	174	33	1.65257e+08	1.66731e+08	1.74149e+08	1.508e+08	1.54358e+08	1.51628e+08	0.0165874	1.68712e+08	1.52262e+08	1.64502e+07		3.82885e+06	2.92825e+06	2.78468e+06	1.35748e+06	1503647	2.72652e+06
P52815	39S ribosomal protein L12, mitochondrial OS=Homo sapiens OX=9606 GN=MRPL12 PE=1 SV=2	41	26	6	3.88968e+07	3.92298e+07	3.33828e+07	2.10757e+07	2.70067e+07	2.83768e+07	0.0172806	3.71698e+07	2.54864e+07	1.16834e+07		4.02568e+08	3.72863e+08	4.29227e+08	4.94463e+08	4.94511e+08	6.2277e+08
Q53EL6	Programmed cell death protein 4 OS=Homo sapiens OX=9606 GN=PDCD4 PE=1 SV=2	37	75	13	3.59114e+07	3.60228e+07	4.05297e+07	3.16503e+07	2.71101e+07	2.98713e+07	0.0175624	3.7488e+07	2.95439e+07	7.94403e+06		1.33365e+07	8.57499e+06	9.81827e+06	2.48706e+06	4.94955e+06	4.24394e+06
P78357	Contactin-associated protein 1 OS=Homo sapiens OX=9606 GN=CNTNAP1 PE=1 SV=1	3	12	3	4.37178e+06	3.70973e+06	4.0054e+06	2.86937e+06	2.83786e+06	3.36467e+06	0.0177035	4.02897e+06	3.02397e+06	1.005e+06		5.28205e+07	5.65814e+07	4.5356e+07	3.11599e+07	3.54482e+07	5.31309e+07
Q96SB4	SRSF protein kinase 1 OS=Homo sapiens OX=9606 GN=SRPK1 PE=1 SV=2	12	16	4	2.56121e+06	3.10285e+06	2.39948e+06	1.46373e+06	1.69198e+06	1.37079e+06	0.0179768	2.68785e+06	1.50883e+06	1.17901e+06		1.06439e+09	1.13814e+09	1.13556e+09	1.08292e+09	1.26015e+09	1.47008e+09
P28065	Proteasome subunit beta type-9 OS=Homo sapiens OX=9606 GN=PSMB9 PE=1 SV=2	26	27	4	1.8774e+07	1.75691e+07	1.65418e+07	1.02074e+07	9.79679e+06	5.13872e+06	0.0185034	1.76283e+07	8.38096e+06	9.24733e+06		3.93561e+08	4.27627e+08	3.2018e+08	4.02518e+08	4.59483e+08	6.5391e+08
P61088	Ubiquitin-conjugating enzyme E2 N OS=Homo sapiens OX=9606 GN=UBE2N PE=1 SV=1	43	45	6	7.21407e+07	7.93079e+07	7.01622e+07	5.41151e+07	5.38246e+07	5.3691e+07	0.0185987	7.38703e+07	5.38769e+07	1.99934e+07		1.33614e+08	1.42094e+08	1.48201e+08	8.68175e+07	1.13597e+08	1.45434e+08
Q15424	Scaffold attachment factor B1 OS=Homo sapiens OX=9606 GN=SAFB PE=1 SV=4	12	29	3	3.51017e+07	4.09799e+07	3.53562e+07	2.87138e+07	2.70835e+07	2.53213e+07	0.0186291	3.71459e+07	2.70395e+07	1.01064e+07		960886	834534	933974	990600	1.25497e+06	1.80069e+06
Q9P035	Very-long-chain (3R)-3-hydroxyacyl-CoA dehydratase 3 OS=Homo sapiens OX=9606 GN=HACD3 PE=1 SV=2	28	36	8	5.51119e+07	6.38994e+07	5.29558e+07	3.54802e+07	3.5112e+07	4.58139e+07	0.0188534	5.73224e+07	3.8802e+07	1.85203e+07		1.67333e+08	1.69183e+08	1.39044e+08	1.49961e+08	2.07e+08	2.56194e+08
O14530	Thioredoxin domain-containing protein 9 OS=Homo sapiens OX=9606 GN=TXNDC9 PE=1 SV=2	9	9	2	5.54586e+06	6.43407e+06	5.2339e+06	3.62657e+06	3.56068e+06	4.0412e+06	0.0189139	5.73795e+06	3.74282e+06	1.99513e+06		1.41989e+07	1.3102e+07	1.13002e+07	6.88839e+06	1.0746e+07	9.93394e+06
Q15633	RISC-loading complex subunit TARBP2 OS=Homo sapiens OX=9606 GN=TARBP2 PE=1 SV=3	4	1	1	298175	266142	228332	194991	152901	136191	0.0189863	264216	161361	102855		306074	1.63559e+06	782297	1.68481e+06	2.70588e+06	3.40198e+06
Q8TEA8	D-aminoacyl-tRNA deacylase 1 OS=Homo sapiens OX=9606 GN=DTD1 PE=1 SV=2	7	2	1	2.16653e+06	2.14531e+06	1.95908e+06	1.261e+06	1.64014e+06	1575403	0.0190015	2.09031e+06	1.49218e+06	598124		2.06278e+07	2.11714e+07	1.62102e+07	1.99147e+07	2.57445e+07	3.03648e+07
Q15043	Zinc transporter ZIP14 OS=Homo sapiens OX=9606 GN=SLC39A14 PE=1 SV=3	14	30	4	2.38723e+07	2.12999e+07	2.80707e+07	1.25855e+07	1.22089e+07	1.78098e+07	0.0191008	2.44143e+07	1.42014e+07	1.02129e+07		1.30745e+08	1.4038e+08	1.22883e+08	1.43558e+08	1.6277e+08	1.80101e+08
Q13451	Peptidyl-prolyl cis-trans isomerase FKBP5 OS=Homo sapiens OX=9606 GN=FKBP5 PE=1 SV=2	34	67	12	5.974e+07	5.35417e+07	4.46532e+07	3.09963e+07	2.59586e+07	3.51026e+07	0.0192653	5.2645e+07	3.06859e+07	2.19591e+07		3.94602e+08	4.39197e+08	4.31076e+08	4.22115e+08	4.90058e+08	5.7767e+08
P12956	X-ray repair cross-complementing protein 6 OS=Homo sapiens OX=9606 GN=XRCC6 PE=1 SV=2	55	185	32	2.58371e+08	2.51744e+08	2.29378e+08	1.92079e+08	2.12199e+08	2.05326e+08	0.0194616	2.46498e+08	2.03201e+08	4.32963e+07		5.76983e+07	5.50677e+07	5.98183e+07	5.67503e+07	6.98069e+07	8.07574e+07
P40616	ADP-ribosylation factor-like protein 1 OS=Homo sapiens OX=9606 GN=ARL1 PE=1 SV=1	53	29	6	2.79059e+07	2.59635e+07	2.67005e+07	1.9232e+07	2.23232e+07	2.25583e+07	0.0196747	2.68567e+07	2.13711e+07	5.48551e+06		7.15701e+06	7.21696e+06	5.60093e+06	3.39235e+06	5.29047e+06	5.85679e+06
Q9H7Z7	Prostaglandin E synthase 2 OS=Homo sapiens OX=9606 GN=PTGES2 PE=1 SV=1	45	59	11	4.97528e+07	4.65202e+07	4.59012e+07	3.43598e+07	2.35957e+07	3.07979e+07	0.0197261	4.73914e+07	2.95845e+07	1.78069e+07		2.24776e+07	2.34658e+07	1.76075e+07	1.04283e+07	1.43722e+07	2.0231e+07
P13995	Bifunctional methylenetetrahydrofolate dehydrogenase/cyclohydrolase, mitochondrial OS=Homo sapiens OX=9606 GN=MTHFD2 PE=1 SV=2	28	34	6	2.46148e+07	2.1707e+07	1.9454e+07	1.30739e+07	1.3991e+07	1.67281e+07	0.019777	2.19253e+07	1.45977e+07	7.32761e+06		4.38482e+06	2.6259e+06	2.12612e+06	6.04448e+06	7.54843e+06	5.97287e+06
Q9UHR5	SAP30-binding protein OS=Homo sapiens OX=9606 GN=SAP30BP PE=1 SV=1	9	10	2	4.50775e+06	5.09342e+06	5.52783e+06	3.31604e+06	3.8801e+06	3.49577e+06	0.0201215	5.043e+06	3.56397e+06	1.47903e+06		1.56334e+07	1.4825e+07	1.20618e+07	9.57497e+06	9.30191e+06	1.21732e+07
P22626	Heterogeneous nuclear ribonucleoproteins A2/B1 OS=Homo sapiens OX=9606 GN=HNRNPA2B1 PE=1 SV=2	71	248	21	7.86931e+08	7.80459e+08	8.18336e+08	6.10432e+08	6.95178e+08	6.75295e+08	0.0201355	7.95242e+08	6.60301e+08	1.3494e+08		8.74736e+07	8.75784e+07	9.77418e+07	5.24347e+07	7.58028e+07	8.18404e+07
P61106	Ras-related protein Rab-14 OS=Homo sapiens OX=9606 GN=RAB14 PE=1 SV=4	79	109	15	1.91508e+08	2.16744e+08	2.10229e+08	1.57701e+08	1.60736e+08	1.65376e+08	0.0202708	2.0616e+08	1.61271e+08	4.48892e+07		2.94947e+07	3.33026e+07	2.79937e+07	2.82622e+07	39496186	4.72071e+07
Q9UL46	Proteasome activator complex subunit 2 OS=Homo sapiens OX=9606 GN=PSME2 PE=1 SV=4	58	80	12	8.32131e+07	9.63156e+07	8.7526e+07	6.05659e+07	7.06807e+07	7.37432e+07	0.0202824	8.90182e+07	6.83299e+07	2.06883e+07		2.64701e+07	2.82666e+07	2.65799e+07	2.91145e+07	4.12532e+07	42823403
O75874	Isocitrate dehydrogenase [NADP] cytoplasmic OS=Homo sapiens OX=9606 GN=IDH1 PE=1 SV=2	51	97	15	1.09749e+08	1.12957e+08	1.05057e+08	8.03583e+07	8.28288e+07	6.35103e+07	0.0203339	1.09254e+08	7.55658e+07	3.36887e+07		1.21612e+08	1.28646e+08	1.14865e+08	9.49975e+07	1.05318e+08	1.30902e+08
Q9P265	Disco-interacting protein 2 homolog B OS=Homo sapiens OX=9606 GN=DIP2B PE=1 SV=3	19	55	20	2.60919e+07	3.19697e+07	2.55058e+07	1.99101e+07	1.46617e+07	1.89237e+07	0.0207172	2.78558e+07	1.78318e+07	1.0024e+07		1.3562e+07	1.37707e+07	1.06149e+07	3.25324e+06	7.93009e+06	9.79389e+06
Q9H845	Acyl-CoA dehydrogenase family member 9, mitochondrial OS=Homo sapiens OX=9606 GN=ACAD9 PE=1 SV=1	35	64	16	5.29196e+07	4.52108e+07	5.81468e+07	3.60286e+07	3.12107e+07	3.04777e+07	0.0207194	5.20924e+07	3.25723e+07	1.95201e+07		1.83154e+08	1.8088e+08	1.45986e+08	1.70108e+08	2.17169e+08	2.99939e+08
P13667	Protein disulfide-isomerase A4 OS=Homo sapiens OX=9606 GN=PDIA4 PE=1 SV=2	46	245	28	3.09308e+08	2.80729e+08	3.26961e+08	2.50219e+08	2.51176e+08	2.15761e+08	0.0208653	3.05666e+08	2.39052e+08	6.66138e+07		5.15383e+07	6.51809e+07	45818800	3.30669e+07	3.10456e+07	3.27842e+07
P26583	High mobility group protein B2 OS=Homo sapiens OX=9606 GN=HMGB2 PE=1 SV=2	37	47	5	1.08663e+08	1.14622e+08	9.33897e+07	6.69546e+07	7.44621e+07	6.91734e+07	0.0209222	1.05558e+08	7.01967e+07	3.53617e+07		9.74663e+07	9.37902e+07	8.84586e+07	5.93463e+07	8.08403e+07	9.84276e+07
O95274	Ly6/PLAUR domain-containing protein 3 OS=Homo sapiens OX=9606 GN=LYPD3 PE=1 SV=2	6	3	1	1.59459e+06	1.60899e+06	1.3456e+06	942624	937832		0.0212475	1.51639e+06	940228	576165		5.10387e+07	4.78003e+07	5.09342e+07	3.47e+07	3.24809e+07	4.74119e+07
Q10589	Bone marrow stromal antigen 2 OS=Homo sapiens OX=9606 GN=BST2 PE=1 SV=1	18	22	3	1.42979e+07	1.35216e+07	1.84225e+07	6.34654e+06	6.5928e+06	8.06966e+06	0.0214125	1.5414e+07	7.003e+06	8.411e+06		1.44089e+08	139920572	1.72152e+08	9.04644e+07	7.97366e+07	1.23189e+08
Q8IUE6	Histone H2A type 2-B OS=Homo sapiens OX=9606 GN=HIST2H2AB PE=1 SV=3	58	91	3	9.25313e+07	1.20412e+08	8.78194e+07	3.69522e+07	4.12858e+07	4.74291e+07	0.0216965	1.00254e+08	4.1889e+07	5.83653e+07		1.12557e+08	9.67216e+07	8.92934e+07	5.7184e+07	6.95086e+07	7.9179e+07
P50579	Methionine aminopeptidase 2 OS=Homo sapiens OX=9606 GN=METAP2 PE=1 SV=1	36	34	10	4.158e+07	3.72863e+07	3.94718e+07	3.19199e+07	3.1931e+07	3.12565e+07	0.021831	3.9446e+07	3.17025e+07	7.74352e+06		1.74591e+07	1.46156e+07	1.30907e+07	7.1822e+06	8.87269e+06	1.44539e+07
P26447	Protein S100-A4 OS=Homo sapiens OX=9606 GN=S100A4 PE=1 SV=1	37	37	4	1.96838e+08	2.22476e+08	2.89009e+08	6.92009e+07	6.45994e+07	5.4308e+07	0.0219037	2.36108e+08	6.27027e+07	1.73405e+08		1.03615e+08	1.16807e+08	1.08776e+08	9.95477e+07	1.26181e+08	1.53307e+08
Q8TBX8	Phosphatidylinositol 5-phosphate 4-kinase type-2 gamma OS=Homo sapiens OX=9606 GN=PIP4K2C PE=1 SV=3	4	5	1	1.58926e+06	1.89885e+06	1.90927e+06	1.45043e+06	1.06076e+06	1126633	0.0220632	1.79913e+06	1.21261e+06	586521		2.56088e+07	3.78866e+07	2.53521e+07	1.05704e+07	8970072	1.51603e+07
Q6ZRP7	Sulfhydryl oxidase 2 OS=Homo sapiens OX=9606 GN=QSOX2 PE=1 SV=3	24	31	11	1.78232e+07	1.48974e+07	1.83326e+07	9.64971e+06	1.20243e+07	1.31587e+07	0.0221386	1.70177e+07	1.16109e+07	5.40682e+06		240653		310999	577776	623127	799481
P50402	Emerin OS=Homo sapiens OX=9606 GN=EMD PE=1 SV=1	48	48	10	4.07991e+07	4.58123e+07	3.41969e+07	2.78424e+07	2.41012e+07	2.07513e+07	0.0221944	4.02694e+07	2.42316e+07	1.60378e+07		2.24016e+06	3.15709e+06	1.97222e+06	1.33165e+06	697337	803240
Q8NBJ4	Golgi membrane protein 1 OS=Homo sapiens OX=9606 GN=GOLM1 PE=1 SV=1	5	7	2	2.83343e+06	2.18179e+06	2.3126e+06	1.51907e+06		1.31339e+06	0.0224771	2.4426e+06	1.41623e+06	1.02638e+06		1.65443e+07	1.89868e+07	14253454	1.7286e+07	25944896	2.65808e+07
P06756	Integrin alpha-V OS=Homo sapiens OX=9606 GN=ITGAV PE=1 SV=2	16	22	13	1.93419e+07	1.65966e+07	1.44531e+07	6.97006e+06	1.15278e+07	1.04937e+07	0.0225851	1.67972e+07	9.66384e+06	7.13334e+06		911085	760970	1.00707e+06	333677	313633	786467
Q9H444	Charged multivesicular body protein 4b OS=Homo sapiens OX=9606 GN=CHMP4B PE=1 SV=1	23	18	4	1.51006e+07	1.6459e+07	1.4463e+07	1.26347e+07	1.3242e+07	1.13277e+07	0.0227562	1.53409e+07	1.24015e+07	2.93939e+06		1.39961e+08	1.23802e+08	1.31634e+08	9.63842e+07	1.02146e+08	128656944
Q9Y5V0	Zinc finger protein 706 OS=Homo sapiens OX=9606 GN=ZNF706 PE=1 SV=1	14	1	1	6.6339e+06	6.76643e+06	5.61408e+06	4.00864e+06	3.98249e+06	5.18734e+06	0.0228524	6.33814e+06	4.39282e+06	1.94531e+06		2.39936e+07	2.82938e+07	2.60594e+07	1.81908e+07	1.6591e+07	2.39573e+07
Q9Y6N5	Sulfide:quinone oxidoreductase, mitochondrial OS=Homo sapiens OX=9606 GN=SQOR PE=1 SV=1	54	69	19	6.99315e+07	5.76345e+07	8.08861e+07	2.94086e+07	3.16899e+07	2.68104e+07	0.022895	6.94841e+07	2.93029e+07	4.01811e+07		4.12931e+07	5.22843e+07	4.30444e+07	3.04716e+07	3.11044e+07	3.68251e+07
P62851	40S ribosomal protein S25 OS=Homo sapiens OX=9606 GN=RPS25 PE=1 SV=1	30	61	5	1.58495e+08	1.56993e+08	1.75376e+08	1.27088e+08	1.44986e+08	1.24647e+08	0.0229626	1.63621e+08	1.3224e+08	3.13813e+07		5.49382e+07	5.53132e+07	5.32364e+07	4.23618e+07	5.19925e+07	5.97519e+07
A5PLL7	Transmembrane protein 189 OS=Homo sapiens OX=9606 GN=TMEM189 PE=1 SV=3	11	5	2	1.98626e+06	2.11388e+06	2.20654e+06	1.26278e+06	1.65842e+06	1.59844e+06	0.0231532	2.10223e+06	1.50655e+06	595679		8.00057e+07	8.60536e+07	7.16603e+07	7.76233e+07	8.72908e+07	1.20376e+08
Q9NX24	H/ACA ribonucleoprotein complex subunit 2 OS=Homo sapiens OX=9606 GN=NHP2 PE=1 SV=1	35	15	3	1.41826e+07	1.42955e+07	1.0633e+07	6.20767e+06	6.97838e+06	8.22649e+06	0.0231586	1.30371e+07	7.13751e+06	5.89955e+06		1.32723e+06	1.26102e+06	1.30922e+06	2.21014e+06	2.37317e+06	2.36324e+06
Q9H6N6	Putative uncharacterized protein MYH16 OS=Homo sapiens OX=9606 GN=MYH16 PE=1 SV=2	1	2	1	4.61824e+06	3.38305e+06	4.68293e+06	2.47711e+06	1.86661e+06	1.99548e+06	0.0236716	4.22807e+06	2.11307e+06	2.11501e+06		5.89647e+07	7.13467e+07	6.46145e+07	9.81779e+07	9.02318e+07	1.46684e+08
P30479	HLA class I histocompatibility antigen, B-41 alpha chain OS=Homo sapiens OX=9606 GN=HLA-B PE=1 SV=1	39	89	1	1.33582e+07	1.2864e+07	1.60999e+07	9.61215e+06	1.02568e+07	8.27999e+06	0.0237086	1.41074e+07	9.38298e+06	4.72439e+06		2.01926e+07	2.46955e+07	2.1001e+07	1.08229e+07	1.77347e+07	1.39838e+07
Q9UQ80	Proliferation-associated protein 2G4 OS=Homo sapiens OX=9606 GN=PA2G4 PE=1 SV=3	56	150	19	3.95527e+08	3.67282e+08	3.36373e+08	2.79835e+08	2.65753e+08	2.66155e+08	0.0239051	3.66394e+08	2.70581e+08	9.58132e+07		1.1793e+06	1.40546e+06	1.18235e+06	1.55696e+06	1.53286e+06	2.34584e+06
Q03252	Lamin-B2 OS=Homo sapiens OX=9606 GN=LMNB2 PE=1 SV=4	36	98	19	5.21834e+07	5.06608e+07	5.10898e+07	3.33845e+07	3.41648e+07	2.35133e+07	0.0240853	5.13113e+07	3.03542e+07	2.09571e+07		4.30029e+07	4.37903e+07	5.36871e+07	1.15835e+08	1.07979e+08	1.10182e+08
O94776	Metastasis-associated protein MTA2 OS=Homo sapiens OX=9606 GN=MTA2 PE=1 SV=1	35	90	16	6.7456e+07	6.26625e+07	5.8709e+07	5.10166e+07	3.88241e+07	3.68142e+07	0.0242088	6.29425e+07	4.22183e+07	2.07242e+07		1.91984e+07	2.18428e+07	2.25857e+07	1.18699e+07	1.46927e+07	1.81889e+07
O15260	Surfeit locus protein 4 OS=Homo sapiens OX=9606 GN=SURF4 PE=1 SV=3	21	52	5	7.92696e+07	7.90806e+07	7.72663e+07	6.53273e+07	7.1821e+07	6.87019e+07	0.0242541	7.85388e+07	6.86167e+07	9.92212e+06		8.8115e+07	8.52529e+07	9.68392e+07	5.44063e+07	6.95846e+07	7.69087e+07
P06865	Beta-hexosaminidase subunit alpha OS=Homo sapiens OX=9606 GN=HEXA PE=1 SV=2	22	39	9	1.81719e+07	1.85458e+07	1.69511e+07	1.23325e+07	1.47829e+07	1.12384e+07	0.0245474	1.78896e+07	1.27846e+07	5.10502e+06		4.76418e+07	5.49878e+07	5.7369e+07	2.98546e+07	4.40767e+07	4.06794e+07
O00541	Pescadillo homolog OS=Homo sapiens OX=9606 GN=PES1 PE=1 SV=1	15	24	7	1.13333e+07	1.20945e+07	1.16272e+07	1.00344e+07	1.09172e+07	1.05065e+07	0.0246069	1.1685e+07	1.0486e+07	1.199e+06		9.53853e+08	9.25427e+08	9.59599e+08	6.6259e+08	7.0628e+08	7.30829e+08
Q14683	Structural maintenance of chromosomes protein 1A OS=Homo sapiens OX=9606 GN=SMC1A PE=1 SV=2	29	86	27	1.12181e+08	1.11997e+08	1.23259e+08	1.01217e+08	9.97757e+07	9.44983e+07	0.0249684	1.15812e+08	9.84969e+07	1.73153e+07		1.28344e+09	1.38009e+09	1.21117e+09	9.59306e+08	1.17795e+09	1.36587e+09
Q15286	Ras-related protein Rab-35 OS=Homo sapiens OX=9606 GN=RAB35 PE=1 SV=1	50	75	5	8.67495e+06	8.12413e+06	1.03504e+07	4.93146e+06	6.45865e+06	6.56834e+06	0.025037	9.04983e+06	5.98615e+06	3.06368e+06		1.26714e+07	1.44241e+07	1.62481e+07	1.91561e+07	2.19068e+07	3.62384e+07
Q641Q2	WASH complex subunit 2A OS=Homo sapiens OX=9606 GN=WASHC2A PE=1 SV=3	4	8	3	3.46665e+06	2.23899e+06	2.35605e+06	375907	971975	1.39188e+06	0.0252881	2.68723e+06	913253	1.77398e+06		8.77081e+07	7.79492e+07	6.8345e+07	4.38377e+07	5.5078e+07	6.48628e+07
P83731	60S ribosomal protein L24 OS=Homo sapiens OX=9606 GN=RPL24 PE=1 SV=1	32	82	6	1.64276e+08	1.63378e+08	1.53295e+08	1.47266e+08	1.46819e+08	1.38111e+08	0.0254717	1.60317e+08	1.44065e+08	1.62511e+07		1.04788e+07	8.85324e+06	7.83726e+06	9.15121e+06	1.16191e+07	1.50076e+07
Q14534	Squalene monooxygenase OS=Homo sapiens OX=9606 GN=SQLE PE=1 SV=3	10	8	3	5.35417e+06	4.479e+06	5.39899e+06	3.4117e+06	1.92262e+06	3.32875e+06	0.0254841	5.07739e+06	2.88769e+06	2.1897e+06		1.31761e+07	1.34531e+07	1.4326e+07	8.74514e+06	1.06678e+07	1.31157e+07
P54819	Adenylate kinase 2, mitochondrial OS=Homo sapiens OX=9606 GN=AK2 PE=1 SV=2	65	96	13	1.85711e+08	1.78674e+08	1.83969e+08	1.25815e+08	1.49843e+08	1.47764e+08	0.0255886	1.82784e+08	1.41141e+08	4.16438e+07		1.38754e+06	1.0924e+06	1.31906e+06	775087	422522	616649
P05362	Intercellular adhesion molecule 1 OS=Homo sapiens OX=9606 GN=ICAM1 PE=1 SV=2	21	30	9	2.76587e+07	2.69897e+07	3.39062e+07	2.23603e+07	1.65184e+07	1.33498e+07	0.0256841	2.95182e+07	1.74095e+07	1.21087e+07		1.67937e+08	1.58935e+08	1.382e+08	1.439e+08	1.77761e+08	2.29206e+08
O00483	Cytochrome c oxidase subunit NDUFA4 OS=Homo sapiens OX=9606 GN=NDUFA4 PE=1 SV=1	47	24	4	4.13047e+07	3.85076e+07	4.07139e+07	3.30501e+07	2.6093e+07	2.60579e+07	0.0257401	4.01754e+07	2.84003e+07	1.17751e+07		3.35838e+07	3.80269e+07	38251329	2.51284e+07	2.47289e+07	3.61308e+07
O95881	Thioredoxin domain-containing protein 12 OS=Homo sapiens OX=9606 GN=TXNDC12 PE=1 SV=1	31	27	4	2.7514e+07	2.43204e+07	2.38072e+07	1.76307e+07	2.09352e+07	1.53641e+07	0.0260661	2.52138e+07	1.79767e+07	7.23719e+06		1.66736e+06	1.2874e+06	1.15726e+06	243643	320484	1.12599e+06
Q09666	Neuroblast differentiation-associated protein AHNAK OS=Homo sapiens OX=9606 GN=AHNAK PE=1 SV=2	59	906	182	8.07128e+08	7.88004e+08	6.77649e+08	6.355e+08	4.97954e+08	4.89287e+08	0.0263295	7.57594e+08	5.40914e+08	2.1668e+08		5.02451e+07	5.1319e+07	4.40617e+07	2.68342e+07	3.94978e+07	3.3158e+07
Q5PRF9	Protein Smaug homolog 2 OS=Homo sapiens OX=9606 GN=SAMD4B PE=1 SV=1	9	7	4	4.53124e+06	3.42823e+06	3.45173e+06	1.97147e+06	1.81599e+06	2.72652e+06	0.0263529	3.80374e+06	2.17133e+06	1.63241e+06		2.37573e+07	1.54777e+07	2.10993e+07	1.01772e+07	5.80335e+06	1.34128e+07
Q9Y2D0	Carbonic anhydrase 5B, mitochondrial OS=Homo sapiens OX=9606 GN=CA5B PE=1 SV=1	20	18	4	1.57831e+07	1.00391e+07	1.21702e+07	3.61197e+06	5.97768e+06	4.24394e+06	0.0268172	1.26641e+07	4.6112e+06	8.05293e+06		1.45094e+06	1.10474e+06	876966	363330	401166	402577
O00429	Dynamin-1-like protein OS=Homo sapiens OX=9606 GN=DNM1L PE=1 SV=2	50	101	23	6.25103e+07	6.62424e+07	5.62209e+07	4.52538e+07	4.28116e+07	5.31309e+07	0.0270385	6.16579e+07	4.70654e+07	1.45924e+07		1.37207e+07	1.44968e+07	1.21131e+07	1.27622e+07	1.48151e+07	2.01837e+07
Q9BWD1	Acetyl-CoA acetyltransferase, cytosolic OS=Homo sapiens OX=9606 GN=ACAT2 PE=1 SV=2	56	115	14	1.58125e+08	1.66355e+08	1.83702e+08	1.26086e+08	1.37193e+08	1.45434e+08	0.0276238	1.69394e+08	1.36238e+08	3.31563e+07		1.7795e+07	1.73321e+07	1.79968e+07	1.21326e+07	1.54381e+07	1.52349e+07
Q9NUI1	Peroxisomal 2,4-dienoyl-CoA reductase OS=Homo sapiens OX=9606 GN=DECR2 PE=1 SV=1	30	21	6	1.68036e+07	1.53391e+07	1.40071e+07	1.00041e+07	1.29782e+07	9.93394e+06	0.0285931	1.53833e+07	1.09721e+07	4.41123e+06		5.4791e+07	5.96883e+07	4.45934e+07	3.40276e+07	3.60164e+07	4.35924e+07
Q8TC07	TBC1 domain family member 15 OS=Homo sapiens OX=9606 GN=TBC1D15 PE=1 SV=2	10	19	6	8.46994e+06	8.44921e+06	6.94262e+06	4.92673e+06	6.38943e+06	5.85679e+06	0.0293168	7.95392e+06	5.72432e+06	2.22961e+06		1.31174e+07	1.08372e+07	1.2173e+07	6.56742e+06	3088197	8.32602e+06
Q9BXS6	Nucleolar and spindle-associated protein 1 OS=Homo sapiens OX=9606 GN=NUSAP1 PE=1 SV=1	24	43	9	2.66011e+07	2.74725e+07	2.18253e+07	1.51451e+07	1.73576e+07	2.0231e+07	0.0293467	2.52996e+07	1.75779e+07	7.72169e+06		14447430	2.02627e+07	1.87167e+07	1.10923e+07	8.9163e+06	1.13794e+07
O43290	U4/U6.U5 tri-snRNP-associated protein 1 OS=Homo sapiens OX=9606 GN=SART1 PE=1 SV=1	12	34	9	1.85014e+07	1.73563e+07	1.49512e+07	1.39058e+07	1.12341e+07	1.21732e+07	0.0295982	1.69363e+07	1.24377e+07	4.49857e+06		2.78614e+07	2.70766e+07	2.22627e+07	1.71773e+07	2.1478e+07	2.19807e+07
P09525	Annexin A4 OS=Homo sapiens OX=9606 GN=ANXA4 PE=1 SV=4	53	102	16	1.0352e+08	1.02532e+08	1.21155e+08	7.61514e+07	9.15488e+07	8.18404e+07	0.0299678	1.09069e+08	8.31802e+07	2.58891e+07		6.4878e+06	3506963	3518703	1.1683e+07	9.28875e+06	1.1096e+07
P62917	60S ribosomal protein L8 OS=Homo sapiens OX=9606 GN=RPL8 PE=1 SV=2	44	64	8	1.43921e+08	1.50612e+08	1.42381e+08	1.37966e+08	1.27195e+08	1.30902e+08	0.03025	1.45638e+08	1.32021e+08	1.36175e+07		2.38242e+08	2.10795e+08	2.00246e+08	1.43059e+08	1.90669e+08	2.01071e+08
Q7Z4H8	KDEL motif-containing protein 2 OS=Homo sapiens OX=9606 GN=KDELC2 PE=1 SV=2	24	26	9	1.60499e+07	1.61219e+07	1.31576e+07	4.7247e+06	9.57736e+06	9.79389e+06	0.0304038	1.51098e+07	8.03198e+06	7.07786e+06		298505	332850		156791	252485	268558
Q13740	CD166 antigen OS=Homo sapiens OX=9606 GN=ALCAM PE=1 SV=2	46	78	18	6.09929e+07	7.63101e+07	5.67945e+07	4.80233e+07	3.74945e+07	3.27842e+07	0.0305891	6.46992e+07	3.9434e+07	2.52652e+07		2.2679e+08	2.15137e+08	2.01454e+08	2.21631e+08	3.30207e+08	3.54447e+08
Q13765	Nascent polypeptide-associated complex subunit alpha OS=Homo sapiens OX=9606 GN=NACA PE=1 SV=1	27	54	5	1.15346e+08	1.09804e+08	1.09648e+08	8.61891e+07	9.76328e+07	9.84276e+07	0.0306207	1.116e+08	9.40832e+07	1.75166e+07		1.05975e+06	1.08237e+06	1.50173e+06	312724	387073	449636
Q9UKY7	Protein CDV3 homolog OS=Homo sapiens OX=9606 GN=CDV3 PE=1 SV=1	52	31	6	6.04016e+07	5.59619e+07	6.31352e+07	5.03951e+07	3.92279e+07	4.74119e+07	0.0306599	5.98329e+07	4.56783e+07	1.41546e+07		10691932	1.12209e+07	9.96995e+06	1.17905e+07	1.24229e+07	1.5107e+07
P61769	Beta-2-microglobulin OS=Homo sapiens OX=9606 GN=B2M PE=1 SV=1	57	22	5	1.70522e+08	1.63811e+08	2.1339e+08	1.31382e+08	9.62997e+07	1.23189e+08	0.0307115	1.82574e+08	1.16957e+08	6.56175e+07		3.91477e+07	3.54132e+07	3.51262e+07	2.72307e+07	2.98264e+07	3.28618e+07
P16615	Sarcoplasmic/endoplasmic reticulum calcium ATPase 2 OS=Homo sapiens OX=9606 GN=ATP2A2 PE=1 SV=1	38	176	30	1.33206e+08	1.13236e+08	1.10683e+08	8.30488e+07	8.39472e+07	7.9179e+07	0.0308117	1.19042e+08	8.20583e+07	3.69834e+07		2.43908e+07	2.19621e+07	2.62839e+07	1.66024e+07	1.68437e+07	1.76546e+07
Q8NFH4	Nucleoporin Nup37 OS=Homo sapiens OX=9606 GN=NUP37 PE=1 SV=1	28	36	6	2.06619e+07	1.71112e+07	1.62266e+07	1.04308e+07	1.07158e+07	1.44539e+07	0.0308664	1.79999e+07	1.18668e+07	6.13308e+06		5.39793e+06	7.4137e+06	9.65401e+06	1.14378e+06	574178	5114172
P14854	Cytochrome c oxidase subunit 6B1 OS=Homo sapiens OX=9606 GN=COX6B1 PE=1 SV=2	48	21	3	3.03066e+07	4.43555e+07	3.14251e+07	1.53514e+07	1.08334e+07	1.51603e+07	0.031044	3.53624e+07	1.37817e+07	2.15807e+07		8.71207e+07	6.57766e+07	7.80855e+07	3.69548e+07	4.90216e+07	7.17008e+07
Q15057	Arf-GAP with coiled-coil, ANK repeat and PH domain-containing protein 2 OS=Homo sapiens OX=9606 GN=ACAP2 PE=1 SV=3	4	7	3	2.65112e+06	3.69614e+06	2.44465e+06	1.93396e+06	842190	803240	0.0317303	2.93064e+06	1.19313e+06	1.73751e+06		1.00764e+08	9.76706e+07	8.11072e+07	8.86338e+07	1.13915e+08	1.35793e+08
O43181	NADH dehydrogenase [ubiquinone] iron-sulfur protein 4, mitochondrial OS=Homo sapiens OX=9606 GN=NDUFS4 PE=1 SV=1	24	2	2	1.07822e+06	890902	1.24831e+06	484601	378782	786467	0.0321229	1.07248e+06	549950	522529		2.18357e+07	2.08154e+07	1.58081e+07	1.1123e+07	1.14903e+07	1.63945e+07
P49257	Protein ERGIC-53 OS=Homo sapiens OX=9606 GN=LMAN1 PE=1 SV=2	40	70	13	1.65637e+08	1.4494e+08	1.63166e+08	1.39979e+08	1.23364e+08	128656944	0.0323336	1.57914e+08	1.30667e+08	2.72474e+07		9.26799e+06	8.57533e+06	6.36943e+06	1.03212e+07	10185546	1.67245e+07
Q03518	Antigen peptide transporter 1 OS=Homo sapiens OX=9606 GN=TAP1 PE=1 SV=2	30	43	12	2.83951e+07	3.31248e+07	3.23018e+07	2.64187e+07	2.00374e+07	2.39573e+07	0.0323842	3.12739e+07	2.34711e+07	7.80281e+06		561418	912724	798888	315386	239523	487907
P23919	Thymidylate kinase OS=Homo sapiens OX=9606 GN=DTYMK PE=1 SV=4	57	50	11	4.88683e+07	6.12116e+07	5.33555e+07	4.42542e+07	3.75655e+07	3.68251e+07	0.0326064	5.44785e+07	3.95483e+07	1.49302e+07		3.61359e+07	3.67165e+07	2.57269e+07	1.44552e+07	1.8288e+07	2.0996e+07
P30046	D-dopachrome decarboxylase OS=Homo sapiens OX=9606 GN=DDT PE=1 SV=3	72	38	6	6.50165e+07	6.47576e+07	6.59889e+07	6.15223e+07	6.27926e+07	5.97519e+07	0.0326161	6.52543e+07	6.13556e+07	3.89874e+06		1.83309e+06	1.39022e+06	1.41988e+06	862590	878046	1.13698e+06
Q8NFJ5	Retinoic acid-induced protein 3 OS=Homo sapiens OX=9606 GN=GPRC5A PE=1 SV=2	23	30	6	2.38969e+07	2.89122e+07	2.60316e+07	1.57182e+07	2.14187e+07	1.39838e+07	0.0331884	2.62802e+07	1.70402e+07	9.24e+06		2.61994e+07	2.99496e+07	3.8113e+07	1.24233e+07	1.10798e+07	1.67772e+07
Q92896	Golgi apparatus protein 1 OS=Homo sapiens OX=9606 GN=GLG1 PE=1 SV=2	14	43	13	2.27203e+07	2.55723e+07	2.7996e+07	1.72388e+07	1.77447e+07	1.81889e+07	0.0335151	2.54295e+07	1.77241e+07	7.70543e+06		3.13327e+07	3.05462e+07	3.44881e+07	2.04152e+07	2.71781e+07	2.80925e+07
P30040	Endoplasmic reticulum resident protein 29 OS=Homo sapiens OX=9606 GN=ERP29 PE=1 SV=4	38	79	8	1.0428e+08	9.98094e+07	1.20037e+08	7.90146e+07	8.40389e+07	7.69087e+07	0.0335475	1.08042e+08	7.99874e+07	2.80544e+07		4.21257e+07	4.06662e+07	3.24309e+07	2.48028e+07	2.87168e+07	2.49054e+07
Q13724	Mannosyl-oligosaccharide glucosidase OS=Homo sapiens OX=9606 GN=MOGS PE=1 SV=5	44	84	22	5.63815e+07	6.43767e+07	7.11114e+07	4.3358e+07	5.32324e+07	4.06794e+07	0.0339973	6.39566e+07	4.57566e+07	1.82e+07		1.87605e+06	2.50273e+06	1079318	2.76413e+06	3.67275e+06	3.84754e+06
P02545	Prelamin-A/C OS=Homo sapiens OX=9606 GN=LMNA PE=1 SV=1	66	355	40	1.12884e+09	1.08344e+09	1.18947e+09	9.62284e+08	8.52992e+08	7.30829e+08	0.0341708	1.13391e+09	8.48701e+08	2.85212e+08		2.61157e+07	3.35712e+07	3.13847e+07	1.5841e+07	2.16857e+07	2.45991e+07
P07195	L-lactate dehydrogenase B chain OS=Homo sapiens OX=9606 GN=LDHB PE=1 SV=2	69	469	22	1.51888e+09	1.61573e+09	1.5013e+09	1.39321e+09	1.42264e+09	1.36587e+09	0.0343378	1.54531e+09	1.3939e+09	1.51403e+08		1.50781e+07	1.57098e+07	14190926	1.29119e+07	1.6004e+07	1.86427e+07
P00491	Purine nucleoside phosphorylase OS=Homo sapiens OX=9606 GN=PNP PE=1 SV=2	68	75	15	1.03798e+08	9.12586e+07	8.47168e+07	6.36658e+07	6.6519e+07	6.48628e+07	0.0347061	9.32578e+07	6.50158e+07	2.82419e+07		2.90004e+07	3.58333e+07	23348169	3.65401e+07	4.31384e+07	4.42188e+07
P61020	Ras-related protein Rab-5B OS=Homo sapiens OX=9606 GN=RAB5B PE=1 SV=1	42	40	4	1.55932e+07	1.57502e+07	1.77577e+07	1.27006e+07	1.28838e+07	1.31157e+07	0.0348509	1.6367e+07	1.29001e+07	3.46699e+06		6.5761e+06	4.35576e+06	6.51166e+06	8.38525e+06	7.77578e+06	1.07506e+07
Q96J84	Kin of IRRE-like protein 1 OS=Homo sapiens OX=9606 GN=KIRREL1 PE=1 SV=2	4	3	2	1.64208e+06	1.27892e+06	1.63503e+06	1.12566e+06	510290	616649	0.0349298	1.51868e+06	750868	767809		543864	1.40025e+06	751385	1.48972e+06	1.6534e+06	3.04439e+06
Q7Z2K6	Endoplasmic reticulum metallopeptidase 1 OS=Homo sapiens OX=9606 GN=ERMP1 PE=1 SV=2	28	50	13	3.97447e+07	4.45198e+07	4.74143e+07	3.64941e+07	2.98656e+07	3.61308e+07	0.0350736	4.38929e+07	3.41635e+07	9.7294e+06		4.23133e+07	5.39101e+07	4.19207e+07	2.55499e+07	2.87297e+07	3.62932e+07
Q15345	Leucine-rich repeat-containing protein 41 OS=Homo sapiens OX=9606 GN=LRRC41 PE=1 SV=3	4	5	2	1.97323e+06	1.50722e+06	1.43448e+06	353845	387055	1.12599e+06	0.0350895	1.63831e+06	622297	1.01601e+06		4.04444e+07	4.55563e+07	4.02154e+07	4.05499e+07	5.33694e+07	7.13069e+07
Q9UKM9	RNA-binding protein Raly OS=Homo sapiens OX=9606 GN=RALY PE=1 SV=1	25	55	7	5.94625e+07	6.00815e+07	5.46164e+07	3.89715e+07	4.77025e+07	3.3158e+07	0.0358597	5.80535e+07	3.9944e+07	1.81095e+07		1.79864e+07	2.08786e+07	1.6276e+07	1.19588e+07	1.45747e+07	1.56428e+07
P50897	Palmitoyl-protein thioesterase 1 OS=Homo sapiens OX=9606 GN=PPT1 PE=1 SV=1	29	20	5	2.81155e+07	1.81204e+07	2.61535e+07	1.47805e+07	7.00884e+06	1.34128e+07	0.0358844	2.41298e+07	1.1734e+07	1.23958e+07		2.08965e+06	2.57321e+06	2.63393e+06	2.55559e+06	3.64611e+06	5.01917e+06
Q9BTC8	Metastasis-associated protein MTA3 OS=Homo sapiens OX=9606 GN=MTA3 PE=1 SV=2	14	24	2	1.71711e+06	1.29337e+06	1.08704e+06	527667	484498	402577	0.0361378	1.36584e+06	471581	894259		2.07621e+08	1.95502e+08	1.93013e+08	137343540	1.83824e+08	2.14865e+08
Q8NC42	E3 ubiquitin-protein ligase RNF149 OS=Homo sapiens OX=9606 GN=RNF149 PE=2 SV=2	25	30	7	2.10595e+07	2.02915e+07	2.23078e+07	1.76202e+07	1.8645e+07	1.52349e+07	0.0362758	2.12196e+07	1.71667e+07	4.05289e+06		3.79873e+06	3.85289e+06	2.95171e+06	1.80905e+06	2.58798e+06	1.55207e+06
P32320	Cytidine deaminase OS=Homo sapiens OX=9606 GN=CDA PE=1 SV=2	62	42	6	6.48423e+07	6.98798e+07	5.52756e+07	4.94185e+07	4.34979e+07	4.35924e+07	0.0363731	6.33326e+07	4.55029e+07	1.78296e+07		1.72183e+08	1.67999e+08	1.56109e+08	1.47091e+08	1.77165e+08	2.04765e+08
Q10472	Polypeptide N-acetylgalactosaminyltransferase 1 OS=Homo sapiens OX=9606 GN=GALNT1 PE=1 SV=1	23	19	8	1.55237e+07	1.26875e+07	1.5089e+07	9.53791e+06	3.72969e+06	8.32602e+06	0.0365136	1.44334e+07	7.19787e+06	7.23557e+06		2.54374e+07	2.16675e+07	2.4175e+07	1.38086e+07	1.75015e+07	2.49401e+07
O75695	Protein XRP2 OS=Homo sapiens OX=9606 GN=RP2 PE=1 SV=4	20	23	5	1.70978e+07	2.37225e+07	2.32002e+07	1.61094e+07	1.07684e+07	1.13794e+07	0.0365471	2.13402e+07	1.27524e+07	8.58778e+06		2.36169e+07	3.31033e+07	4.48388e+07	5.42812e+07	6.3401e+07	7.05632e+07
O43592	Exportin-T OS=Homo sapiens OX=9606 GN=XPOT PE=1 SV=2	23	65	16	3.29726e+07	3.16998e+07	2.75957e+07	2.49467e+07	2.59395e+07	2.19807e+07	0.0367006	3.0756e+07	2.4289e+07	6.46704e+06		2.51004e+07	2.54954e+07	1.81227e+07	1.12286e+07	1.3515e+07	2.13368e+07
P49736	DNA replication licensing factor MCM2 OS=Homo sapiens OX=9606 GN=MCM2 PE=1 SV=4	33	138	23	2.81947e+08	2.46787e+08	2.48215e+08	2.07765e+08	2.30276e+08	2.01071e+08	0.0370105	2.58983e+08	2.13038e+08	4.59453e+07		2.23969e+07	2.12695e+07	1.84088e+07	1.38148e+07	1.58945e+07	2.22565e+07
Q9Y6W3	Calpain-7 OS=Homo sapiens OX=9606 GN=CAPN7 PE=1 SV=1	4	2	2	353266	389683		227708	304932	268558	0.0372831	371474	267066	104408		3.23155e+08	3.41883e+08	3.21572e+08	2.55639e+08	3.0278e+08	3.79007e+08
Q9BSY4	Coiled-coil-helix-coiled-coil-helix domain-containing protein 5 OS=Homo sapiens OX=9606 GN=CHCHD5 PE=1 SV=1	29	3	2	1.25416e+06	1.26718e+06	1.86146e+06	454172	467477	449636	0.0374995	1.46093e+06	457095	1.00384e+06		2.69281e+07	2.98802e+07	3.1395e+07	2.0662e+07	1.74353e+07	2.42193e+07
Q9UQE7	Structural maintenance of chromosomes protein 3 OS=Homo sapiens OX=9606 GN=SMC3 PE=1 SV=2	29	95	24	4.63293e+07	4.14599e+07	4.35406e+07	3.95474e+07	3.6022e+07	3.28618e+07	0.0375573	4.37766e+07	3.61437e+07	7.63284e+06		6.1674e+06	8.15439e+06	9.03953e+06	3.81172e+06	4.27838e+06	3.84152e+06
Q00059	Transcription factor A, mitochondrial OS=Homo sapiens OX=9606 GN=TFAM PE=1 SV=1	24	38	7	2.88653e+07	2.5712e+07	3.25801e+07	2.41118e+07	2.03425e+07	1.76546e+07	0.0378374	2.90525e+07	2.0703e+07	8.3495e+06		8.84771e+06	7.91135e+06	7.85223e+06	4.68013e+06	7.15699e+06	7893768
P78380	Oxidized low-density lipoprotein receptor 1 OS=Homo sapiens OX=9606 GN=OLR1 PE=1 SV=1	14	13	3	6.38817e+06	8.67955e+06	1.19666e+07	1.66112e+06	693449	5114172	0.0378471	9.01143e+06	2.48958e+06	6.52185e+06		7.08671e+06	7.45591e+06	5.73827e+06	6.84569e+06	8.28671e+06	1.19832e+07
O60568	Multifunctional procollagen lysine hydroxylase and glycosyltransferase LH3 OS=Homo sapiens OX=9606 GN=PLOD3 PE=1 SV=1	49	114	26	1.03103e+08	7.70076e+07	9.67906e+07	5.36697e+07	5.92045e+07	7.17008e+07	0.0380979	9.23003e+07	6.1525e+07	3.07753e+07			1.39864e+06	1.26564e+06	243514	807890	862645
Q9H0H5	Rac GTPase-activating protein 1 OS=Homo sapiens OX=9606 GN=RACGAP1 PE=1 SV=1	29	40	14	2.58414e+07	2.43695e+07	1.95948e+07	1.61541e+07	1.38772e+07	1.63945e+07	0.0382802	2.32686e+07	1.54752e+07	7.79336e+06		1.64626e+07	1.37503e+07	1.85353e+07	1.01121e+07	8.76021e+06	1.06231e+07
P09758	Tumor-associated calcium signal transducer 2 OS=Homo sapiens OX=9606 GN=TACSTD2 PE=1 SV=3	5	2	1	664409	1.06857e+06	990258	458037	289278	487907	0.0383763	907745	411740	496004		1.09357e+07	8.36435e+06	8.58841e+06	5.44333e+06	3.5405e+06	7.63291e+06
Q99471	Prefoldin subunit 5 OS=Homo sapiens OX=9606 GN=PFDN5 PE=1 SV=2	60	31	7	4.2765e+07	4.29857e+07	3.18897e+07	2.09934e+07	2.20868e+07	2.0996e+07	0.0384354	3.92134e+07	2.13587e+07	1.78547e+07		3.00098e+08	2.76913e+08	2.93472e+08	2.15913e+08	2.46638e+08	2.6575e+08
A6NHX0	Cytosolic arginine sensor for mTORC1 subunit 2 OS=Homo sapiens OX=9606 GN=CASTOR2 PE=1 SV=3	5	2	1	2.16936e+06	1.62759e+06	1.76e+06	1.25275e+06	1.06044e+06	1.13698e+06	0.0384498	1.85232e+06	1.15005e+06	702262		2.27686e+08	2.51361e+08	2.03471e+08	1.64916e+08	1.64266e+08	2.25775e+08
P21926	CD9 antigen OS=Homo sapiens OX=9606 GN=CD9 PE=1 SV=4	21	17	3	3.10056e+07	3.50634e+07	4.72428e+07	1.80425e+07	1.33813e+07	1.67772e+07	0.0385095	3.77706e+07	1.6067e+07	2.17036e+07		3.70546e+06	2.50894e+06	2277257	1.11343e+06	882108	1.1888e+06
Q9HA77	Probable cysteine--tRNA ligase, mitochondrial OS=Homo sapiens OX=9606 GN=CARS2 PE=1 SV=1	20	46	9	3.70806e+07	3.57618e+07	4.27496e+07	2.96492e+07	3.28236e+07	2.80925e+07	0.0387041	3.85306e+07	3.01885e+07	8.3422e+06		3.19107e+07	3.26891e+07	3.45508e+07	3.19747e+07	3.91481e+07	4.70835e+07
P00533	Epidermal growth factor receptor OS=Homo sapiens OX=9606 GN=EGFR PE=1 SV=2	23	81	21	4.98536e+07	4.76098e+07	4.01996e+07	3.60213e+07	3.4682e+07	2.49054e+07	0.0387419	4.58877e+07	3.18696e+07	1.40181e+07		960743	897930	969993	511506	229026	210976
Q9H0D6	5'-3' exoribonuclease 2 OS=Homo sapiens OX=9606 GN=XRN2 PE=1 SV=1	21	55	12	3.09066e+07	3.93033e+07	3.89028e+07	2.3006e+07	2.61904e+07	2.45991e+07	0.0388009	3.63709e+07	2.45985e+07	1.17725e+07		1.32549e+07	1.20361e+07	1.09253e+07	7.9151e+06	9.47826e+06	1.13836e+07
Q1KMD3	Heterogeneous nuclear ribonucleoprotein U-like protein 2 OS=Homo sapiens OX=9606 GN=HNRNPUL2 PE=1 SV=1	23	57	13	5.00756e+07	6.31149e+07	5.19627e+07	3.71063e+07	3.46976e+07	3.62932e+07	0.0393769	5.5051e+07	3.60324e+07	1.90187e+07		2.29696e+08	2.64507e+08	2.28131e+08	1.62563e+08	2.17191e+08	2.39175e+08
Q9BW27	Nuclear pore complex protein Nup85 OS=Homo sapiens OX=9606 GN=NUP85 PE=1 SV=1	32	49	15	2.1286e+07	2.44435e+07	2.01748e+07	1.73679e+07	1.76022e+07	1.56428e+07	0.0394437	2.19681e+07	1.68709e+07	5.09717e+06		4.6604e+08	4.5253e+08	4.63569e+08	3.5501e+08	4.14492e+08	4.92758e+08
P04844	Dolichyl-diphosphooligosaccharide--protein glycosyltransferase subunit 2 OS=Homo sapiens OX=9606 GN=RPN2 PE=1 SV=3	69	158	26	2.45709e+08	2.28883e+08	2.39248e+08	1.99465e+08	2.22009e+08	2.14865e+08	0.03959	2.37947e+08	2.12113e+08	2.58341e+07		8.09912e+06	8.86028e+06	7.75349e+06	4.47892e+06	7.12354e+06	7.0807e+06
O75828	Carbonyl reductase [NADPH] 3 OS=Homo sapiens OX=9606 GN=CBR3 PE=1 SV=3	24	49	3	4.4956e+06	4.51075e+06	3.65877e+06	2.6273e+06	3.12556e+06	1.55207e+06	0.0401713	4.22171e+06	2.43498e+06	1.78673e+06		2.65678e+06	3.23727e+06	2.24076e+06	1.63592e+06	1.82597e+06	1.80725e+06
Q03519	Antigen peptide transporter 2 OS=Homo sapiens OX=9606 GN=TAP2 PE=1 SV=1	24	49	10	3.01038e+07	2.53671e+07	2.9966e+07	2.00543e+07	2.1137e+07	2.49401e+07	0.0402737	2.8479e+07	2.20438e+07	6.43513e+06		693472	599805		754983		1.17983e+06
O00170	AH receptor-interacting protein OS=Homo sapiens OX=9606 GN=AIP PE=1 SV=2	45	45	10	2.9705e+07	2.98486e+07	2.24639e+07	1.63073e+07	1.63224e+07	2.13368e+07	0.0403929	2.73392e+07	1.79889e+07	9.35029e+06		3.11795e+08	2.97969e+08	2.90276e+08	3.13939e+08	3.3659e+08	4.08744e+08
P52701	DNA mismatch repair protein Msh6 OS=Homo sapiens OX=9606 GN=MSH6 PE=1 SV=2	13	51	13	2.65055e+07	2.49011e+07	2.28185e+07	2.00634e+07	1.91962e+07	2.22565e+07	0.0404431	2.47417e+07	2.05054e+07	4.23635e+06		4.3658e+06	3.3663e+06	3081947	2.03335e+06	2.09854e+06	2.37378e+06
P50395	Rab GDP dissociation inhibitor beta OS=Homo sapiens OX=9606 GN=GDI2 PE=1 SV=2	77	237	24	3.82437e+08	4.00257e+08	3.98603e+08	3.71267e+08	3.65674e+08	3.79007e+08	0.0404447	3.93766e+08	3.71983e+08	2.17831e+07		374662749	3.32344e+08	4.15911e+08	2.38785e+08	247161477	2.87115e+08
Q9H936	Mitochondrial glutamate carrier 1 OS=Homo sapiens OX=9606 GN=SLC25A22 PE=1 SV=1	61	52	12	3.1868e+07	3.49821e+07	3.89155e+07	3.00075e+07	2.10571e+07	2.42193e+07	0.0406867	3.52552e+07	2.50946e+07	1.01605e+07		4.60849e+07	5.04217e+07	4.74841e+07	4.43324e+07	5.27831e+07	6.4084e+07
Q96DA6	Mitochondrial import inner membrane translocase subunit TIM14 OS=Homo sapiens OX=9606 GN=DNAJC19 PE=1 SV=3	20	8	2	7.29879e+06	9.5467e+06	1.12049e+07	5.53578e+06	5.16711e+06	3.84152e+06	0.0407182	9.35014e+06	4.84813e+06	4.502e+06		1.85032e+07	1.91139e+07	2.21546e+07	2.56978e+07	3.11439e+07	2.88267e+07
O00273	DNA fragmentation factor subunit alpha OS=Homo sapiens OX=9606 GN=DFFA PE=1 SV=1	23	25	6	1.04708e+07	9.26217e+06	9.7332e+06	6.79699e+06	8.64366e+06	7893768	0.0409617	9.82205e+06	7.77814e+06	2.04392e+06		1.85133e+07	2.46046e+07	1.87953e+07	9.94404e+06	1.25294e+07	2.01597e+07
P61966	AP-1 complex subunit sigma-1A OS=Homo sapiens OX=9606 GN=AP1S1 PE=1 SV=1	6	5	1		1.63745e+06	1.56882e+06	353657	975708	862645	0.0412142	1.60313e+06	730670	872463		1.45365e+07	1.37259e+07	7.35848e+06	1.79264e+07	2.01908e+07	2.45187e+07
O00115	Deoxyribonuclease-2-alpha OS=Homo sapiens OX=9606 GN=DNASE2 PE=1 SV=2	13	17	4	1.94826e+07	1.60981e+07	2.29754e+07	1.46859e+07	1.05799e+07	1.06231e+07	0.0412594	1.95187e+07	1.1963e+07	7.55574e+06		4.67531e+07	4.30528e+07	4.75622e+07	4.63432e+07	5.21105e+07	6.17355e+07
O15397	Importin-8 OS=Homo sapiens OX=9606 GN=IPO8 PE=1 SV=2	12	45	8	1.29419e+07	9.79252e+06	1.06457e+07	7.90539e+06	4.27594e+06	7.63291e+06	0.0415809	1.11267e+07	6.60475e+06	4.52195e+06		3.61668e+06	3.6355e+06	3.83603e+06	2.55043e+06	3.09378e+06	3.68067e+06
Q99623	Prohibitin-2 OS=Homo sapiens OX=9606 GN=PHB2 PE=1 SV=2	59	190	14	3.5515e+08	3.24194e+08	3.63772e+08	3.13572e+08	2.9787e+08	2.6575e+08	0.0416533	3.47705e+08	2.92398e+08	5.53077e+07		7.34985e+06	6.85825e+06	5430986	3.75229e+06	4.61327e+06	5.12829e+06
P39023	60S ribosomal protein L3 OS=Homo sapiens OX=9606 GN=RPL3 PE=1 SV=2	36	96	15	2.69454e+08	2.94279e+08	2.52211e+08	2.39509e+08	1.98388e+08	2.25775e+08	0.0417919	2.71981e+08	2.21224e+08	5.07575e+07		1.71536e+07	1.6233e+07	1.07831e+07	1.81319e+07	2.2449e+07	2.4662e+07
Q9NR28	Diablo homolog, mitochondrial OS=Homo sapiens OX=9606 GN=DIABLO PE=1 SV=1	4	1	1	4.38522e+06	2.93732e+06	2.82276e+06	1.61704e+06	1.06534e+06	1.1888e+06	0.0420253	3.38177e+06	1.29039e+06	2.09137e+06		6.37279e+08	6.24643e+08	5.22065e+08	5.8587e+08	7.03612e+08	8.62278e+08
P61073	C-X-C chemokine receptor type 4 OS=Homo sapiens OX=9606 GN=CXCR4 PE=1 SV=1	3	2	1	1.13699e+06	1.05125e+06	1.20235e+06	742864	276601	210976	0.04252	1.1302e+06	410147	720049		3.33268e+07	3.19897e+07	31635851	3.18701e+07	4.52043e+07	4.75765e+07
O14974	Protein phosphatase 1 regulatory subunit 12A OS=Homo sapiens OX=9606 GN=PPP1R12A PE=1 SV=1	10	20	8	1.56865e+07	1.40912e+07	1.35424e+07	1.14952e+07	1.14471e+07	1.13836e+07	0.0427431	1.44401e+07	1.1442e+07	2.9981e+06			1.35302e+06	1.26159e+06	1.49583e+06	1516175	2.03821e+06
Q9Y2T3	Guanine deaminase OS=Homo sapiens OX=9606 GN=GDA PE=1 SV=1	73	155	22	2.71833e+08	3.0967e+08	2.82779e+08	2.36091e+08	2.62306e+08	2.39175e+08	0.0434446	2.88094e+08	2.45857e+08	4.22364e+07		7.48394e+07	7.63318e+07	8.25526e+07	5.13041e+07	6.17836e+07	8.0813e+07
P07814	Bifunctional glutamate/proline--tRNA ligase OS=Homo sapiens OX=9606 GN=EPRS PE=1 SV=5	59	374	61	5.51534e+08	5.29796e+08	5.74615e+08	5.15584e+08	5.00592e+08	4.92758e+08	0.0436352	5.51982e+08	5.02978e+08	4.90036e+07		3.33375e+06	3.16001e+06	2.86317e+06	1.73398e+06	2545225	2.0085e+06
O14656	Torsin-1A OS=Homo sapiens OX=9606 GN=TOR1A PE=1 SV=1	21	17	6	9.58488e+06	1.03731e+07	9.61081e+06	6.50477e+06	8.60327e+06	7.0807e+06	0.0436468	9.85627e+06	7.39625e+06	2.46003e+06		4.60426e+07	3.43092e+07	4.14322e+07	5.18694e+07	4.91578e+07	6.57533e+07
Q6PKX4	Docking protein 6 OS=Homo sapiens OX=9606 GN=DOK6 PE=1 SV=1	5	1	1	3.14416e+06	3.79001e+06	2.77752e+06	2.37585e+06	2.20526e+06	1.80725e+06	0.0437391	3.23723e+06	2.12946e+06	1.10777e+06		2.61228e+07	3.25636e+07	2.45685e+07	1.70402e+07	2.22281e+07	2.05051e+07
O60437	Periplakin OS=Homo sapiens OX=9606 GN=PPL PE=1 SV=4	3	10	4	5.16669e+06	3.94108e+06	3.82021e+06	2.95305e+06	2.53445e+06	2.37378e+06	0.0442462	4.30933e+06	2.62043e+06	1.6889e+06			697212	338641	1.12452e+06	1.96474e+06	1377548
P34897	Serine hydroxymethyltransferase, mitochondrial OS=Homo sapiens OX=9606 GN=SHMT2 PE=1 SV=3	61	200	21	4.43394e+08	3.8909e+08	5.15541e+08	3.46789e+08	2.98503e+08	2.87115e+08	0.044299	4.49342e+08	3.10802e+08	1.38539e+08		2.89812e+06	2.43331e+06	2.55946e+06	3.50771e+06	3.97317e+06	6.6838e+06
Q9Y2Z4	Tyrosine--tRNA ligase, mitochondrial OS=Homo sapiens OX=9606 GN=YARS2 PE=1 SV=2	42	43	13	2.19095e+07	2.88058e+07	2.32977e+07	1.44418e+07	1.5132e+07	2.01597e+07	0.0445083	2.4671e+07	1.65779e+07	8.09313e+06		3.10156e+07	3.02535e+07	2.18622e+07	1.01983e+07	2.11565e+07	2.17026e+07
Q99570	Phosphoinositide 3-kinase regulatory subunit 4 OS=Homo sapiens OX=9606 GN=PIK3R4 PE=1 SV=3	6	15	5	4.28015e+06	4.25624e+06	4.75494e+06	3.704e+06	3.73643e+06	3.68067e+06	0.045638	4.43044e+06	3.70703e+06	723410		5.21597e+06	5.82803e+06	4.73181e+06	3.59991e+06	4.5557e+06	5.00429e+06
P29466	Caspase-1 OS=Homo sapiens OX=9606 GN=CASP1 PE=1 SV=1	20	18	6	8.69816e+06	8.02926e+06	6.73196e+06	5.44948e+06	5.57155e+06	5.12829e+06	0.0457022	7.81979e+06	5.38311e+06	2.43668e+06		3.63347e+06	3.92748e+06	3.4825e+06	2.38354e+06	1.87967e+06	2.08859e+06
P62854	40S ribosomal protein S26 OS=Homo sapiens OX=9606 GN=RPS26 PE=1 SV=3	44	29	4	8.85685e+07	8.93651e+07	1.02328e+08	7.45093e+07	7.46176e+07	8.0813e+07	0.0460288	9.34204e+07	7.66466e+07	1.67738e+07		26991560	27862180	3.03799e+07	1.74201e+07	2.50808e+07	2.6337e+07
P27707	Deoxycytidine kinase OS=Homo sapiens OX=9606 GN=DCK PE=1 SV=1	4	2	1	3.94532e+06	3.69956e+06	3.54903e+06	2.51827e+06	3.07393e+06	2.0085e+06	0.0463524	3.73131e+06	2.53357e+06	1.19774e+06		1.31152e+08	1.42821e+08	1.1947e+08	9.39667e+07	1.1685e+08	1.31373e+08
Q9BUQ8	Probable ATP-dependent RNA helicase DDX23 OS=Homo sapiens OX=9606 GN=DDX23 PE=1 SV=3	15	56	12	3.09149e+07	3.81236e+07	3.04537e+07	2.47476e+07	2.68454e+07	2.05051e+07	0.0464864	3.31641e+07	2.40327e+07	9.13144e+06		1.46221e+07	1.50466e+07	1.11356e+07	7.262e+06	1.04001e+07	1.21607e+07
P36915	Guanine nucleotide-binding protein-like 1 OS=Homo sapiens OX=9606 GN=GNL1 PE=1 SV=2	20	42	9	3.67054e+07	3.54191e+07	2.70991e+07	1.48111e+07	2.55512e+07	2.17026e+07	0.0466569	3.30745e+07	2.06883e+07	1.23862e+07		1.51468e+06	1.67151e+06	2.04384e+06	738716	988573	1.58304e+06
Q9H5X1	Cytosolic iron-sulfur assembly component 2A OS=Homo sapiens OX=9606 GN=CIAO2A PE=1 SV=1	40	21	5	6.17283e+06	6.82314e+06	5.8653e+06	5.22817e+06	5.50203e+06	5.00429e+06	0.0467113	6.28709e+06	5.24483e+06	1.04226e+06		8.27316e+08	7.97833e+08	7.01947e+08	6.93238e+08	9.50237e+08	1.16091e+09
Q96CW5	Gamma-tubulin complex component 3 OS=Homo sapiens OX=9606 GN=TUBGCP3 PE=1 SV=2	7	15	5	4.30002e+06	4.59808e+06	4.31672e+06	3.46163e+06	2.27012e+06	2.08859e+06	0.0469289	4.40494e+06	2.60678e+06	1.79816e+06			2.51808e+06	1.96251e+06	435123	828914	1.00837e+06
Q92922	SWI/SNF complex subunit SMARCC1 OS=Homo sapiens OX=9606 GN=SMARCC1 PE=1 SV=3	14	42	6	3.19431e+07	3.26195e+07	3.76573e+07	2.52993e+07	3.02907e+07	2.6337e+07	0.0470855	3.40733e+07	2.7309e+07	6.76429e+06		3.02977e+06	4.39865e+06	3.51301e+06	4063964	6824904	6509814
Q14566	DNA replication licensing factor MCM6 OS=Homo sapiens OX=9606 GN=MCM6 PE=1 SV=1	36	146	21	1.55212e+08	1.67207e+08	1.48088e+08	1.36469e+08	1.41123e+08	1.31373e+08	0.0473017	1.56836e+08	1.36321e+08	2.05143e+07		5.29086e+07	4.47947e+07	5.03393e+07	3.33785e+07	3.77353e+07	4.44782e+07
P55957	BH3-interacting domain death agonist OS=Homo sapiens OX=9606 GN=BID PE=1 SV=1	55	33	7	1.73045e+07	1.76157e+07	1.38031e+07	1.05467e+07	1.25605e+07	1.21607e+07	0.0475858	1.62411e+07	1.17559e+07	4.48519e+06		2.56021e+07	23686428	1.97941e+07	1.29639e+07	1.99467e+07	1.78157e+07
Q9H8H2	Probable ATP-dependent RNA helicase DDX31 OS=Homo sapiens OX=9606 GN=DDX31 PE=1 SV=2	5	8	3	1.79255e+06	1.95691e+06	2.53344e+06	1.07284e+06	1.19392e+06	1.58304e+06	0.0476365	2.0943e+06	1.28327e+06	811032		3.4636e+07	3.41834e+07	3.28353e+07	2.32027e+07	2.41161e+07	2.44917e+07
P08047	Transcription factor Sp1 OS=Homo sapiens OX=9606 GN=SP1 PE=1 SV=3	4	3	1		2.94803e+06	2.43262e+06	631932	1.0011e+06	1.00837e+06	0.0478573	2.69033e+06	880468	1.80986e+06		2.85526e+06	2.21033e+06	1.93525e+06	3.77879e+06	8.02659e+06	8.22949e+06
Q9BRA2	Thioredoxin domain-containing protein 17 OS=Homo sapiens OX=9606 GN=TXNDC17 PE=1 SV=1	54	57	5	6.26146e+07	5.24431e+07	6.23979e+07	4.84758e+07	4.55738e+07	4.44782e+07	0.0480137	5.91519e+07	4.61759e+07	1.2976e+07		2.38035e+07	2.50974e+07	1.80464e+07	1.15231e+07	1.61381e+07	1.9475e+07
Q6UB35	Monofunctional C1-tetrahydrofolate synthase, mitochondrial OS=Homo sapiens OX=9606 GN=MTHFD1L PE=1 SV=1	33	73	18	3.02987e+07	2.77308e+07	2.45357e+07	1.88275e+07	2.40901e+07	1.78157e+07	0.0480992	2.75217e+07	2.02444e+07	7.27729e+06		2.43014e+07	2.95264e+07	2.50534e+07	2.60425e+07	3.86209e+07	3.92386e+07
Q9Y4H2	Insulin receptor substrate 2 OS=Homo sapiens OX=9606 GN=IRS2 PE=1 SV=2	9	25	7	4.09899e+07	4.00201e+07	4.07008e+07	3.36974e+07	2.91256e+07	2.44917e+07	0.0482621	4.05703e+07	2.91049e+07	1.14653e+07		3.70939e+07	3.91353e+07	3.16767e+07	3.23934e+07	4.21758e+07	5.27833e+07
Q96FQ6	Protein S100-A16 OS=Homo sapiens OX=9606 GN=S100A16 PE=1 SV=1	53	29	4	2.81702e+07	2.93826e+07	2.23693e+07	1.67351e+07	1.94904e+07	1.9475e+07	0.0487183	2.66407e+07	1.85668e+07	8.07388e+06		1.714e+06	1.80032e+06	1.46582e+06	2.23795e+06	2.3514e+06	2.45874e+06
Q8NBN3	Transmembrane protein 87A OS=Homo sapiens OX=9606 GN=TMEM87A PE=1 SV=3	8	8	3	2.42556e+06	2.17115e+06	2.79632e+06	1.10191e+06	1.78843e+06	1.87216e+06	0.0493372	2.46434e+06	1.5875e+06	876839		2.04957e+06	1.8545e+06	2.25592e+06	758734	1.48083e+06	1.87216e+06
Q15386	Ubiquitin-protein ligase E3C OS=Homo sapiens OX=9606 GN=UBE3C PE=1 SV=3	10	19	9	1.03004e+07	9.07858e+06	6.66685e+06	4.38696e+06	4.76668e+06	3.92901e+06	0.0498284	8.68195e+06	4.36088e+06	4.32107e+06		8.70376e+06	7.75453e+06	5.37846e+06	3.02068e+06	3.94683e+06	3.92901e+06
P53801	Pituitary tumor-transforming gene 1 protein-interacting protein OS=Homo sapiens OX=9606 GN=PTTG1IP PE=1 SV=1	17	9	2	5.64524e+06	5.87786e+06	8.02414e+06	4.23642e+06	3.24433e+06	3.55268e+06	0.0498548	6.51575e+06	3.67781e+06	2.83794e+06		4.77016e+06	5.02062e+06	6.47345e+06	2.91703e+06	2.68632e+06	3.55268e+06

## Sheet: Mitotic related
Downregulated
	Cell Cycle, Mitotic	mitotic cell cycle		GO:0007067		overlap
		CDC27		AKAP8		CDC27
		CDK2		ANAPC10		MAD2L1
		DCTN1		ANAPC11		CLIP1
		FLNA		ANAPC4		SMC1A
		MAD2L1		ANAPC5		SMC3
		MCM2		ANLN		TPX2
		MCM6		ATM		NUSAP1
		MUC1		AURKA
		PPP1R12A		BIRC5
		RPL24		BRSK1
		CLIP1		BUB1
		SMC1A		BUB1B
		UBA3		CCNA2
		SMC3		CD28
		TUBGCP3		CDC16
		RAB35		CDC23
		TPX2		CDC25B
		RACGAP1		CDC25C
		NUSAP1		CDC27
		PBK		CDK13
		MTA3		CDCA5
		CHMP4B		CDKN2B
		GAPDH		CENPE
		LMNA		CETN1
		TXNDC9		CHFR
		PARD6B		CHMP1A
		DNAAF4		CIT
		FLNC		CLIP1
		KRT8		DCTN2
		NOP2		DCTN3
		SQLE		DDX11
		XRCC5		EGF
		SRPK1		EPGN
		NUP37		EREG
		CIAO2A		ESPL1
		DNM1L		GML
		EMD		KIF11
		LMNB1		KIF15
		PSMB8		KIF22
		PSMB9		KIF25
		PSME2		KIF2C
		RPA1		KNTC1
		NUP210		MAD2L1
		NUP85		MAD2L2
		UBE2N		NBN
		NHP2		NCAPH
				NDC80
				NEK2
				NEK6
				NOLC1
				NPM2
				NUMA1
				NUSAP1
				PAM
				PBRM1
				PCBP4
				PDS5B
				PIN1
				PKMYT1
				PLK1
				PML
				PPP5C
				PRMT5
				RAD17
				RAN
				RCC1
				RINT1
				SMC1A
				SMC3
				SMC4
				ZNRD2
				SUGT1
				TARDBP
				TGFA
				TGFB1
				TPX2
				TRIAP1
				TTK
				TTN
				UBE2C
				ZW10
				ZWINT
