# Supplementary material for: U3 snoRNA inter-regulates with DDX21 in the perichromosomal region to control mitosis
Source: Cell Death Dis. 2024 May 17;15(5):342. doi: 10.1038/s41419-024-06725-3 (PMC11101645; doi:10.1038/s41419-024-06725-3)
Supplement: Supplementary file 9 — Table S3 [file 41419_2024_6725_MOESM9_ESM.xlsx]

## Sheet: Sheet1
Accession	Description	Coverage [%]	# PSMs	# Unique Peptides	Abundance:NC1	Abundance:NC2	Abundance:NC3	Abundance:U3_ASO1	Abundance:U3_ASO2	Abundance:U3_ASO3	Abundances (Normalized):NC1	Abundances (Normalized):NC2	Abundances (Normalized):NC3	Abundances (Normalized):U3_ASO1	Abundances (Normalized):U3_ASO2	Abundances (Normalized):U3_ASO3	P value (t-test)	Average NC	Average U3	Difference value
O43707	Alpha-actinin-4 OS=Homo sapiens OX=9606 GN=ACTN4 PE=1 SV=2	76	656	42	1.08752e+09	1.172e+09	1.14031e+09	1.0136e+09	1.20794e+09	1.1464e+09	1.29059e+09	1.29401e+09	1.32195e+09	1.22135e+09	1.20794e+09	1.22724e+09	0.00434174	1.30218e+09	1.21884e+09	-8.33411e+07
P08865	40S ribosomal protein SA OS=Homo sapiens OX=9606 GN=RPSA PE=1 SV=4	56	139	14	4.7902e+08	4.75093e+08	5.02491e+08	3.80892e+08	4.71984e+08	4.69873e+08	5.68465e+08	5.24552e+08	5.82536e+08	4.58958e+08	4.71984e+08	5.03006e+08	0.0239796	5.58518e+08	4.77983e+08	-8.0535e+07
Q16881	Thioredoxin reductase 1, cytoplasmic OS=Homo sapiens OX=9606 GN=TXNRD1 PE=1 SV=3	59	236	27	4.84231e+08	4.55169e+08	4.6512e+08	4.11054e+08	4.53332e+08	4.1439e+08	5.7465e+08	5.02554e+08	5.39212e+08	4.95301e+08	4.53332e+08	4.43611e+08	0.049983	5.38805e+08	4.64082e+08	-7.47238e+07
P63244	Receptor of activated protein C kinase 1 OS=Homo sapiens OX=9606 GN=RACK1 PE=1 SV=3	82	223	22	4.94882e+08	5.09138e+08	4.85428e+08	4.0479e+08	5.05016e+08	4.84326e+08	5.87289e+08	5.62141e+08	5.62756e+08	4.87754e+08	5.05016e+08	5.18479e+08	0.0053648	5.70729e+08	5.0375e+08	-6.69789e+07
P14625	Endoplasmin OS=Homo sapiens OX=9606 GN=HSP90B1 PE=1 SV=1	49	313	36	4.36073e+08	4.90622e+08	4.33352e+08	3.92472e+08	4.44793e+08	447783617	5.175e+08	5.41698e+08	5.02383e+08	4.72911e+08	4.44793e+08	4.7936e+08	0.024841	5.20527e+08	4.65688e+08	-5.48391e+07
P46782	40S ribosomal protein S5 OS=Homo sapiens OX=9606 GN=RPS5 PE=1 SV=4	60	103	11	2.43387e+08	2.17739e+08	2.25695e+08	1.53328e+08	2.27843e+08	2.03759e+08	2.88834e+08	2.40406e+08	2.61647e+08	1.84754e+08	2.27843e+08	2.18128e+08	0.0496962	2.63629e+08	2.10241e+08	-5.33878e+07
P46781	40S ribosomal protein S9 OS=Homo sapiens OX=9606 GN=RPS9 PE=1 SV=3	26	60	8	1.80682e+08	1.66488e+08	1.64236e+08	1.18163e+08	1.68294e+08	1.31969e+08	2.1442e+08	1.8382e+08	1.90399e+08	1.42382e+08	1.68294e+08	1.41275e+08	0.0238331	1.96213e+08	1.5065e+08	-4.55628e+07
P62241	40S ribosomal protein S8 OS=Homo sapiens OX=9606 GN=RPS8 PE=1 SV=2	59	154	12	2.06231e+08	1.92201e+08	1.91789e+08	1.5018e+08	1.93867e+08	1.71855e+08	2.4474e+08	2.1221e+08	2.22341e+08	1.8096e+08	1.93867e+08	1.83973e+08	0.0381548	2.2643e+08	1.86267e+08	-4.01631e+07
P46783	40S ribosomal protein S10 OS=Homo sapiens OX=9606 GN=RPS10 PE=1 SV=1	43	120	8	2.21892e+08	2.15056e+08	2.21735e+08	1.77246e+08	2.18924e+08	2.04907e+08	2.63325e+08	2.37444e+08	2.57057e+08	2.13574e+08	2.18924e+08	2.19356e+08	0.0391747	2.52609e+08	2.17285e+08	-3.53237e+07
P13667	Protein disulfide-isomerase A4 OS=Homo sapiens OX=9606 GN=PDIA4 PE=1 SV=2	52	296	36	2.16224e+08	2.52781e+08	2.33145e+08	1.95674e+08	2.22577e+08	2.26818e+08	2.56599e+08	2.79096e+08	2.70285e+08	2.35779e+08	2.22577e+08	2.42812e+08	0.0170544	2.6866e+08	2.33723e+08	-3.49373e+07
P62753	40S ribosomal protein S6 OS=Homo sapiens OX=9606 GN=RPS6 PE=1 SV=1	35	74	9	1.15485e+08	1.16104e+08	1.06015e+08	7.55704e+07	1.00143e+08	9.13216e+07	1.37049e+08	1.28191e+08	1.22903e+08	9.1059e+07	1.00143e+08	9.77613e+07	0.00428349	1.29381e+08	9.63211e+07	-3.30599e+07
P05534	HLA class I histocompatibility antigen, A-24 alpha chain OS=Homo sapiens OX=9606 GN=HLA-A PE=1 SV=2	41	130	1	6.43016e+07	6.69696e+07	59311224	4.19854e+07	4.16115e+07	2.7216e+07	7.63084e+07	7.39414e+07	6.87593e+07	5.05905e+07	4.16115e+07	2.91352e+07	0.0241562	7.3003e+07	4.04457e+07	-3.25573e+07
P15880	40S ribosomal protein S2 OS=Homo sapiens OX=9606 GN=RPS2 PE=1 SV=2	47	134	13	2.038e+08	2.11827e+08	2.0736e+08	1.61091e+08	2.21186e+08	1.91429e+08	2.41855e+08	2.33879e+08	2.40392e+08	1.94108e+08	2.21186e+08	2.04927e+08	0.0452882	2.38709e+08	2.06741e+08	-3.19681e+07
P62847	40S ribosomal protein S24 OS=Homo sapiens OX=9606 GN=RPS24 PE=1 SV=1	36	62	6	1.39733e+08	1.24693e+08	1.37153e+08	9.85793e+07	1.36011e+08	1.05023e+08	1.65825e+08	1.37674e+08	1.59e+08	1.18784e+08	1.36011e+08	1.12429e+08	0.0467715	1.54167e+08	1.22408e+08	-3.17587e+07
P62841	40S ribosomal protein S15 OS=Homo sapiens OX=9606 GN=RPS15 PE=1 SV=2	56	39	5	9.67278e+07	8.95176e+07	9.12795e+07	6.499e+07	8.49292e+07	6.70536e+07	1.14789e+08	9.88367e+07	1.0582e+08	7.831e+07	8.49292e+07	7.17819e+07	0.0101113	1.06482e+08	7.83404e+07	-2.81417e+07
P08708	40S ribosomal protein S17 OS=Homo sapiens OX=9606 GN=RPS17 PE=1 SV=2	59	56	8	1.71494e+08	1.65662e+08	1.75284e+08	1.36161e+08	1.74313e+08	1.57013e+08	2.03517e+08	1.82908e+08	2.03207e+08	1.64068e+08	1.74313e+08	1.68085e+08	0.0393206	1.96544e+08	1.68822e+08	-2.77218e+07
P62888	60S ribosomal protein L30 OS=Homo sapiens OX=9606 GN=RPL30 PE=1 SV=2	58	61	7	1.52318e+08	1.45033e+08	1.43136e+08	1.1057e+08	1.4122e+08	1.39616e+08	1.8076e+08	1.60131e+08	1.65937e+08	1.33232e+08	1.4122e+08	1.49461e+08	0.0259908	1.68942e+08	1.41304e+08	-2.76383e+07
Q02878	60S ribosomal protein L6 OS=Homo sapiens OX=9606 GN=RPL6 PE=1 SV=3	44	118	16	2.64077e+08	2.695e+08	2.62241e+08	2.35594e+08	2.73778e+08	2.65975e+08	3.13388e+08	2.97556e+08	3.04015e+08	2.8388e+08	2.73778e+08	2.8473e+08	0.0159696	3.04986e+08	2.80796e+08	-2.41899e+07
P04080	Cystatin-B OS=Homo sapiens OX=9606 GN=CSTB PE=1 SV=2	70	37	4	131104466	1.32586e+08	1.37965e+08	1.10826e+08	1.32971e+08	1.1963e+08	1.55585e+08	1.46389e+08	1.59942e+08	1.3354e+08	1.32971e+08	1.28065e+08	0.0177906	1.53972e+08	1.31525e+08	-2.24467e+07
P50914	60S ribosomal protein L14 OS=Homo sapiens OX=9606 GN=RPL14 PE=1 SV=4	21	46	4	9.31365e+07	9.24183e+07	8.68564e+07	7.09442e+07	8.9956e+07	7.13714e+07	1.10528e+08	1.02039e+08	1.00692e+08	8.54846e+07	8.9956e+07	7.64043e+07	0.0173178	1.0442e+08	8.39483e+07	-2.04714e+07
Q15392	Delta(24)-sterol reductase OS=Homo sapiens OX=9606 GN=DHCR24 PE=1 SV=2	39	70	14	7.89494e+07	7.41159e+07	7.11312e+07	6.12502e+07	6.14208e+07	5.87284e+07	9.36913e+07	8.18316e+07	8.24622e+07	7.38038e+07	6.14208e+07	6.28696e+07	0.0220183	8.5995e+07	6.60314e+07	-1.99636e+07
P39019	40S ribosomal protein S19 OS=Homo sapiens OX=9606 GN=RPS19 PE=1 SV=2	32	44	6	9.5496e+07	9.3488e+07	9.20943e+07	72005460	89690214	85786810	1.13328e+08	1.0322e+08	1.06765e+08	8.67634e+07	89690214	9.18361e+07	0.0122892	1.07771e+08	8.94299e+07	-1.8341e+07
P37108	Signal recognition particle 14 kDa protein OS=Homo sapiens OX=9606 GN=SRP14 PE=1 SV=2	55	39	7	3.94246e+07	4.43704e+07	3.72392e+07	2.60472e+07	2.98665e+07	2.68023e+07	4.67862e+07	4.89895e+07	4.31713e+07	3.13857e+07	2.98665e+07	2.86922e+07	0.00403618	4.63157e+07	2.99815e+07	-1.63342e+07
Q9Y2Q5	Ragulator complex protein LAMTOR2 OS=Homo sapiens OX=9606 GN=LAMTOR2 PE=1 SV=1	76	32	6	6.66961e+07	6.58545e+07	6.19567e+07	4.40632e+07	6.55591e+07	5.51899e+07	7.91501e+07	7.27102e+07	7.18262e+07	5.30942e+07	6.55591e+07	5.90817e+07	0.0302222	7.45622e+07	5.9245e+07	-1.53172e+07
P30084	Enoyl-CoA hydratase, mitochondrial OS=Homo sapiens OX=9606 GN=ECHS1 PE=1 SV=4	59	85	12	7.07283e+07	8.05517e+07	7.82488e+07	5.93035e+07	7.79339e+07	64519688	8.39352e+07	8.89374e+07	9.07136e+07	7.14581e+07	7.79339e+07	6.90694e+07	0.0124886	8.78621e+07	7.28205e+07	-1.50416e+07
P62263	40S ribosomal protein S14 OS=Homo sapiens OX=9606 GN=RPS14 PE=1 SV=3	68	57	11	9.6614e+07	9.91739e+07	9.69021e+07	7.82157e+07	1.02703e+08	9.15406e+07	1.14654e+08	1.09498e+08	1.12338e+08	9.42464e+07	1.02703e+08	9.79957e+07	0.0134505	1.12164e+08	9.83149e+07	-1.38487e+07
Q8NBS9	Thioredoxin domain-containing protein 5 OS=Homo sapiens OX=9606 GN=TXNDC5 PE=1 SV=2	38	75	13	6.79085e+07	7.16129e+07	7.08621e+07	5.56853e+07	6.99199e+07	6.48024e+07	8.05888e+07	7.90681e+07	8.21502e+07	6.70983e+07	6.99199e+07	6.9372e+07	0.000682589	8.06024e+07	6.87967e+07	-1.18056e+07
O00534	von Willebrand factor A domain-containing protein 5A OS=Homo sapiens OX=9606 GN=VWA5A PE=2 SV=2	47	143	24	5.80998e+07	6.25259e+07	6.26352e+07	5.31053e+07	5.68738e+07	5.10564e+07	6.89485e+07	6.90351e+07	7.26128e+07	6.39895e+07	5.68738e+07	5.46567e+07	0.0377081	7.01988e+07	5.85067e+07	-1.16921e+07
Q07065	Cytoskeleton-associated protein 4 OS=Homo sapiens OX=9606 GN=CKAP4 PE=1 SV=2	55	119	24	6.32597e+07	6.7446e+07	5.94922e+07	5.44867e+07	5.73751e+07	5.75511e+07	7.5072e+07	7.44674e+07	6.89691e+07	6.56541e+07	5.73751e+07	6.16094e+07	0.0230492	7.28361e+07	6.15462e+07	-1.12899e+07
P47914	60S ribosomal protein L29 OS=Homo sapiens OX=9606 GN=RPL29 PE=1 SV=2	15	14	3	5.01855e+07	5.69215e+07	5.31729e+07	4.16499e+07	5.16059e+07	4.72257e+07	5.95564e+07	6.28472e+07	6.16432e+07	5.01862e+07	5.16059e+07	5.05558e+07	0.00299453	6.1349e+07	5.07826e+07	-1.05663e+07
Q9UBX3	Mitochondrial dicarboxylate carrier OS=Homo sapiens OX=9606 GN=SLC25A10 PE=1 SV=2	58	75	12	5.6401e+07	6.42205e+07	6.03182e+07	4.63908e+07	6.38927e+07	5.65065e+07	6.69325e+07	7.09061e+07	6.99267e+07	5.58988e+07	6.38927e+07	6.04912e+07	0.0391735	6.92551e+07	6.00942e+07	-9.16088e+06
Q08209	Serine/threonine-protein phosphatase 2B catalytic subunit alpha isoform OS=Homo sapiens OX=9606 GN=PPP3CA PE=1 SV=1	21	31	3	7.16235e+07	7.95723e+07	7.79351e+07	6.17863e+07	7.93959e+07	7.68622e+07	8.49975e+07	8.78561e+07	9.03499e+07	7.44497e+07	7.93959e+07	8.22822e+07	0.0372562	8.77345e+07	7.87093e+07	-9.02525e+06
Q9H2U1	ATP-dependent DNA/RNA helicase DHX36 OS=Homo sapiens OX=9606 GN=DHX36 PE=1 SV=2	31	65	20	2.08807e+07	2.22843e+07	1.89529e+07	1.20272e+07	1.31131e+07	1.64305e+07	2.47797e+07	2.46041e+07	2.1972e+07	1.44922e+07	1.31131e+07	1.75891e+07	0.00784725	2.37853e+07	1.50648e+07	-8.72047e+06
P63220	40S ribosomal protein S21 OS=Homo sapiens OX=9606 GN=RPS21 PE=1 SV=1	64	59	6	6.67858e+07	7.07652e+07	6.87768e+07	5.79418e+07	6.88503e+07	6.79597e+07	7.92565e+07	7.81321e+07	7.97327e+07	6.98173e+07	6.88503e+07	7.2752e+07	0.0097864	7.90404e+07	7.04732e+07	-8.56721e+06
O00629	Importin subunit alpha-3 OS=Homo sapiens OX=9606 GN=KPNA4 PE=1 SV=1	48	65	10	6.90356e+07	7.52503e+07	6.63387e+07	6.35068e+07	7.09018e+07	6.48515e+07	8.19264e+07	8.30841e+07	7.69063e+07	7.65229e+07	7.09018e+07	6.94246e+07	0.0447848	8.06389e+07	7.22831e+07	-8.35584e+06
P10620	Microsomal glutathione S-transferase 1 OS=Homo sapiens OX=9606 GN=MGST1 PE=1 SV=1	30	32	6	2.95611e+07	2.93026e+07	3.23358e+07	2.60559e+07	2.51792e+07	2.33988e+07	3.5081e+07	3.23531e+07	3.74867e+07	3.13962e+07	2.51792e+07	2.50488e+07	0.0445859	3.49736e+07	2.7208e+07	-7.76559e+06
P04062	Glucosylceramidase OS=Homo sapiens OX=9606 GN=GBA PE=1 SV=3	50	78	17	4.98664e+07	5.11339e+07	4.73679e+07	4.31494e+07	4.80159e+07	4.43966e+07	5.91778e+07	5.64571e+07	5.49134e+07	5.19931e+07	4.80159e+07	4.75273e+07	0.0157238	5.68494e+07	4.91788e+07	-7.67066e+06
Q9H488	GDP-fucose protein O-fucosyltransferase 1 OS=Homo sapiens OX=9606 GN=POFUT1 PE=1 SV=1	52	55	12	2.34319e+07	2.30094e+07	2.11776e+07	1.37833e+07	2.00043e+07	1.71966e+07	2.78072e+07	2.54048e+07	2.45512e+07	1.66082e+07	2.00043e+07	1.84092e+07	0.00539348	2.59211e+07	1.83406e+07	-7.58048e+06
O43808	Peroxisomal membrane protein PMP34 OS=Homo sapiens OX=9606 GN=SLC25A17 PE=1 SV=1	13	14	3	5.46351e+07	5.54613e+07	5.54031e+07	4.54883e+07	5.35279e+07	5.54355e+07	6.48369e+07	6.1235e+07	6.42287e+07	5.48114e+07	5.35279e+07	5.93446e+07	0.0299637	6.34335e+07	5.58946e+07	-7.53888e+06
P48506	Glutamate--cysteine ligase catalytic subunit OS=Homo sapiens OX=9606 GN=GCLC PE=1 SV=2	50	112	22	3.91044e+07	3.76347e+07	4.00859e+07	3.18971e+07	3.72249e+07	3.41028e+07	4.64062e+07	4.15526e+07	4.64714e+07	3.84345e+07	3.72249e+07	3.65076e+07	0.0338098	4.48101e+07	3.7389e+07	-7.42108e+06
Q8NFJ5	Retinoic acid-induced protein 3 OS=Homo sapiens OX=9606 GN=GPRC5A PE=1 SV=2	23	48	6	3.1736e+07	3.67292e+07	3.36036e+07	2.56646e+07	3.35625e+07	2.8622e+07	3.76619e+07	4.05528e+07	3.89565e+07	3.09247e+07	3.35625e+07	3.06404e+07	0.00434436	3.90571e+07	3.17092e+07	-7.34791e+06
P61513	60S ribosomal protein L37a OS=Homo sapiens OX=9606 GN=RPL37A PE=1 SV=2	33	44	2	3.55682e+07	3.34301e+07	3.18705e+07	2.58578e+07	3.33289e+07	2.86569e+07	4.22097e+07	3.69103e+07	3.69473e+07	3.11575e+07	3.33289e+07	3.06777e+07	0.0408567	3.86891e+07	3.17213e+07	-6.96778e+06
Q9Y6K5	2'-5'-oligoadenylate synthase 3 OS=Homo sapiens OX=9606 GN=OAS3 PE=1 SV=3	32	89	21	3.4444e+07	3.40787e+07	3.61763e+07	2.97255e+07	3.29856e+07	2.90681e+07	4.08756e+07	3.76264e+07	4.19391e+07	3.58179e+07	3.29856e+07	3.11178e+07	0.0222515	4.0147e+07	3.33071e+07	-6.83991e+06
O75340	Programmed cell death protein 6 OS=Homo sapiens OX=9606 GN=PDCD6 PE=1 SV=1	51	59	8	6.5447e+07	6.94307e+07	6.95286e+07	5.98331e+07	7.38166e+07	6.4344e+07	7.76677e+07	7.66587e+07	8.06043e+07	7.20962e+07	7.38166e+07	6.88813e+07	0.0244606	7.83102e+07	7.1598e+07	-6.71222e+06
Q02809	Procollagen-lysine,2-oxoglutarate 5-dioxygenase 1 OS=Homo sapiens OX=9606 GN=PLOD1 PE=1 SV=2	46	115	23	3.74409e+07	3.79283e+07	3.65546e+07	2.81439e+07	3.84151e+07	3.51994e+07	4.44321e+07	4.18768e+07	4.23776e+07	3.39121e+07	3.84151e+07	3.76815e+07	0.0276123	4.28955e+07	3.66696e+07	-6.2259e+06
Q9P258	Protein RCC2 OS=Homo sapiens OX=9606 GN=RCC2 PE=1 SV=2	70	160	28	1.10592e+08	1.19506e+08	1.15316e+08	1.0691e+08	1.2561e+08	1.15783e+08	1.31243e+08	1.31947e+08	1.33685e+08	1.28822e+08	1.2561e+08	1.23948e+08	0.0317215	1.32292e+08	1.26127e+08	-6.16531e+06
Q14203	Dynactin subunit 1 OS=Homo sapiens OX=9606 GN=DCTN1 PE=1 SV=3	42	182	40	5.23585e+07	5.81749e+07	5.80878e+07	4.95119e+07	5.90904e+07	5.34504e+07	6.21353e+07	6.42312e+07	6.7341e+07	5.96596e+07	5.90904e+07	5.72195e+07	0.0412239	6.45691e+07	5.86565e+07	-5.91265e+06
Q9Y2S6	Translation machinery-associated protein 7 OS=Homo sapiens OX=9606 GN=TMA7 PE=1 SV=1	30	11	2	1.48565e+07	1.39798e+07	1.45843e+07	8.49505e+06	1.21712e+07	9.97954e+06	1.76305e+07	1.54351e+07	1.69076e+07	1.02362e+07	1.21712e+07	1.06833e+07	0.00306145	1.66578e+07	1.10302e+07	-5.62756e+06
Q5JRX3	Presequence protease, mitochondrial OS=Homo sapiens OX=9606 GN=PITRM1 PE=1 SV=3	48	121	30	4.35028e+07	4.95415e+07	4.83096e+07	4.26631e+07	4.76179e+07	4.40639e+07	5.16259e+07	5.46989e+07	5.60052e+07	5.14071e+07	4.76179e+07	4.71711e+07	0.0451427	5.411e+07	4.8732e+07	-5.37799e+06
P60866	40S ribosomal protein S20 OS=Homo sapiens OX=9606 GN=RPS20 PE=1 SV=1	23	27	3	67614008	6.93537e+07	6.84436e+07	6.22738e+07	7.3286e+07	6.71913e+07	8.02393e+07	7.65737e+07	7.93465e+07	7.50371e+07	7.3286e+07	7.19294e+07	0.0218983	7.87198e+07	7.34175e+07	-5.3023e+06
P27816	Microtubule-associated protein 4 OS=Homo sapiens OX=9606 GN=MAP4 PE=1 SV=3	45	189	37	101144046	1.08106e+08	1.02606e+08	9.66597e+07	1.13202e+08	1.05768e+08	1.2003e+08	1.1936e+08	1.1895e+08	1.16471e+08	1.13202e+08	1.13226e+08	0.0333933	1.19447e+08	1.143e+08	-5.14742e+06
Q3SY84	Keratin, type II cytoskeletal 71 OS=Homo sapiens OX=9606 GN=KRT71 PE=1 SV=3	3	13	1	14046271	14198324	14160898	8886263	11542475	10705473	1.66691e+07	1.56764e+07	1.64167e+07	1.07075e+07	11542475	1.14604e+07	0.000248572	1.62541e+07	1.12368e+07	-5.01726e+06
Q9Y221	60S ribosome subunit biogenesis protein NIP7 homolog OS=Homo sapiens OX=9606 GN=NIP7 PE=1 SV=1	72	36	8	3.43134e+07	3.4653e+07	3.15863e+07	2.93693e+07	3.36094e+07	3.02594e+07	4.07206e+07	3.82605e+07	3.66178e+07	3.53887e+07	3.36094e+07	3.23932e+07	0.0370193	3.8533e+07	3.37971e+07	-4.73589e+06
P41567	Eukaryotic translation initiation factor 1 OS=Homo sapiens OX=9606 GN=EIF1 PE=1 SV=1	66	40	4	1.57889e+07	1.41085e+07	1.51483e+07	1.06877e+07	1.18883e+07	1.25918e+07	1.87371e+07	1.55772e+07	1.75614e+07	1.28782e+07	1.18883e+07	1.34798e+07	0.0224909	1.72919e+07	1.27488e+07	-4.54314e+06
Q13428	Treacle protein OS=Homo sapiens OX=9606 GN=TCOF1 PE=1 SV=3	21	111	21	4.25091e+07	4.24027e+07	4.13999e+07	3.56828e+07	4.58569e+07	4.08644e+07	5.04467e+07	4.6817e+07	4.79948e+07	4.29962e+07	4.58569e+07	4.3746e+07	0.0392751	4.84195e+07	4.41997e+07	-4.21981e+06
P13807	Glycogen [starch] synthase, muscle OS=Homo sapiens OX=9606 GN=GYS1 PE=1 SV=2	27	43	13	1.6014e+07	1.69043e+07	1.48264e+07	1.12472e+07	1.5385e+07	1.35217e+07	1.90042e+07	1.86641e+07	1.71882e+07	1.35524e+07	1.5385e+07	1.44752e+07	0.0077382	1.82855e+07	1.44709e+07	-3.81463e+06
P13284	Gamma-interferon-inducible lysosomal thiol reductase OS=Homo sapiens OX=9606 GN=IFI30 PE=1 SV=3	30	13	3	1.5273e+07	1.66526e+07	1.39823e+07	10557875	1.59507e+07	1.21454e+07	1.81249e+07	1.83861e+07	1.62096e+07	1.27218e+07	1.59507e+07	1.30019e+07	0.0490801	1.75735e+07	1.38914e+07	-3.68211e+06
Q969V4	Tektin-1 OS=Homo sapiens OX=9606 GN=TEKT1 PE=1 SV=1	3	1	1	5.85696e+06	4714729	3.53605e+06	2.03197e+06	1978034	831890	6.95061e+06	5.20555e+06	4.09933e+06	2.44843e+06	1978034	890551	0.0289192	5.4185e+06	1.77234e+06	-3.64616e+06
Q9Y5U8	Mitochondrial pyruvate carrier 1 OS=Homo sapiens OX=9606 GN=MPC1 PE=1 SV=1	57	18	4	1.75613e+07	1.88923e+07	1.64317e+07	1.48825e+07	1.66182e+07	1.44625e+07	2.08405e+07	2.0859e+07	1.90492e+07	1.79327e+07	1.66182e+07	1.54823e+07	0.0192565	2.02496e+07	1.66777e+07	-3.57182e+06
P62857	40S ribosomal protein S28 OS=Homo sapiens OX=9606 GN=RPS28 PE=1 SV=1	23	12	2	2.43171e+07	2.3641e+07	2.4832e+07	19126424	2.45375e+07	2.38091e+07	2.88577e+07	2.61021e+07	2.87876e+07	2.30465e+07	2.45375e+07	2.5488e+07	0.0394735	2.79158e+07	2.43573e+07	-3.55848e+06
Q7Z4H8	KDEL motif-containing protein 2 OS=Homo sapiens OX=9606 GN=KDELC2 PE=1 SV=2	36	44	13	1.37679e+07	1.28409e+07	1.21044e+07	9.25781e+06	1.2019e+07	1.00737e+07	1.63387e+07	1.41777e+07	1.40325e+07	1.11552e+07	1.2019e+07	1.07841e+07	0.0253613	1.48497e+07	1.13194e+07	-3.53023e+06
Q8IXB1	DnaJ homolog subfamily C member 10 OS=Homo sapiens OX=9606 GN=DNAJC10 PE=1 SV=2	25	31	11	7.22342e+06	6.71509e+06	6.18778e+06	3.98571e+06	4.50919e+06	3.42483e+06	8.57222e+06	7.41416e+06	7.17347e+06	4.80261e+06	4.50919e+06	3.66633e+06	0.00415819	7.71995e+06	4.32604e+06	-3.39391e+06
P63096	Guanine nucleotide-binding protein G(i) subunit alpha-1 OS=Homo sapiens OX=9606 GN=GNAI1 PE=1 SV=2	52	88	8	1.21803e+07	1.49418e+07	1.30186e+07	1.10422e+07	1.03887e+07	1.14165e+07	1.44546e+07	1.64973e+07	1.50924e+07	1.33054e+07	1.03887e+07	1.22216e+07	0.0369331	1.53481e+07	1.19719e+07	-3.37622e+06
Q04721	Neurogenic locus notch homolog protein 2 OS=Homo sapiens OX=9606 GN=NOTCH2 PE=1 SV=3	16	89	20	1.12373e+07	1.35749e+07	1.14799e+07	1.00796e+07	1.02032e+07	9.28386e+06	1.33356e+07	1.49881e+07	1.33086e+07	1.21454e+07	1.02032e+07	9.93852e+06	0.0269295	1.38774e+07	1.07624e+07	-3.11506e+06
Q9Y485	DmX-like protein 1 OS=Homo sapiens OX=9606 GN=DMXL1 PE=1 SV=3	0	3	1	7900074	7289124	7.56043e+06	4296828	6176353	5684941	9.37523e+06	8.04795e+06	8.76479e+06	5.17749e+06	6176353	6.08582e+06	0.00472608	8.72932e+06	5.81322e+06	-2.9161e+06
Q9NNW7	Thioredoxin reductase 2, mitochondrial OS=Homo sapiens OX=9606 GN=TXNRD2 PE=1 SV=3	42	76	13	1.63456e+07	1.88558e+07	1.84385e+07	1.57216e+07	1.64364e+07	1.64815e+07	1.93977e+07	2.08187e+07	2.13757e+07	1.89439e+07	1.64364e+07	1.76438e+07	0.0397229	2.05307e+07	1.76747e+07	-2.85605e+06
P48163	NADP-dependent malic enzyme OS=Homo sapiens OX=9606 GN=ME1 PE=1 SV=1	38	44	11	1.16665e+07	11763666	1.2664e+07	9.85392e+06	1.11602e+07	9.41658e+06	1.38449e+07	1.29883e+07	1.46814e+07	1.18735e+07	1.11602e+07	1.00806e+07	0.0173981	1.38382e+07	1.10381e+07	-2.80009e+06
Q5R3F8	Protein phosphatase 1 regulatory subunit 29 OS=Homo sapiens OX=9606 GN=ELFN2 PE=1 SV=1	1	1	1	7.91816e+06	8.31506e+06	7481197	4.738e+06	6.65966e+06	6418297	9.39669e+06	9.18069e+06	8.67293e+06	5.70908e+06	6.65966e+06	6.87089e+06	0.00587139	9.08344e+06	6.41321e+06	-2.67023e+06
Q9BV38	WD repeat-containing protein 18 OS=Homo sapiens OX=9606 GN=WDR18 PE=1 SV=2	34	36	8	1.10586e+07	1.35418e+07	1.21412e+07	9.21249e+06	1.1372e+07	1.09998e+07	1.31236e+07	1.49516e+07	1.40753e+07	1.11006e+07	1.1372e+07	1.17755e+07	0.0264219	1.40502e+07	1.14161e+07	-2.6341e+06
O14561	Acyl carrier protein, mitochondrial OS=Homo sapiens OX=9606 GN=NDUFAB1 PE=1 SV=3	21	36	5	1.707e+07	1.86905e+07	1.88153e+07	1.60837e+07	1.847e+07	1.5985e+07	2.02575e+07	2.06363e+07	2.18125e+07	1.93801e+07	1.847e+07	1.71122e+07	0.0382724	2.09021e+07	1.83208e+07	-2.58131e+06
P20340	Ras-related protein Rab-6A OS=Homo sapiens OX=9606 GN=RAB6A PE=1 SV=3	58	69	3	4.15641e+07	4.25463e+07	4.13223e+07	3.77717e+07	44882553	4.32313e+07	4.93253e+07	4.69755e+07	4.79048e+07	4.55132e+07	44882553	4.62798e+07	0.0455662	4.80685e+07	4.55585e+07	-2.51002e+06
Q9BXB5	Oxysterol-binding protein-related protein 10 OS=Homo sapiens OX=9606 GN=OSBPL10 PE=1 SV=2	35	58	15	1.41503e+07	1.62597e+07	1.40129e+07	1.27846e+07	1.43032e+07	1.34415e+07	1.67925e+07	1.79524e+07	1.62451e+07	1.54048e+07	1.43032e+07	1.43894e+07	0.0245165	1.69967e+07	1.46991e+07	-2.29755e+06
Q9UBP6	tRNA (guanine-N(7)-)-methyltransferase OS=Homo sapiens OX=9606 GN=METTL1 PE=1 SV=1	30	26	5	3.96469e+06	4.27167e+06	4.5357e+06	2.40863e+06	2.79856e+06	2.65474e+06	4.70501e+06	4.71637e+06	5.25823e+06	2.90229e+06	2.79856e+06	2.84194e+06	0.0066856	4.8932e+06	2.8476e+06	-2.0456e+06
P32320	Cytidine deaminase OS=Homo sapiens OX=9606 GN=CDA PE=1 SV=2	88	44	8	3.12276e+07	3.33912e+07	3.11512e+07	2.8925e+07	3.43759e+07	3.2556e+07	3.70587e+07	3.68674e+07	3.61135e+07	3.48533e+07	3.43759e+07	3.48517e+07	0.00823193	3.66799e+07	3.46936e+07	-1.98623e+06
Q7Z408	CUB and sushi domain-containing protein 2 OS=Homo sapiens OX=9606 GN=CSMD2 PE=1 SV=2	0	1	1	8642640	9263334	9159058	6.2655e+06	8811541	8.29161e+06	1.02565e+07	1.02277e+07	1.06181e+07	7.54964e+06	8811541	8.8763e+06	0.0368413	1.03674e+07	8.4125e+06	-1.9549e+06
P41236	Protein phosphatase inhibitor 2 OS=Homo sapiens OX=9606 GN=PPP1R2 PE=1 SV=2	23	24	4	1.1876e+07	1.21384e+07	1.26225e+07	1.01979e+07	1.17994e+07	1.14096e+07	1.40935e+07	1.3402e+07	1.46333e+07	1.2288e+07	1.17994e+07	1.22141e+07	0.0194819	1.40429e+07	1.21005e+07	-1.94244e+06
Q9Y3C1	Nucleolar protein 16 OS=Homo sapiens OX=9606 GN=NOP16 PE=1 SV=2	39	24	6	5.14133e+06	5.15256e+06	4.18796e+06	3.25921e+06	2.85172e+06	3.88698e+06	6.10136e+06	5.68896e+06	4.85509e+06	3.9272e+06	2.85172e+06	4.16107e+06	0.0254848	5.54847e+06	3.64666e+06	-1.90181e+06
Q96G23	Ceramide synthase 2 OS=Homo sapiens OX=9606 GN=CERS2 PE=1 SV=1	22	47	7	2.0106e+07	2.21735e+07	2.01506e+07	1.87496e+07	2.19285e+07	2.01318e+07	2.38603e+07	2.44818e+07	2.33605e+07	2.25924e+07	2.19285e+07	2.15514e+07	0.0135926	2.39009e+07	2.20241e+07	-1.87678e+06
Q8WYA6	Beta-catenin-like protein 1 OS=Homo sapiens OX=9606 GN=CTNNBL1 PE=1 SV=1	17	43	8	1.17285e+07	1.16506e+07	1.19424e+07	9.32387e+06	1.19344e+07	1.11145e+07	1.39185e+07	1.28634e+07	1.38448e+07	1.12348e+07	1.19344e+07	1.18982e+07	0.0144369	1.35422e+07	1.16892e+07	-1.85305e+06
Q13232	Nucleoside diphosphate kinase 3 OS=Homo sapiens OX=9606 GN=NME3 PE=1 SV=2	49	34	6	1.10865e+07	1.30489e+07	1.24337e+07	9.99126e+06	1.1779e+07	1.21325e+07	1.31566e+07	1.44074e+07	1.44144e+07	1.2039e+07	1.1779e+07	1.29881e+07	0.0371183	1.39928e+07	1.22687e+07	-1.72408e+06
Q14696	LRP chaperone MESD OS=Homo sapiens OX=9606 GN=MESD PE=1 SV=2	45	21	6	6.3071e+06	7.32375e+06	6.68698e+06	4.6215e+06	6.01539e+06	6.15011e+06	7.4848e+06	8.08618e+06	7.7522e+06	5.5687e+06	6.01539e+06	6.58379e+06	0.0124395	7.77439e+06	6.05596e+06	-1.71843e+06
O15400	Syntaxin-7 OS=Homo sapiens OX=9606 GN=STX7 PE=1 SV=4	34	30	6	4.81783e+06	5.82655e+06	5.60176e+06	3.9774e+06	4.42544e+06	4.04488e+06	5.71745e+06	6.43311e+06	6.4941e+06	4.79259e+06	4.42544e+06	4.33011e+06	0.00825854	6.21489e+06	4.51605e+06	-1.69884e+06
Q6Y288	Beta-1,3-glucosyltransferase OS=Homo sapiens OX=9606 GN=B3GLCT PE=1 SV=2	22	13	5	3.06469e+06	3.90144e+06	2.83447e+06	1.02965e+06	2.12487e+06	2.65224e+06	3.63694e+06	4.3076e+06	3.28599e+06	1.24069e+06	2.12487e+06	2.83927e+06	0.046942	3.74351e+06	2.06828e+06	-1.67524e+06
Q9UMX5	Neudesin OS=Homo sapiens OX=9606 GN=NENF PE=1 SV=1	43	35	6	6.68623e+06	7.45741e+06	6.83634e+06	5108685	6.43817e+06	6.10188e+06	7.93473e+06	8.23375e+06	7.92535e+06	6.15574e+06	6.43817e+06	6.53216e+06	0.000427821	8.03128e+06	6.37536e+06	-1.65592e+06
Q8WTS6	Histone-lysine N-methyltransferase SETD7 OS=Homo sapiens OX=9606 GN=SETD7 PE=1 SV=1	34	18	7	6.17863e+06	6.04688e+06	6.69696e+06	4.81896e+06	6.25024e+06	4.91464e+06	7.33235e+06	6.67638e+06	7.76376e+06	5.80663e+06	6.25024e+06	5.2612e+06	0.025692	7.25749e+06	5.77269e+06	-1.4848e+06
Q96PU5	E3 ubiquitin-protein ligase NEDD4-like OS=Homo sapiens OX=9606 GN=NEDD4L PE=1 SV=2	11	30	5	4.59201e+06	5.48807e+06	4.77893e+06	3.43031e+06	3.79776e+06	4.6081e+06	5.44946e+06	6.05939e+06	5.5402e+06	4.13337e+06	3.79776e+06	4.93305e+06	0.0336302	5.68302e+06	4.28806e+06	-1.39496e+06
Q6UW63	KDEL motif-containing protein 1 OS=Homo sapiens OX=9606 GN=KDELC1 PE=1 SV=1	23	30	8	3.82554e+06	3.4131e+06	3.13963e+06	2.19992e+06	2.78148e+06	2.26054e+06	4.53987e+06	3.76842e+06	3.63976e+06	2.65081e+06	2.78148e+06	2.41995e+06	0.0279384	3.98268e+06	2.61741e+06	-1.36527e+06
O75828	Carbonyl reductase [NADPH] 3 OS=Homo sapiens OX=9606 GN=CBR3 PE=1 SV=3	46	68	7	4.96875e+06	5.64694e+06	4.98358e+06	3.85651e+06	4.43293e+06	4.42425e+06	5.89655e+06	6.23481e+06	5.77745e+06	4.64693e+06	4.43293e+06	4.73623e+06	0.00210024	5.9696e+06	4.60536e+06	-1.36424e+06
Q86VX2	COMM domain-containing protein 7 OS=Homo sapiens OX=9606 GN=COMMD7 PE=1 SV=2	18	4	2	1.75475e+06	1.84302e+06	1.8259e+06	527271	997470	513192	2.08241e+06	2.03488e+06	2.11676e+06	635339	997470	549381	0.00863567	2.07802e+06	727397	-1.35062e+06
Q99470	Stromal cell-derived factor 2 OS=Homo sapiens OX=9606 GN=SDF2 PE=1 SV=2	36	17	4	3.3424e+06	4.17837e+06	4.07915e+06	2.72664e+06	3.16032e+06	2.91992e+06	3.96651e+06	4.61336e+06	4.72895e+06	3.28548e+06	3.16032e+06	3.12582e+06	0.0301722	4.43627e+06	3.19054e+06	-1.24573e+06
P08069	Insulin-like growth factor 1 receptor OS=Homo sapiens OX=9606 GN=IGF1R PE=1 SV=1	10	41	9	4.7407e+06	5.33616e+06	5.18392e+06	4.03275e+06	4.77601e+06	4.09365e+06	5.62592e+06	5.89167e+06	6.0097e+06	4.85928e+06	4.77601e+06	4.38231e+06	0.00399761	5.84243e+06	4.67254e+06	-1.16989e+06
Q9NTM9	Copper homeostasis protein cutC homolog OS=Homo sapiens OX=9606 GN=CUTC PE=1 SV=1	54	32	7	5.7806e+06	6.2772e+06	6.0911e+06	4830509	5.95184e+06	5.26859e+06	6.85999e+06	6.93068e+06	7.06139e+06	5.82055e+06	5.95184e+06	5.64011e+06	0.000943844	6.95069e+06	5.80416e+06	-1.14652e+06
Q6P587	Acylpyruvase FAHD1, mitochondrial OS=Homo sapiens OX=9606 GN=FAHD1 PE=1 SV=2	41	13	4	1.05961e+07	1.19029e+07	1.09268e+07	9.79787e+06	1.21262e+07	1.04216e+07	1.25747e+07	1.3142e+07	1.26674e+07	1.1806e+07	1.21262e+07	1.11565e+07	0.0400104	1.27947e+07	1.16962e+07	-1.09846e+06
Q9NX46	Poly(ADP-ribose) glycohydrolase ARH3 OS=Homo sapiens OX=9606 GN=ADPRHL2 PE=1 SV=1	40	38	8	5.43261e+06	5.1759e+06	5.03469e+06	4.12008e+06	5.26181e+06	4.20603e+06	6.44702e+06	5.71473e+06	5.8367e+06	4.96451e+06	5.26181e+06	4.50263e+06	0.0262073	5.99948e+06	4.90965e+06	-1.08983e+06
Q8N129	Protein canopy homolog 4 OS=Homo sapiens OX=9606 GN=CNPY4 PE=2 SV=1	28	16	5	2.64249e+06	2.82096e+06	2.61667e+06	1.59809e+06	2.04809e+06	1.99894e+06	3.13591e+06	3.11463e+06	3.03349e+06	1.92562e+06	2.04809e+06	2.1399e+06	0.000675502	3.09468e+06	2.03787e+06	-1.05681e+06
Q5PRF9	Protein Smaug homolog 2 OS=Homo sapiens OX=9606 GN=SAMD4B PE=1 SV=1	14	21	6	3.59639e+06	3.93008e+06	3.89883e+06	2.78489e+06	3.60061e+06	2.83839e+06	4.26793e+06	4.33921e+06	4.5199e+06	3.35567e+06	3.60061e+06	3.03855e+06	0.0120008	4.37568e+06	3.33161e+06	-1.04407e+06
Q14692	Ribosome biogenesis protein BMS1 homolog OS=Homo sapiens OX=9606 GN=BMS1 PE=1 SV=1	4	12	5	2.43325e+06	1.9587e+06	1.929e+06	1.16098e+06	1.73501e+06	998859	2.88761e+06	2.1626e+06	2.23628e+06	1.39892e+06	1.73501e+06	1.06929e+06	0.0279987	2.42883e+06	1.40108e+06	-1.02775e+06
Q11206	CMP-N-acetylneuraminate-beta-galactosamide-alpha-2,3-sialyltransferase 4 OS=Homo sapiens OX=9606 GN=ST3GAL4 PE=2 SV=1	19	27	5	3.32061e+06	3.5939e+06	3.21927e+06	2.18119e+06	2.88755e+06	2.91389e+06	3.94065e+06	3.96803e+06	3.73208e+06	2.62824e+06	2.88755e+06	3.11936e+06	0.0080485	3.88026e+06	2.87838e+06	-1.00187e+06
O95415	Brain protein I3 OS=Homo sapiens OX=9606 GN=BRI3 PE=1 SV=1	13	9	1	2.46949e+06	3335518	3057249	2313784	2.07156e+06	2.14305e+06	2.93061e+06	3.68276e+06	3.54426e+06	2.78801e+06	2.07156e+06	2.29417e+06	0.0334253	3.38587e+06	2.38458e+06	-1.0013e+06
P53367	Arfaptin-1 OS=Homo sapiens OX=9606 GN=ARFIP1 PE=1 SV=2	33	29	7	3.21415e+06	3.35305e+06	3.54987e+06	2.34477e+06	2.82954e+06	2.84008e+06	3.81432e+06	3.70211e+06	4.11535e+06	2.82535e+06	2.82954e+06	3.04035e+06	0.00513699	3.87726e+06	2.89841e+06	-978853
P14859	POU domain, class 2, transcription factor 1 OS=Homo sapiens OX=9606 GN=POU2F1 PE=1 SV=2	16	17	6	2.07844e+06	1.61598e+06	2.21722e+06	1.19174e+06	1.03508e+06	1.36595e+06	2.46654e+06	1.78421e+06	2.57041e+06	1.43599e+06	1.03508e+06	1.46227e+06	0.0393886	2.27372e+06	1.31112e+06	-962605
P53801	Pituitary tumor-transforming gene 1 protein-interacting protein OS=Homo sapiens OX=9606 GN=PTTG1IP PE=1 SV=1	17	11	2	5.09641e+06	5.83397e+06	5761982	4.81612e+06	5.164e+06	5.00271e+06	6.04804e+06	6.4413e+06	6.67985e+06	5.8032e+06	5.164e+06	5.35548e+06	0.0229644	6.38973e+06	5.4409e+06	-948834
Q7L211	Protein ABHD13 OS=Homo sapiens OX=9606 GN=ABHD13 PE=2 SV=1	13	7	2	1.8626e+06	2.52546e+06	1.78427e+06	1.53305e+06	1.33792e+06	1.01762e+06	2.21039e+06	2.78837e+06	2.0685e+06	1.84725e+06	1.33792e+06	1.08938e+06	0.0411403	2.35575e+06	1.42485e+06	-930903
Q9H7D0	Dedicator of cytokinesis protein 5 OS=Homo sapiens OX=9606 GN=DOCK5 PE=1 SV=3	11	46	14	7.10173e+06	8.00499e+06	7.8368e+06	6.47548e+06	7.70163e+06	7.54209e+06	8.42781e+06	8.83834e+06	9.08518e+06	7.80267e+06	7.70163e+06	8.07392e+06	0.0219786	8.78377e+06	7.85941e+06	-924367
O60493	Sorting nexin-3 OS=Homo sapiens OX=9606 GN=SNX3 PE=1 SV=3	36	23	3	4.32469e+06	4.14864e+06	4305886	3.3364e+06	4.11284e+06	3.59187e+06	5.13222e+06	4.58053e+06	4.9918e+06	4.02022e+06	4.11284e+06	3.84516e+06	0.017655	4.90152e+06	3.99274e+06	-908780
Q5J8M3	ER membrane protein complex subunit 4 OS=Homo sapiens OX=9606 GN=EMC4 PE=1 SV=2	20	8	2	5.26629e+06	5.36231e+06	5.65732e+06	4.73383e+06	5008424	4949407	6.24965e+06	5.92054e+06	6.55851e+06	5.70405e+06	5008424	5.29842e+06	0.0298438	6.2429e+06	5.33697e+06	-905934
Q9C0D9	Ethanolaminephosphotransferase 1 OS=Homo sapiens OX=9606 GN=SELENOI PE=1 SV=3	9	10	2	2713426	2554087	2.54518e+06	1.60083e+06	2.4387e+06	1.86783e+06	3.2201e+06	2.81998e+06	2.95062e+06	1.92892e+06	2.4387e+06	1.99954e+06	0.0139342	2.9969e+06	2.12239e+06	-874509
P16455	Methylated-DNA--protein-cysteine methyltransferase OS=Homo sapiens OX=9606 GN=MGMT PE=1 SV=1	17	6	2	1.12711e+06	1.37753e+06	1.31172e+06	555209	768085	484304	1.33758e+06	1.52094e+06	1.52068e+06	669002	768085	518455	0.00118264	1.45973e+06	651847	-807882
O95551	Tyrosyl-DNA phosphodiesterase 2 OS=Homo sapiens OX=9606 GN=TDP2 PE=1 SV=1	8	7	2	1.62568e+06	1.46639e+06	1.81208e+06	850602	1091703	1.06404e+06	1.92923e+06	1.61905e+06	2.10073e+06	1.02494e+06	1091703	1.13907e+06	0.024795	1.88301e+06	1.08524e+06	-797769
Q96J84	Kin of IRRE-like protein 1 OS=Homo sapiens OX=9606 GN=KIRREL1 PE=1 SV=2	17	22	7	1.96751e+06	2.53505e+06	2.33171e+06	1.77497e+06	1.62564e+06	1.57184e+06	2.33489e+06	2.79896e+06	2.70315e+06	2.13877e+06	1.62564e+06	1.68268e+06	0.0215421	2.61233e+06	1.8157e+06	-796636
O00308	NEDD4-like E3 ubiquitin-protein ligase WWP2 OS=Homo sapiens OX=9606 GN=WWP2 PE=1 SV=2	5	14	3	1.18024e+06	1.6104e+06	1.16838e+06	643491	747050	620574	1.40062e+06	1.77805e+06	1.35449e+06	775378	747050	664334	0.0228124	1.51106e+06	728921	-782136
Q9HCM4	Band 4.1-like protein 5 OS=Homo sapiens OX=9606 GN=EPB41L5 PE=1 SV=3	5	9	4	1.95478e+06	2.09755e+06	2.19962e+06	1.67323e+06	1.38731e+06	1.37768e+06	2.31979e+06	2.31591e+06	2.55002e+06	2.01616e+06	1.38731e+06	1.47482e+06	0.0450191	2.39524e+06	1.6261e+06	-769137
Q9NX57	Ras-related protein Rab-20 OS=Homo sapiens OX=9606 GN=RAB20 PE=1 SV=1	21	10	4	1.18706e+06	1.41306e+06	1.32398e+06	778199	703094	524368	1.40871e+06	1.56017e+06	1.53489e+06	937695	703094	561345	0.0103577	1.50126e+06	734044	-767211
A0PJW6	Transmembrane protein 223 OS=Homo sapiens OX=9606 GN=TMEM223 PE=1 SV=1	17	3	2	1.21886e+06	1.34543e+06	1.13889e+06	526975	721035	618113	1.44646e+06	1.48549e+06	1.32031e+06	634982	721035	661700	0.000955833	1.41742e+06	672572	-744848
Q8IXQ6	Poly [ADP-ribose] polymerase 9 OS=Homo sapiens OX=9606 GN=PARP9 PE=1 SV=2	4	6	3	2.05828e+06	1.91704e+06	1.89249e+06	1.13088e+06	1.6353e+06	1.43386e+06	2.44262e+06	2.11661e+06	2.19396e+06	1.36266e+06	1.6353e+06	1.53497e+06	0.00485924	2.25106e+06	1.51098e+06	-740090
Q5UCC4	ER membrane protein complex subunit 10 OS=Homo sapiens OX=9606 GN=EMC10 PE=1 SV=1	11	11	2	3.44647e+06	3.86366e+06	3384972	2.91472e+06	3.32289e+06	3.07302e+06	4.09002e+06	4.26588e+06	3.92419e+06	3.51211e+06	3.32289e+06	3.28971e+06	0.00558814	4.09336e+06	3.3749e+06	-718458
Q9NYH9	U3 small nucleolar RNA-associated protein 6 homolog OS=Homo sapiens OX=9606 GN=UTP6 PE=2 SV=2	7	6	3	906652	1.07621e+06	751579	269650	510384	236249	1.07595e+06	1.18825e+06	871303	324916	510384	252908	0.00529911	1.04517e+06	362736	-682431
Q96DM3	Regulator of MON1-CCZ1 complex OS=Homo sapiens OX=9606 GN=RMC1 PE=1 SV=2	13	14	6	3.16532e+06	3.69099e+06	3409508	2.73539e+06	3.39227e+06	2880171	3.75638e+06	4.07524e+06	3.95263e+06	3.29603e+06	3.39227e+06	3.08327e+06	0.00674043	3.92808e+06	3.25719e+06	-670893
Q96SQ9	Cytochrome P450 2S1 OS=Homo sapiens OX=9606 GN=CYP2S1 PE=1 SV=2	22	29	6	3.07819e+06	3.51207e+06	3.26689e+06	2.7886e+06	3153503	2.63709e+06	3.65296e+06	3.87769e+06	3.78729e+06	3.36014e+06	3153503	2.82304e+06	0.0367424	3.77265e+06	3.11223e+06	-660419
Q92759	General transcription factor IIH subunit 4 OS=Homo sapiens OX=9606 GN=GTF2H4 PE=1 SV=1	7	4	2	1.44799e+06	1.35075e+06	1.37285e+06	982970	893777	733858	1.71837e+06	1.49137e+06	1.59154e+06	1.18444e+06	893777	785607	0.0162781	1.60043e+06	954606	-645820
P15848	Arylsulfatase B OS=Homo sapiens OX=9606 GN=ARSB PE=1 SV=1	11	10	4	2.58134e+06	2.70694e+06	2.6079e+06	2.20031e+06	2.3958e+06	2.08846e+06	3.06334e+06	2.98875e+06	3.02333e+06	2.65127e+06	2.3958e+06	2.23573e+06	0.0351728	3.02514e+06	2.4276e+06	-597539
Q8WZA1	Protein O-linked-mannose beta-1,2-N-acetylglucosaminyltransferase 1 OS=Homo sapiens OX=9606 GN=POMGNT1 PE=1 SV=2	7	11	3	1.72591e+06	1.38124e+06	1.5449e+06	879349	1.45261e+06	995084	2.04818e+06	1.52503e+06	1.791e+06	1.05958e+06	1.45261e+06	1.06525e+06	0.0415434	1.78807e+06	1.19248e+06	-595592
Q16854	Deoxyguanosine kinase, mitochondrial OS=Homo sapiens OX=9606 GN=DGUOK PE=1 SV=2	8	3	2	1.50219e+06	1421546	1.63564e+06	1.01803e+06	1.02433e+06	1.22046e+06	1.78269e+06	1.56953e+06	1.89619e+06	1.22668e+06	1.02433e+06	1.30652e+06	0.0119054	1.74947e+06	1.18584e+06	-563628
P33121	Long-chain-fatty-acid--CoA ligase 1 OS=Homo sapiens OX=9606 GN=ACSL1 PE=1 SV=1	11	20	6	4845145	5338861	4.80515e+06	4.28881e+06	5.21087e+06	4.81988e+06	5.74986e+06	5.89466e+06	5.57059e+06	5.16782e+06	5.21087e+06	5.15976e+06	0.0243181	5.73837e+06	5.17948e+06	-558889
Q7Z6K5	Arpin OS=Homo sapiens OX=9606 GN=ARPIN PE=1 SV=1	23	16	3	2.38828e+06	2733891	2.80671e+06	2.11499e+06	2.2444e+06	2.46654e+06	2.83424e+06	3.0185e+06	3.25381e+06	2.54847e+06	2.2444e+06	2.64048e+06	0.0307559	3.03552e+06	2.47778e+06	-557736
Q5T160	Probable arginine--tRNA ligase, mitochondrial OS=Homo sapiens OX=9606 GN=RARS2 PE=1 SV=1	4	8	2	1.52473e+06	1.80189e+06	1.42883e+06	961655	1.31679e+06	1.26201e+06	1.80944e+06	1.98948e+06	1.65644e+06	1.15875e+06	1.31679e+06	1.351e+06	0.0135161	1.81845e+06	1.27552e+06	-542934
O95989	Diphosphoinositol polyphosphate phosphohydrolase 1 OS=Homo sapiens OX=9606 GN=NUDT3 PE=1 SV=1	10	7	1	1.73349e+06	1.83184e+06	2.04831e+06	1.22704e+06	1.70935e+06	1.58882e+06	2.05718e+06	2.02254e+06	2.3746e+06	1.47853e+06	1.70935e+06	1.70085e+06	0.0231218	2.15144e+06	1.62958e+06	-521864
Q9Y5U9	Immediate early response 3-interacting protein 1 OS=Homo sapiens OX=9606 GN=IER3IP1 PE=1 SV=1	24	5	1	1.82322e+06	2.24362e+06	1.9551e+06	1.63813e+06	1.7165e+06	1544821	2.16367e+06	2.47719e+06	2.26654e+06	1.97388e+06	1.7165e+06	1.65376e+06	0.0180744	2.30247e+06	1.78138e+06	-521086
Q9HCK4	Roundabout homolog 2 OS=Homo sapiens OX=9606 GN=ROBO2 PE=1 SV=2	2	2	2	1.88151e+06	1.92976e+06	1.85996e+06	1.34211e+06	1.69884e+06	1.56522e+06	2.23284e+06	2.13065e+06	2.15624e+06	1.61718e+06	1.69884e+06	1.67559e+06	0.000273133	2.17325e+06	1.66387e+06	-509373
Q96EM0	Trans-3-hydroxy-L-proline dehydratase OS=Homo sapiens OX=9606 GN=L3HYPDH PE=1 SV=2	13	4	3	1.00313e+06	1.08679e+06	1.03999e+06	556460	685329	675566	1.19044e+06	1.19992e+06	1.20566e+06	670510	685329	723205	0.000434995	1.19867e+06	693014	-505659
Q969J3	BLOC-1-related complex subunit 5 OS=Homo sapiens OX=9606 GN=BORCS5 PE=1 SV=1	28	8	4	2.56533e+06	2.82458e+06	2.64594e+06	2.24093e+06	2.40394e+06	2.44967e+06	3.04435e+06	3.11863e+06	3.06743e+06	2.70022e+06	2.40394e+06	2.62241e+06	0.0243932	3.0768e+06	2.57552e+06	-501280
P19438	Tumor necrosis factor receptor superfamily member 1A OS=Homo sapiens OX=9606 GN=TNFRSF1A PE=1 SV=1	12	13	4	1.89138e+06	2.0096e+06	1.84382e+06	1.59952e+06	1.59018e+06	1.49014e+06	2.24455e+06	2.21881e+06	2.13753e+06	1.92735e+06	1.59018e+06	1.59522e+06	0.0383664	2.2003e+06	1.70425e+06	-496045
Q9H813	Transmembrane protein 206 OS=Homo sapiens OX=9606 GN=TMEM206 PE=1 SV=1	18	14	4	1.59576e+06	1.97999e+06	1.94192e+06	1.5652e+06	1.50087e+06	1.37173e+06	1.89374e+06	2.18611e+06	2.25126e+06	1.88599e+06	1.50087e+06	1.46846e+06	0.0491278	2.11037e+06	1.61844e+06	-491931
Q8WWG9	Potassium voltage-gated channel subfamily E member 4 OS=Homo sapiens OX=9606 GN=KCNE4 PE=1 SV=4	7	1	1	1.07624e+06	1.13724e+06	862646	796018	594439	538275	1.2772e+06	1.25563e+06	1.00006e+06	959167	594439	576232	0.043297	1.17763e+06	709946	-467688
O15213	WD repeat-containing protein 46 OS=Homo sapiens OX=9606 GN=WDR46 PE=1 SV=3	5	6	2	803466	933543	793567	370506	601180	441003	953495	1.03073e+06	919980	446443	601180	472101	0.00222736	968067	506575	-461493
Q6NW34	Nucleolus and neural progenitor protein OS=Homo sapiens OX=9606 GN=NEPRO PE=1 SV=3	4	5	2	3.01215e+06	2.88155e+06	2.88972e+06	2.41877e+06	3.08009e+06	2.61012e+06	3.5746e+06	3.18153e+06	3.35004e+06	2.91451e+06	3.08009e+06	2.79418e+06	0.0402279	3.36873e+06	2.92959e+06	-439130
Q8TBA6	Golgin subfamily A member 5 OS=Homo sapiens OX=9606 GN=GOLGA5 PE=1 SV=3	5	4	2	829183	752215	706552	272894	446586	523165	984014	830523	819103	328825	446586	560057	0.00810862	877880	445156	-432724
Q92506	Estradiol 17-beta-dehydrogenase 8 OS=Homo sapiens OX=9606 GN=HSD17B8 PE=1 SV=2	20	14	4	3.26569e+06	3.26688e+06	3.25471e+06	2.73727e+06	3.45069e+06	3.03649e+06	3.87548e+06	3.60697e+06	3.77317e+06	3.29829e+06	3.45069e+06	3.25061e+06	0.0151716	3.75187e+06	3.3332e+06	-418675
Q9GZU1	Mucolipin-1 OS=Homo sapiens OX=9606 GN=MCOLN1 PE=1 SV=1	9	17	3	1.07709e+06	1.48518e+06	1.26418e+06	980215	957178	965836	1.27821e+06	1.6398e+06	1.46556e+06	1.18112e+06	957178	1.03394e+06	0.0394515	1.46119e+06	1.05741e+06	-403776
A8MXV4	Nucleoside diphosphate-linked moiety X motif 19 OS=Homo sapiens OX=9606 GN=NUDT19 PE=1 SV=1	6	11	2	1.91298e+06	1.81033e+06	1.8176e+06	1529942	1.76527e+06	1.46325e+06	2.27019e+06	1.99879e+06	2.10714e+06	1.84351e+06	1.76527e+06	1.56643e+06	0.0248018	2.12537e+06	1.72507e+06	-400300
Q9BVA0	Katanin p80 WD40 repeat-containing subunit B1 OS=Homo sapiens OX=9606 GN=KATNB1 PE=1 SV=1	12	9	5	1.34857e+06	1.31374e+06	1.09308e+06	780406	1.18466e+06	988817	1.60039e+06	1.4505e+06	1.2672e+06	940355	1.18466e+06	1.05854e+06	0.0383403	1.43936e+06	1.06119e+06	-378178
Q99988	Growth/differentiation factor 15 OS=Homo sapiens OX=9606 GN=GDF15 PE=1 SV=3	10	3	2	487557	403739	417227	132750	153812	121981	578597	445770	483689	159958	153812	130582	0.00940464	502685	148118	-354568
Q9NZM3	Intersectin-2 OS=Homo sapiens OX=9606 GN=ITSN2 PE=1 SV=3	10	23	10	2.47712e+06	2.68455e+06	2.77078e+06	2.23022e+06	2.75309e+06	2.44692e+06	2.93966e+06	2.96402e+06	3.21215e+06	2.68732e+06	2.75309e+06	2.61947e+06	0.0395918	3.03861e+06	2.68662e+06	-351987
Q9BXF6	Rab11 family-interacting protein 5 OS=Homo sapiens OX=9606 GN=RAB11FIP5 PE=1 SV=1	21	31	8	3.50059e+06	3.60568e+06	3.43102e+06	3.16838e+06	3.73404e+06	3.37472e+06	4.15425e+06	3.98105e+06	3.97758e+06	3.81775e+06	3.73404e+06	3.61269e+06	0.0192257	4.03762e+06	3.72149e+06	-316129
Q969Q5	Ras-related protein Rab-24 OS=Homo sapiens OX=9606 GN=RAB24 PE=1 SV=1	15	8	2	1062439	959011	955795	785047	853486	715456	1.26082e+06	1.05885e+06	1.10805e+06	945947	853486	765907	0.0238357	1.14257e+06	855113	-287461
Q92609	TBC1 domain family member 5 OS=Homo sapiens OX=9606 GN=TBC1D5 PE=1 SV=1	7	11	3	1.19617e+06	1.28106e+06	1.37721e+06	935788	1.27095e+06	1.1247e+06	1.41953e+06	1.41442e+06	1.5966e+06	1.12758e+06	1.27095e+06	1.20401e+06	0.0238338	1.47685e+06	1.20085e+06	-276005
Q9BVX2	Transmembrane protein 106C OS=Homo sapiens OX=9606 GN=TMEM106C PE=1 SV=1	13	2	1	1.44885e+06	1.52204e+06	1.55763e+06	1304979	1.38116e+06	1.35393e+06	1.71938e+06	1.68049e+06	1.80575e+06	1.57244e+06	1.38116e+06	1.4494e+06	0.0214894	1.73521e+06	1.46767e+06	-267543
Q9UHW5	GPN-loop GTPase 3 OS=Homo sapiens OX=9606 GN=GPN3 PE=1 SV=2	25	12	4	1.92815e+06	1.89844e+06	1.88972e+06	1.57994e+06	2.05389e+06	1.73095e+06	2.28819e+06	2.09608e+06	2.19074e+06	1.90376e+06	2.05389e+06	1.85301e+06	0.0362237	2.19167e+06	1.93689e+06	-254783
O60739	Eukaryotic translation initiation factor 1b OS=Homo sapiens OX=9606 GN=EIF1B PE=1 SV=2	66	26	3	1.46445e+06	1.45827e+06	1.43957e+06	1.17656e+06	1.45422e+06	1.29222e+06	1.7379e+06	1.61008e+06	1.66889e+06	1.4177e+06	1.45422e+06	1.38334e+06	0.00822117	1.67229e+06	1.41842e+06	-253865
Q01974	Tyrosine-protein kinase transmembrane receptor ROR2 OS=Homo sapiens OX=9606 GN=ROR2 PE=1 SV=2	2	2	1	449470	473390	438433	263854	300682	271086	533398	522672	508274	317932	300682	290202	3.94033e-05	521448	302939	-218509
Q96EC8	Protein YIPF6 OS=Homo sapiens OX=9606 GN=YIPF6 PE=1 SV=2	6	4	2	971958	1.07085e+06	1012372	820731	981418	864601	1.15345e+06	1.18233e+06	1.17364e+06	988944	981418	925569	0.00381658	1.16981e+06	965310	-204496
A5D8V6	Vacuolar protein sorting-associated protein 37C OS=Homo sapiens OX=9606 GN=VPS37C PE=1 SV=2	3	3	1	475961	549926	543341	387947	418075	380215	564836	607175	629894	467459	418075	407026	0.0031068	600635	430853	-169782
Q9UL45	Biogenesis of lysosome-related organelles complex 1 subunit 6 OS=Homo sapiens OX=9606 GN=BLOC1S6 PE=1 SV=1	11	2	1	333534	311718	306348	155267	143676	242940	395813	344169	355149	187090	143676	260071	0.0234769	365044	196946	-168098
Q7L3T8	Probable proline--tRNA ligase, mitochondrial OS=Homo sapiens OX=9606 GN=PARS2 PE=1 SV=1	14	7	4	978247	974489	945655	762052	957201	926737	1.16091e+06	1.07594e+06	1.09629e+06	918239	957201	992087	0.0103878	1.11105e+06	955842	-155206
Q9UQ53	Alpha-1,3-mannosyl-glycoprotein 4-beta-N-acetylglucosaminyltransferase B OS=Homo sapiens OX=9606 GN=MGAT4B PE=1 SV=1	2	2	1	299508	363774	331277	186226	206154	267009	355435	401644	384049	224394	206154	285838	0.0128553	380376	238795	-141580
P62699	Protein yippee-like 5 OS=Homo sapiens OX=9606 GN=YPEL5 PE=1 SV=1	12	3	1	281058	305468		184504	204239		333539	337268		222319	204239		0.0392826	335404	213279	-122125
Q7KYR7	Butyrophilin subfamily 2 member A1 OS=Homo sapiens OX=9606 GN=BTN2A1 PE=1 SV=3	4	6	1	360111	434082	417825	254383	342013	361692	427353	479271	484383	306521	342013	387198	0.0180628	463669	345244	-118425
Q02742	Beta-1,3-galactosyl-O-glycosyl-glycoprotein beta-1,6-N-acetylglucosaminyltransferase OS=Homo sapiens OX=9606 GN=GCNT1 PE=1 SV=2	4	1	1	270481	321910	325175	186102	241895	227080	320987	355422	376974	224244	241895	243093	0.0115715	351128	236411	-114717
Q8IVF6	Ankyrin repeat domain-containing protein 18A OS=Homo sapiens OX=9606 GN=ANKRD18A PE=2 SV=3	1	2	1	437694	427793	488374	303114	418967	405018	519423	472328	566170	365239	418967	433578	0.0323592	519307	405928	-113379
P56915	Homeobox protein goosecoid OS=Homo sapiens OX=9606 GN=GSC PE=1 SV=2	5	1	1	506110	495896	521307	358684	467994	498845	600614	547520	604349	432198	467994	534022	0.0493161	584161	478071	-106090
Q9NR77	Peroxisomal membrane protein 2 OS=Homo sapiens OX=9606 GN=PXMP2 PE=1 SV=3	6	1	1	292765	335639	364306	213245		274874	347432	370580	422339	256951		294257	0.0383179	380117	275604	-104513
Q9H0M0	NEDD4-like E3 ubiquitin-protein ligase WWP1 OS=Homo sapiens OX=9606 GN=WWP1 PE=1 SV=1	3	3	1	159666	203811	171481	88170		91433.2	189480	225028	198798	106241		97880.7	0.00547153	204435	102061	-102374
Q7Z5L4	Spermatogenesis-associated protein 19, mitochondrial OS=Homo sapiens OX=9606 GN=SPATA19 PE=2 SV=2	8	1	1	234783	244463	218580	137820	191945	157460	278624	269912	253399	166067	191945	168564	0.00121583	267312	175525	-91786.4
P48029	Sodium- and chloride-dependent creatine transporter 1 OS=Homo sapiens OX=9606 GN=SLC6A8 PE=1 SV=1	7	6	2	726150	752853	765353	680086	757005	687125	861742	831227	887271	819473	757005	735578	0.0494627	860080	770686	-89394.6
O43708	Maleylacetoacetate isomerase OS=Homo sapiens OX=9606 GN=GSTZ1 PE=1 SV=3	9	7	1	724662	778464	714873	657298	723751	721309	859976	859505	828750	792015	723751	772173	0.0322259	849410	762646	-86764.2
O95260	Arginyl-tRNA--protein transferase 1 OS=Homo sapiens OX=9606 GN=ATE1 PE=1 SV=2	6	4	1	425554	450522	420968	364241	392824	404085	505016	497423	488027	438894	392824	432579	0.0249269	496822	421432	-75389.9
Q8N0T1	Uncharacterized protein C8orf59 OS=Homo sapiens OX=9606 GN=C8orf59 PE=1 SV=4	13	1	1	16025.5	14516	20500.9	24523.3	31694.7	31122.2	19017.9	16027.2	23766.7	29549.5	31694.7	33316.8	0.0191682	19603.9	31520.3	11916.4
O95833	Chloride intracellular channel protein 3 OS=Homo sapiens OX=9606 GN=CLIC3 PE=1 SV=2	5	1	1	13055.4	16338.4	19529.1	31378.9	29451.7	28803	15493.2	18039.3	22640	37810.2	29451.7	30834	0.0149721	18724.2	32698.6	13974.5
O60551	Glycylpeptide N-tetradecanoyltransferase 2 OS=Homo sapiens OX=9606 GN=NMT2 PE=1 SV=1	14	15	2	150405	172762		176947	226036	193261	178489	190747		213213	226036	206889	0.0462513	184618	215380	30761.4
P98170	E3 ubiquitin-protein ligase XIAP OS=Homo sapiens OX=9606 GN=XIAP PE=1 SV=2	6	2	2	84895.7	95848.2	72184.3	106504	129040	134183	100748	105826	83683	128333	129040	143645	0.0137095	96752.5	133673	36920.3
Q15714	TSC22 domain family protein 1 OS=Homo sapiens OX=9606 GN=TSC22D1 PE=1 SV=3	1	14	1	1213372	1284733	1.21659e+06	1.22434e+06	1.47804e+06	1.36064e+06	1.43994e+06	1.41848e+06	1.41039e+06	1.47527e+06	1.47804e+06	1.45658e+06	0.0153015	1.42294e+06	1.46996e+06	47029.5
Q9UPP1	Histone lysine demethylase PHF8 OS=Homo sapiens OX=9606 GN=PHF8 PE=1 SV=3	1	7	1	381943	453566	401458	436136	541008	507790	453262	500784	465409	525524	541008	543597	0.0331942	473152	536710	63558.2
Q496A3	Spermatogenesis-associated serine-rich protein 1 OS=Homo sapiens OX=9606 GN=SPATS1 PE=2 SV=2	4	1	1	310406	373484	357991	367744	455931	461372	368368	412365	415018	443115	455931	493907	0.0376547	398584	464317	65733.9
Q9BVL4	Selenoprotein O OS=Homo sapiens OX=9606 GN=SELENOO PE=1 SV=3	3	1	1	114511	148977	150235	188610	234100	208144	135893	164486	174167	227267	234100	222821	0.0195338	158182	228062	69880.6
Q5VUG0	Scm-like with four MBT domains protein 2 OS=Homo sapiens OX=9606 GN=SFMBT2 PE=1 SV=1	1	1	1	364117	346304	334756	408223	512662	411634	432107	382355	388081	491890	512662	440661	0.0426724	400848	481738	80889.7
Q5FWF5	N-acetyltransferase ESCO1 OS=Homo sapiens OX=9606 GN=ESCO1 PE=1 SV=3	1	2	1	457874	559688	512997	544892	689391	619429	543372	617954	594716	656570	689391	663109	0.0445913	585347	669690	84343.2
Q03405	Urokinase plasminogen activator surface receptor OS=Homo sapiens OX=9606 GN=PLAUR PE=1 SV=1	8	6	2	123718	90015.9	62427.7	148796	195597	205404	146820	99386.9	72372.2	179293	195597	219888	0.0322932	106193	198259	92066.4
Q15345	Leucine-rich repeat-containing protein 41 OS=Homo sapiens OX=9606 GN=LRRC41 PE=1 SV=3	4	8	2	635301	749759	672285	770348	879370	783573	753929	827811	779378	928235	879370	838828	0.0495235	787039	882144	95104.9
Q9BU76	Multiple myeloma tumor-associated protein 2 OS=Homo sapiens OX=9606 GN=MMTAG2 PE=1 SV=1	20	13	4	833433	830740	847258	855787	1.09417e+06	993957	989057	917223	982223	1.03119e+06	1.09417e+06	1.06405e+06	0.0286865	962835	1.06313e+06	100300
Q86YT6	E3 ubiquitin-protein ligase MIB1 OS=Homo sapiens OX=9606 GN=MIB1 PE=1 SV=1	2	1	1	137476	125773	126158	182087	266257	251009	163147	138866	146254	219407	266257	268709	0.0126188	149422	251458	102035
Q7L7V1	Putative pre-mRNA-splicing factor ATP-dependent RNA helicase DHX32 OS=Homo sapiens OX=9606 GN=DHX32 PE=1 SV=1	2	3	1	274317	252887	251415	292175	417814	412287	325539	279213	291465	352058	417814	441359	0.039746	298739	403744	105005
Q9NRN9	Methyltransferase-like protein 5 OS=Homo sapiens OX=9606 GN=METTL5 PE=1 SV=1	4	4	1	209794	252512	290542	300785	388198	415561	248968	278799	336824	362432	388198	444864	0.0360423	288197	398498	110301
O60508	Pre-mRNA-processing factor 17 OS=Homo sapiens OX=9606 GN=CDC40 PE=1 SV=1	4	4	2	569882	642917	558000	665398	822285	727400	676294	709847	646887	801775	822285	778693	0.00713563	677676	800918	123242
Q9GZT9	Egl nine homolog 1 OS=Homo sapiens OX=9606 GN=EGLN1 PE=1 SV=1	9	3	2	210399	258234	255971	301347	383683	427614	249686	285117	296747	363110	383683	457767	0.0318881	277183	401520	124337
Q9BZF9	Uveal autoantigen with coiled-coil domains and ankyrin repeats OS=Homo sapiens OX=9606 GN=UACA PE=1 SV=2	1	6	1	319094	418323	307412	448358	497204	499605	378677	461872	356382	540252	497204	534835	0.0440912	398977	524097	125120
Q9BX66	Sorbin and SH3 domain-containing protein 1 OS=Homo sapiens OX=9606 GN=SORBS1 PE=1 SV=3	2	4	1	166914	95466.3	127910	224140	311545	237907	198082	105405	148286	270079	311545	254683	0.0216378	150591	278769	128178
Q6QNY0	Biogenesis of lysosome-related organelles complex 1 subunit 3 OS=Homo sapiens OX=9606 GN=BLOC1S3 PE=1 SV=1	19	6	3	1.56067e+06	1.60265e+06	1.52673e+06	1.67947e+06	1.9224e+06	1.76841e+06	1.85209e+06	1.7695e+06	1.76993e+06	2.02369e+06	1.9224e+06	1.89312e+06	0.0423479	1.79717e+06	1.9464e+06	149228
P55157	Microsomal triglyceride transfer protein large subunit OS=Homo sapiens OX=9606 GN=MTTP PE=1 SV=1	1	1	1	216580	253467	226479	326226	447653	384004	257021	279854	262556	393088	447653	411082	0.00477521	266477	417274	150797
Q9BZ67	FERM domain-containing protein 8 OS=Homo sapiens OX=9606 GN=FRMD8 PE=1 SV=1	3	1	1	193965	283358	179246	357267		352710	230184	312856	207800	430491		377582	0.0355261	250280	404036	153757
Q6SJ93	Protein FAM111B OS=Homo sapiens OX=9606 GN=FAM111B PE=1 SV=1	4	2	1	251680	293622		353874	484982	464991	298675	324189		426403	484982	497781	0.00908541	311432	469722	158290
Q6T4R5	Nance-Horan syndrome protein OS=Homo sapiens OX=9606 GN=NHS PE=1 SV=2	0	1	1	640622	764180	616004	820128	959659	821417	760243	843734	714131	988218	959659	879340	0.0284111	772703	942406	169703
Q9P2E5	Chondroitin sulfate glucuronyltransferase OS=Homo sapiens OX=9606 GN=CHPF2 PE=2 SV=2	7	12	4	1.36628e+06	1.36299e+06	1.30902e+06	1.37865e+06	1.70696e+06	1.682e+06	1.6214e+06	1.50488e+06	1.51754e+06	1.66121e+06	1.70696e+06	1.80061e+06	0.0343525	1.54794e+06	1.72293e+06	174988
Q15742	NGFI-A-binding protein 2 OS=Homo sapiens OX=9606 GN=NAB2 PE=1 SV=1	5	2	1	324548	310252	226653	364241	556082	487786	385150	342550	262759	438894	556082	522183	0.0246608	330153	505720	175567
P58557	Endoribonuclease YbeY OS=Homo sapiens OX=9606 GN=YBEY PE=1 SV=2	7	2	1	457513	493982	474063	581419	724611	717379	542943	545407	549579	700584	724611	767966	0.0105931	545976	731054	185077
Q16514	Transcription initiation factor TFIID subunit 12 OS=Homo sapiens OX=9606 GN=TAF12 PE=1 SV=1	11	2	1		314257	273099	419028	546968			346972	316603	504909	546968		0.0224367	331788	525939	194151
O95084	Serine protease 23 OS=Homo sapiens OX=9606 GN=PRSS23 PE=1 SV=1	3	1	1	180855	180325	163246	332998	479057	298598	214626	199098	189251	401247	479057	319654	0.0463895	200991	399986	198995
Q6PD74	Alpha- and gamma-adaptin-binding protein p34 OS=Homo sapiens OX=9606 GN=AAGAB PE=1 SV=1	4	4	1		186570	110835	364696	410966	256726		205992	128491	439443	410966	274829	0.0477398	167241	375079	207838
P38935	DNA-binding protein SMUBP-2 OS=Homo sapiens OX=9606 GN=IGHMBP2 PE=1 SV=3	2	1	1	97835.4	148361	92829.2	313091	295704	332397	116104	163806	107617	377261	295704	355836	0.00296352	129176	342934	213758
P83876	Thioredoxin-like protein 4A OS=Homo sapiens OX=9606 GN=TXNL4A PE=1 SV=1	27	12	3	934241	953988	943324	1.07772e+06	1.30002e+06	1.23258e+06	1.10869e+06	1.0533e+06	1.09359e+06	1.29861e+06	1.30002e+06	1.3195e+06	0.00204426	1.08519e+06	1.30604e+06	220846
Q96JP2	Unconventional myosin-XVB OS=Homo sapiens OX=9606 GN=MYO15B PE=1 SV=3	2	6	2	277661	285905	143069	351510	556168	515644	329508	315668	165860	423554	556168	552005	0.0256584	270345	510575	240230
Q9BSH5	Haloacid dehalogenase-like hydrolase domain-containing protein 3 OS=Homo sapiens OX=9606 GN=HDHD3 PE=1 SV=1	29	11	4	507198	354022	372543	521759	720519	764944	601906	390877	431887	628696	720519	818885	0.0444986	474890	722700	247810
Q9H3C7	Gametogenetin-binding protein 2 OS=Homo sapiens OX=9606 GN=GGNBP2 PE=1 SV=1	1	1	1	904177	1.14747e+06	969425	1.13518e+06	1.5112e+06	1.26315e+06	1.07301e+06	1.26692e+06	1.12385e+06	1.36784e+06	1.5112e+06	1.35222e+06	0.0301407	1.1546e+06	1.41042e+06	255826
P05423	DNA-directed RNA polymerase III subunit RPC4 OS=Homo sapiens OX=9606 GN=POLR3D PE=1 SV=2	10	5	3	285346	507048	357252	478502	788499	678127	338628	559834	414161	576573	788499	725946	0.0454696	437541	697006	259465
Q9HC52	Chromobox protein homolog 8 OS=Homo sapiens OX=9606 GN=CBX8 PE=1 SV=3	10	5	3	790272	923482	822968	1.03853e+06	1.2716e+06	1.09316e+06	937837	1.01962e+06	954064	1.25138e+06	1.2716e+06	1.17024e+06	0.00327198	970507	1.23107e+06	260568
P49848	Transcription initiation factor TFIID subunit 6 OS=Homo sapiens OX=9606 GN=TAF6 PE=1 SV=1	8	11	4	1.13549e+06	1.38232e+06	1.23669e+06	1.46471e+06	1.7592e+06	1.49022e+06	1.34751e+06	1.52622e+06	1.43369e+06	1.76491e+06	1.7592e+06	1.59531e+06	0.0236383	1.43581e+06	1.70647e+06	270667
Q9H2G4	Testis-specific Y-encoded-like protein 2 OS=Homo sapiens OX=9606 GN=TSPYL2 PE=1 SV=1	2	1	1	101319	96893.8		292391	508348	303351	120238	106981		352318	508348	324742	0.0373062	113609	395136	281527
Q86U44	N6-adenosine-methyltransferase catalytic subunit OS=Homo sapiens OX=9606 GN=METTL3 PE=1 SV=2	14	11	4	942922	1.2351e+06	1.02577e+06	1.2617e+06	1.44413e+06	1.47263e+06	1.11899e+06	1.36368e+06	1.18917e+06	1.52029e+06	1.44413e+06	1.57647e+06	0.0381951	1.22395e+06	1.51363e+06	289684
Q99640	Membrane-associated tyrosine- and threonine-specific cdc2-inhibitory kinase OS=Homo sapiens OX=9606 GN=PKMYT1 PE=1 SV=1	3	1	1	215200	294281		551288	481924	572094	255384	324916		664278	481924	612436	0.0197108	290150	586213	296062
Q9BXW9	Fanconi anemia group D2 protein OS=Homo sapiens OX=9606 GN=FANCD2 PE=1 SV=2	1	5	1	424734	238734	351003	494246	641186	775062	504043	263587	406917	595545	641186	829716	0.0411437	391516	688816	297300
O95273	Cyclin-D1-binding protein 1 OS=Homo sapiens OX=9606 GN=CCNDBP1 PE=1 SV=2	3	2	1	364500	235408	367015	636256	513333	682778	432562	259915	425479	766661	513333	730925	0.0429558	372652	670306	297654
P23634	Plasma membrane calcium-transporting ATPase 4 OS=Homo sapiens OX=9606 GN=ATP2B4 PE=1 SV=2	13	49	3	867104	1.17513e+06	1.03777e+06	1.24225e+06	1.44291e+06	1434047	1.02902e+06	1.29746e+06	1.20308e+06	1.49685e+06	1.44291e+06	1.53517e+06	0.0451481	1.17652e+06	1.49164e+06	315124
Q96EV2	RNA-binding protein 33 OS=Homo sapiens OX=9606 GN=RBM33 PE=1 SV=3	8	17	5	997838	1.07401e+06	836380	1.10156e+06	1.46384e+06	1.43003e+06	1.18416e+06	1.18582e+06	969612	1.32733e+06	1.46384e+06	1.53087e+06	0.0261484	1.1132e+06	1.44068e+06	327481
Q6ZNL6	FYVE, RhoGEF and PH domain-containing protein 5 OS=Homo sapiens OX=9606 GN=FGD5 PE=1 SV=3	1	1	1	243612	393264	148861	388275	712953	651575	289100	434205	172574	467854	712953	697521	0.0405065	298626	626109	327483
Q9Y5Z4	Heme-binding protein 2 OS=Homo sapiens OX=9606 GN=HEBP2 PE=1 SV=1	20	13	3	178831	270752	266369	473370	680676	527052	212224	298938	308801	570390	680676	564218	0.00282183	273321	605094	331773
Q6EEV4	DNA-directed RNA polymerase II subunit GRINL1A, isoforms 4/5 OS=Homo sapiens OX=9606 GN=POLR2M PE=1 SV=1	25	7	2	775984	774149	580583	1.01333e+06	1.06912e+06	1.07816e+06	920881	854741	673068	1.22102e+06	1.06912e+06	1.15418e+06	0.0267152	816230	1.14811e+06	331878
Q5TBB1	Ribonuclease H2 subunit B OS=Homo sapiens OX=9606 GN=RNASEH2B PE=1 SV=1	21	10	4	1.71061e+06	1.67659e+06	1.71681e+06	1.93413e+06	2.37405e+06	2.06066e+06	2.03002e+06	1.85113e+06	1.99029e+06	2.33054e+06	2.37405e+06	2.20597e+06	0.00957512	1.95715e+06	2.30352e+06	346374
Q96GC5	39S ribosomal protein L48, mitochondrial OS=Homo sapiens OX=9606 GN=MRPL48 PE=1 SV=2	17	12	3	1.56965e+06	1.70276e+06	1.47656e+06	1779535	2.08926e+06	2.15663e+06	1.86274e+06	1.88002e+06	1.71177e+06	2.14426e+06	2.08926e+06	2.30871e+06	0.0141411	1.81818e+06	2.18074e+06	362565
Q9UBY9	Heat shock protein beta-7 OS=Homo sapiens OX=9606 GN=HSPB7 PE=1 SV=1	16	3	2	190381	358186	146098	362222	670404	735387	225930	395474	169371	436461	670404	787244	0.0490054	263592	631370	367778
Q7RTP6	[F-actin]-monooxygenase MICAL3 OS=Homo sapiens OX=9606 GN=MICAL3 PE=1 SV=2	2	4	3	294695	347910	251628	625385	717185	628613	349722	384129	291712	753561	717185	672940	0.000526038	341854	714562	372708
P82912	28S ribosomal protein S11, mitochondrial OS=Homo sapiens OX=9606 GN=MRPS11 PE=1 SV=2	24	14	2	1.48501e+06	1.47274e+06	1.34363e+06	1.63152e+06	2.08429e+06	1.89276e+06	1.7623e+06	1.62606e+06	1.55766e+06	1.96591e+06	2.08429e+06	2.02623e+06	0.0105185	1.64868e+06	2.02548e+06	376801
Q92793	CREB-binding protein OS=Homo sapiens OX=9606 GN=CREBBP PE=1 SV=3	3	19	7	450983	664228	432367	709888	1.00143e+06	983643	535194	733377	501241	855383	1.00143e+06	1.05301e+06	0.0165319	589937	969939	380002
Q9NRY4	Rho GTPase-activating protein 35 OS=Homo sapiens OX=9606 GN=ARHGAP35 PE=1 SV=3	3	9	3	1.06658e+06	1.19625e+06	1295674	1447617	1.83601e+06	1.55479e+06	1.26574e+06	1.32079e+06	1.50207e+06	1.74431e+06	1.83601e+06	1.66442e+06	0.0147185	1.36287e+06	1.74825e+06	385380
Q8NI60	Atypical kinase COQ8A, mitochondrial OS=Homo sapiens OX=9606 GN=COQ8A PE=1 SV=1	11	18	5	1.45194e+06	1.44951e+06	1.62812e+06	1.84646e+06	2.235e+06	1.7906e+06	1.72306e+06	1.60041e+06	1.88747e+06	2.2249e+06	2.235e+06	1.91687e+06	0.0462792	1.73698e+06	2.12559e+06	388611
Q9HBI1	Beta-parvin OS=Homo sapiens OX=9606 GN=PARVB PE=1 SV=1	14	24	3	1.84234e+06	2.08125e+06	2018882	2.08882e+06	2.81968e+06	2.4957e+06	2.18636e+06	2.29791e+06	2.34048e+06	2.51694e+06	2.81968e+06	2.67168e+06	0.0276251	2.27492e+06	2.66943e+06	394518
O60671	Cell cycle checkpoint protein RAD1 OS=Homo sapiens OX=9606 GN=RAD1 PE=1 SV=1	12	7	2	402260	415764	374992	747231	892706	726082	477372	459046	434727	900380	892706	777282	0.00588237	457049	856789	399741
Q8NI35	InaD-like protein OS=Homo sapiens OX=9606 GN=PATJ PE=1 SV=3	5	10	5	699927	1.00708e+06	764312	999056	1.51592e+06	1.30262e+06	830622	1.11192e+06	886064	1.20382e+06	1.51592e+06	1.39447e+06	0.0267702	942868	1.3714e+06	428534
O60885	Bromodomain-containing protein 4 OS=Homo sapiens OX=9606 GN=BRD4 PE=1 SV=2	9	18	5	4.02197e+06	4.07599e+06	4.03589e+06	4.04383e+06	5.24878e+06	4.83812e+06	4.77298e+06	4.50032e+06	4.6788e+06	4.87263e+06	5.24878e+06	5.17928e+06	0.0388622	4.6507e+06	5.10023e+06	449531
Q8WVJ2	NudC domain-containing protein 2 OS=Homo sapiens OX=9606 GN=NUDCD2 PE=1 SV=1	52	26	5	3.29494e+06	3.22451e+06	3.25678e+06	3.49091e+06	4.11932e+06	3.99298e+06	3.91019e+06	3.56019e+06	3.77557e+06	4.2064e+06	4.11932e+06	4.27455e+06	0.0318689	3.74865e+06	4.20009e+06	451434
Q9NS18	Glutaredoxin-2, mitochondrial OS=Homo sapiens OX=9606 GN=GLRX2 PE=1 SV=1	23	14	3	1.12401e+06	963153	1.06126e+06	1.49652e+06	1.52022e+06	1.59443e+06	1.33389e+06	1.06342e+06	1.23032e+06	1.80324e+06	1.52022e+06	1.70686e+06	0.0151373	1.20921e+06	1.67677e+06	467562
Q16540	39S ribosomal protein L23, mitochondrial OS=Homo sapiens OX=9606 GN=MRPL23 PE=1 SV=1	41	6	2	1.63983e+06	1.71579e+06	1791728	2.05059e+06	2.39616e+06	2.31445e+06	1.94603e+06	1.89441e+06	2.07714e+06	2.47087e+06	2.39616e+06	2.47765e+06	0.00494279	1.97253e+06	2.44823e+06	475698
Q5SQH8	Uncharacterized protein C6orf136 OS=Homo sapiens OX=9606 GN=C6orf136 PE=2 SV=1	4	3	1	138328	314211	103044	576854	660040	669827	164158	346922	119459	695084	660040	717060	0.0161354	210179	690728	480548
Q9UKZ1	CCR4-NOT transcription complex subunit 11 OS=Homo sapiens OX=9606 GN=CNOT11 PE=1 SV=1	24	22	6	2.75352e+06	3.25374e+06	3.04683e+06	3.14729e+06	4.00693e+06	3.82249e+06	3.26767e+06	3.59247e+06	3.53218e+06	3.79235e+06	4.00693e+06	4.09204e+06	0.0206672	3.46411e+06	3.96377e+06	499665
Q8WVQ1	Soluble calcium-activated nucleotidase 1 OS=Homo sapiens OX=9606 GN=CANT1 PE=1 SV=1	24	14	6	1.98138e+06	2.30738e+06	2.09542e+06	2.40764e+06	3.13438e+06	2.61455e+06	2.35136e+06	2.54759e+06	2.42922e+06	2.9011e+06	3.13438e+06	2.79892e+06	0.0193051	2.44272e+06	2.9448e+06	502077
Q9BZD4	Kinetochore protein Nuf2 OS=Homo sapiens OX=9606 GN=NUF2 PE=1 SV=2	10	9	4	242034	460594	479524	730301	929997	999960	287229	508543	555910	879980	929997	1.07047e+06	0.00975622	450561	960150	509589
Q8NC96	Adaptin ear-binding coat-associated protein 1 OS=Homo sapiens OX=9606 GN=NECAP1 PE=1 SV=2	27	9	4	1.18125e+06	1.56505e+06	1.14735e+06	1.71247e+06	1.95463e+06	1.91393e+06	1.40182e+06	1.72797e+06	1.33011e+06	2.06345e+06	1.95463e+06	2.04889e+06	0.0402041	1.48664e+06	2.02232e+06	535686
O95721	Synaptosomal-associated protein 29 OS=Homo sapiens OX=9606 GN=SNAP29 PE=1 SV=1	15	9	3	1.98758e+06	2.29999e+06	2.18437e+06	2.50733e+06	3.05038e+06	2.82522e+06	2.35872e+06	2.53943e+06	2.53233e+06	3.02122e+06	3.05038e+06	3.02445e+06	0.00977932	2.47683e+06	3.03202e+06	555187
P27361	Mitogen-activated protein kinase 3 OS=Homo sapiens OX=9606 GN=MAPK3 PE=1 SV=4	55	40	6	4.12143e+06	4.23934e+06	3.97672e+06	4.35612e+06	5.29139e+06	4.97198e+06	4.89101e+06	4.68067e+06	4.6102e+06	5.24893e+06	5.29139e+06	5.32259e+06	0.0170885	4.72729e+06	5.28764e+06	560345
Q16762	Thiosulfate sulfurtransferase OS=Homo sapiens OX=9606 GN=TST PE=1 SV=4	38	13	5	1.59059e+06	1.55242e+06	1.35108e+06	1.67093e+06	2.38094e+06	2.29881e+06	1.8876e+06	1.71404e+06	1.56631e+06	2.0134e+06	2.38094e+06	2.46091e+06	0.0338838	1.72265e+06	2.28508e+06	562434
Q9Y2D2	UDP-N-acetylglucosamine transporter OS=Homo sapiens OX=9606 GN=SLC35A3 PE=1 SV=1	4	4	1	117473	367782	307968	864576	794441	763380	139408	406070	357026	1.04178e+06	794441	817211	0.00686492	300835	884476	583641
Q9NVE7	Pantothenate kinase 4 OS=Homo sapiens OX=9606 GN=PANK4 PE=1 SV=1	8	17	4	1.76065e+06	1.63763e+06	1.40409e+06	2.04449e+06	2.41019e+06	2.26046e+06	2.08941e+06	1.80812e+06	1.62776e+06	2.46352e+06	2.41019e+06	2.41985e+06	0.0463516	1.84176e+06	2.43119e+06	589425
Q9NW64	Pre-mRNA-splicing factor RBM22 OS=Homo sapiens OX=9606 GN=RBM22 PE=1 SV=1	13	12	4	2.25342e+06	2.35482e+06	2.06627e+06	2.47728e+06	3.33051e+06	2.97579e+06	2.6742e+06	2.59997e+06	2.39542e+06	2.98501e+06	3.33051e+06	3.18563e+06	0.0101787	2.55653e+06	3.16705e+06	610523
O95359	Transforming acidic coiled-coil-containing protein 2 OS=Homo sapiens OX=9606 GN=TACC2 PE=1 SV=3	1	7	2	283566	276083	267846	822197	697448	1.06235e+06	336516	304824	310512	990710	697448	1.13726e+06	0.0396106	317284	941807	624523
Q9P000	COMM domain-containing protein 9 OS=Homo sapiens OX=9606 GN=COMMD9 PE=1 SV=2	48	29	7	2.92458e+06	3.11786e+06	3.27896e+06	3.40516e+06	4.23473e+06	3.97851e+06	3.47068e+06	3.44244e+06	3.80129e+06	4.10306e+06	4.23473e+06	4.25905e+06	0.0197282	3.57147e+06	4.19895e+06	627479
Q9H223	EH domain-containing protein 4 OS=Homo sapiens OX=9606 GN=EHD4 PE=1 SV=1	31	45	11	5.40461e+06	5.65311e+06	5.3238e+06	5.6474e+06	6.94589e+06	6.51733e+06	6.41379e+06	6.24161e+06	6.17187e+06	6.80487e+06	6.94589e+06	6.9769e+06	0.00284848	6.27576e+06	6.90922e+06	633463
P82094	TATA element modulatory factor OS=Homo sapiens OX=9606 GN=TMF1 PE=1 SV=2	7	15	5	1.02786e+06	960157	814359	1.47609e+06	1.55159e+06	1.67789e+06	1.21979e+06	1.06011e+06	944083	1.77863e+06	1.55159e+06	1.79621e+06	0.0048337	1.07466e+06	1.70881e+06	634145
O95219	Sorting nexin-4 OS=Homo sapiens OX=9606 GN=SNX4 PE=1 SV=1	7	9	3	1.15773e+06	1.42727e+06	1.0626e+06	1.76207e+06	1.78046e+06	2.09267e+06	1.37391e+06	1.57585e+06	1.23187e+06	2.12322e+06	1.78046e+06	2.24023e+06	0.0219128	1.39388e+06	2.04797e+06	654093
P42685	Tyrosine-protein kinase FRK OS=Homo sapiens OX=9606 GN=FRK PE=1 SV=1	3	1	1	264638	211191	182884	735216	859654	928382	314053	233177	212017	885903	859654	993847	0.000323095	253082	913135	660052
Q06587	E3 ubiquitin-protein ligase RING1 OS=Homo sapiens OX=9606 GN=RING1 PE=1 SV=2	18	20	3	3.67631e+06	3.44155e+06	3.37786e+06	3.81484e+06	4.77262e+06	4.41261e+06	4.36278e+06	3.79983e+06	3.91594e+06	4.59672e+06	4.77262e+06	4.72377e+06	0.0493386	4.02619e+06	4.6977e+06	671516
Q96FZ2	Embryonic stem cell-specific 5-hydroxymethylcytosine-binding protein OS=Homo sapiens OX=9606 GN=HMCES PE=1 SV=1	19	24	5	1.36605e+06	1.72568e+06	1.92803e+06	2.14072e+06	2.78668e+06	2255625	1.62113e+06	1.90533e+06	2.23516e+06	2.57947e+06	2.78668e+06	2.41468e+06	0.0417222	1.92054e+06	2.59361e+06	673074
Q8WWV3	Reticulon-4-interacting protein 1, mitochondrial OS=Homo sapiens OX=9606 GN=RTN4IP1 PE=1 SV=2	17	9	3	1.09896e+06	1.28301e+06	1.03625e+06	1.59611e+06	2.07039e+06	1.8496e+06	1.30416e+06	1.41657e+06	1.20133e+06	1.92325e+06	2.07039e+06	1.98003e+06	0.00140814	1.30735e+06	1.99122e+06	683868
Q9UKL0	REST corepressor 1 OS=Homo sapiens OX=9606 GN=RCOR1 PE=1 SV=2	21	23	4	2.10949e+06	2.16041e+06	1.62712e+06	2.28417e+06	3.19797e+06	2.70619e+06	2.50339e+06	2.38532e+06	1.88631e+06	2.75233e+06	3.19797e+06	2.89702e+06	0.046259	2.25834e+06	2.94911e+06	690766
P78383	Solute carrier family 35 member B1 OS=Homo sapiens OX=9606 GN=SLC35B1 PE=1 SV=1	8	8	2	450619	751918	154393	1.2588e+06	1.00111e+06	1.05124e+06	534762	830195	178988	1.51679e+06	1.00111e+06	1.12537e+06	0.0475652	514648	1.21442e+06	699776
Q8IXM6	Nurim OS=Homo sapiens OX=9606 GN=NRM PE=1 SV=1	11	5	2	721528	696364	613050	1.2593e+06	1.60933e+06	1.22235e+06	856256	768858	710707	1.5174e+06	1.60933e+06	1.30855e+06	0.0067117	778607	1.47842e+06	699818
Q9GZP4	PITH domain-containing protein 1 OS=Homo sapiens OX=9606 GN=PITHD1 PE=1 SV=1	39	18	5	1.98707e+06	1.66104e+06	2.05353e+06	2.46096e+06	2.72842e+06	2.79793e+06	2.35811e+06	1.83396e+06	2.38065e+06	2.96535e+06	2.72842e+06	2.99523e+06	0.0407211	2.19091e+06	2.89633e+06	705428
Q9UKJ3	G patch domain-containing protein 8 OS=Homo sapiens OX=9606 GN=GPATCH8 PE=1 SV=2	7	14	6	1.17961e+06	723825	697088	1.27674e+06	1.73577e+06	1.76505e+06	1.39987e+06	799178	808132	1.53842e+06	1.73577e+06	1.88951e+06	0.0490644	1.00239e+06	1.72123e+06	718841
Q6VUC0	Transcription factor AP-2-epsilon OS=Homo sapiens OX=9606 GN=TFAP2E PE=2 SV=1	7	6	2	152307	509987	316158	885349	1.2814e+06	902388	180747	563078	366521	1.06681e+06	1.2814e+06	966021	0.007585	370115	1.10474e+06	734627
Q8TD16	Protein bicaudal D homolog 2 OS=Homo sapiens OX=9606 GN=BICD2 PE=1 SV=1	6	12	4	587548	596950	436679	1.30749e+06	1.21661e+06	1.23927e+06	697259	659095	506240	1.57547e+06	1.21661e+06	1.32666e+06	0.00758274	620865	1.37291e+06	752050
P51511	Matrix metalloproteinase-15 OS=Homo sapiens OX=9606 GN=MMP15 PE=1 SV=1	4	9	2	3.37258e+06	3.07892e+06	3.0016e+06	3.81194e+06	4.55557e+06	3.78567e+06	4.00233e+06	3.39945e+06	3.47974e+06	4.59322e+06	4.55557e+06	4.05262e+06	0.0399626	3.62718e+06	4.40047e+06	773297
Q9H1Y0	Autophagy protein 5 OS=Homo sapiens OX=9606 GN=ATG5 PE=1 SV=2	25	14	5	2.48605e+06	3.21475e+06	2.64556e+06	3.25802e+06	3.94056e+06	3.78845e+06	2.95026e+06	3.54942e+06	3.06699e+06	3.92576e+06	3.94056e+06	4.0556e+06	0.0446753	3.18889e+06	3.97397e+06	785083
Q9UBF8	Phosphatidylinositol 4-kinase beta OS=Homo sapiens OX=9606 GN=PI4KB PE=1 SV=1	6	4	3	782984	422653	670967	1.3596e+06	1.39079e+06	1.41656e+06	929188	466653	777849	1.63825e+06	1.39079e+06	1.51645e+06	0.0139816	724563	1.51516e+06	790601
Q9BZJ0	Crooked neck-like protein 1 OS=Homo sapiens OX=9606 GN=CRNKL1 PE=1 SV=4	8	17	5	1.99314e+06	1.60241e+06	1.77925e+06	2.24494e+06	2.95344e+06	2.76217e+06	2.36532e+06	1.76923e+06	2.06268e+06	2.70506e+06	2.95344e+06	2.95695e+06	0.0262549	2.06574e+06	2.87181e+06	806071
Q96G25	Mediator of RNA polymerase II transcription subunit 8 OS=Homo sapiens OX=9606 GN=MED8 PE=1 SV=2	12	10	2	755946	624691	641864	1.1822e+06	1.55803e+06	1.65979e+06	897101	689724	744110	1.4245e+06	1.55803e+06	1.77683e+06	0.00494116	776978	1.58645e+06	809475
A4D1E9	GTP-binding protein 10 OS=Homo sapiens OX=9606 GN=GTPBP10 PE=1 SV=1	29	33	7	5.16883e+06	6.17605e+06	5.7321e+06	6.21511e+06	7.46061e+06	6.61767e+06	6.13399e+06	6.819e+06	6.6452e+06	7.48893e+06	7.46061e+06	7.08432e+06	0.0372419	6.53273e+06	7.34462e+06	811892
Q9H496	Torsin-1A-interacting protein 2, isoform IFRG15 OS=Homo sapiens OX=9606 GN=TOR1AIP2 PE=1 SV=1	21	9	2	1.00449e+06	548293	823193	1.27041e+06	1.84534e+06	1.69499e+06	1.19205e+06	605373	954325	1.53079e+06	1.84534e+06	1.81452e+06	0.0224853	917250	1.73021e+06	812963
Q8WWI1	LIM domain only protein 7 OS=Homo sapiens OX=9606 GN=LMO7 PE=1 SV=3	11	38	12	2.69941e+06	2.74481e+06	3.06769e+06	3.23868e+06	4.36231e+06	3.70851e+06	3.20346e+06	3.03055e+06	3.55636e+06	3.90246e+06	4.36231e+06	3.97002e+06	0.0182987	3.26346e+06	4.07827e+06	814810
O15091	Mitochondrial ribonuclease P catalytic subunit OS=Homo sapiens OX=9606 GN=KIAA0391 PE=1 SV=2	7	11	3	700333	913862	770562	1.10712e+06	1.95314e+06	1.80065e+06	831104	1.009e+06	893310	1.33403e+06	1.95314e+06	1.92763e+06	0.0473361	911137	1.73827e+06	827128
P78316	Nucleolar protein 14 OS=Homo sapiens OX=9606 GN=NOP14 PE=1 SV=3	7	19	5	2.85497e+06	3.01847e+06	3.2733e+06	3.96143e+06	4.06354e+06	3.88781e+06	3.38806e+06	3.3327e+06	3.79472e+06	4.77334e+06	4.06354e+06	4.16197e+06	0.0434959	3.50516e+06	4.33295e+06	827786
Q14151	Scaffold attachment factor B2 OS=Homo sapiens OX=9606 GN=SAFB2 PE=1 SV=1	14	53	2	2.29152e+06	2.60255e+06	2.11182e+06	3.03955e+06	3.3583e+06	3285006	2.71941e+06	2.87349e+06	2.44823e+06	3.66252e+06	3.3583e+06	3.51665e+06	0.00735563	2.68038e+06	3.51249e+06	832115
Q96RU2	Ubiquitin carboxyl-terminal hydrolase 28 OS=Homo sapiens OX=9606 GN=USP28 PE=1 SV=1	8	10	6	1.25689e+06	1.74737e+06	1.68341e+06	2.14823e+06	2.97306e+06	2.20838e+06	1.49159e+06	1.92928e+06	1.95158e+06	2.58852e+06	2.97306e+06	2.3641e+06	0.0226527	1.79081e+06	2.64189e+06	851078
Q9H4L4	Sentrin-specific protease 3 OS=Homo sapiens OX=9606 GN=SENP3 PE=1 SV=2	10	12	4	1.20246e+06	1.87427e+06	1.41861e+06	2.0096e+06	2.615e+06	2.56296e+06	1.42699e+06	2.06938e+06	1.64459e+06	2.42148e+06	2.615e+06	2.74369e+06	0.0261775	1.71365e+06	2.59339e+06	879736
Q86UY6	N-alpha-acetyltransferase 40 OS=Homo sapiens OX=9606 GN=NAA40 PE=1 SV=1	5	10	1	704148	535699	558662	1.2288e+06	1.59169e+06	1.56037e+06	835631	591467	647655	1.48065e+06	1.59169e+06	1.6704e+06	0.00093539	691584	1.58092e+06	889332
Q8TB36	Ganglioside-induced differentiation-associated protein 1 OS=Homo sapiens OX=9606 GN=GDAP1 PE=1 SV=3	9	6	2	388435	949881	598542	1.56203e+06	1.57948e+06	1.32014e+06	460966	1.04877e+06	693888	1.88217e+06	1.57948e+06	1.41324e+06	0.0167829	734540	1.62496e+06	890420
Q06546	GA-binding protein alpha chain OS=Homo sapiens OX=9606 GN=GABPA PE=1 SV=1	22	19	6	1.39771e+06	1.47633e+06	1.15294e+06	1.93554e+06	2.94036e+06	2.0596e+06	1.6587e+06	1.63002e+06	1.3366e+06	2.33224e+06	2.94036e+06	2.20483e+06	0.0359591	1.54177e+06	2.49248e+06	950705
P43355	Melanoma-associated antigen 1 OS=Homo sapiens OX=9606 GN=MAGEA1 PE=1 SV=1	6	13	3	2.36677e+06	2.72827e+06	2.07083e+06	3.06665e+06	3.83411e+06	3.33605e+06	2.80871e+06	3.01229e+06	2.40071e+06	3.69517e+06	3.83411e+06	3.5713e+06	0.0206972	2.74057e+06	3.70019e+06	959624
Q9Y5J6	Mitochondrial import inner membrane translocase subunit Tim10 B OS=Homo sapiens OX=9606 GN=TIMM10B PE=1 SV=1	38	15	3	1.12586e+06	1.08291e+06	1.10371e+06	2.26022e+06	1.93169e+06	2.09065e+06	1.33609e+06	1.19564e+06	1.27953e+06	2.72346e+06	1.93169e+06	2.23808e+06	0.04313	1.27042e+06	2.29774e+06	1.02732e+06
O60427	Fatty acid desaturase 1 OS=Homo sapiens OX=9606 GN=FADS1 PE=1 SV=3	14	6	4	675304	766352	728256	1.44031e+06	1.81247e+06	1.95742e+06	801401	846132	844265	1.73551e+06	1.81247e+06	2.09544e+06	0.00968935	830599	1.88114e+06	1.05054e+06
Q9BTD8	RNA-binding protein 42 OS=Homo sapiens OX=9606 GN=RBM42 PE=1 SV=1	15	14	5	3.43598e+06	3.39089e+06	3.02973e+06	3.72654e+06	5.10663e+06	4.57742e+06	4.07757e+06	3.74389e+06	3.51236e+06	4.49031e+06	5.10663e+06	4.90021e+06	0.012763	3.77794e+06	4.83238e+06	1.05445e+06
P60520	Gamma-aminobutyric acid receptor-associated protein-like 2 OS=Homo sapiens OX=9606 GN=GABARAPL2 PE=1 SV=1	23	15	3	1.96815e+06	1.45504e+06	1.36704e+06	2.38588e+06	2.6558e+06	2.97514e+06	2.33566e+06	1.60651e+06	1.58481e+06	2.87488e+06	2.6558e+06	3.18493e+06	0.0293809	1.84233e+06	2.9052e+06	1.06288e+06
P50135	Histamine N-methyltransferase OS=Homo sapiens OX=9606 GN=HNMT PE=1 SV=1	6	2	1	261893	210304	230162	1.06204e+06	1.2327e+06	1.3901e+06	310795	232198	266826	1.27971e+06	1.2327e+06	1.48813e+06	0.00313395	269940	1.33352e+06	1.06358e+06
Q96PU8	Protein quaking OS=Homo sapiens OX=9606 GN=QKI PE=1 SV=1	26	18	6	3.03332e+06	2518236	3.02449e+06	4.03912e+06	4.43264e+06	3.70997e+06	3.59972e+06	2.78039e+06	3.50629e+06	4.86696e+06	4.43264e+06	3.97158e+06	0.0368044	3.29547e+06	4.42373e+06	1.12826e+06
Q6IA86	Elongator complex protein 2 OS=Homo sapiens OX=9606 GN=ELP2 PE=1 SV=2	31	30	12	3.92499e+06	4.34766e+06	3.49766e+06	4.37886e+06	6.12615e+06	5.17736e+06	4.65788e+06	4.80027e+06	4.05483e+06	5.27633e+06	6.12615e+06	5.54245e+06	0.0284036	4.50433e+06	5.64831e+06	1.14398e+06
Q9Y3B7	39S ribosomal protein L11, mitochondrial OS=Homo sapiens OX=9606 GN=MRPL11 PE=1 SV=1	38	27	6	6.23857e+06	6.53931e+06	5.62158e+06	6.85934e+06	8.61027e+06	7.23404e+06	7.40348e+06	7.22008e+06	6.51708e+06	8.2652e+06	8.61027e+06	7.74416e+06	0.0350661	7.04688e+06	8.20654e+06	1.15966e+06
Q9Y4C8	Probable RNA-binding protein 19 OS=Homo sapiens OX=9606 GN=RBM19 PE=1 SV=3	10	22	7	2.45615e+06	1.94263e+06	1.76015e+06	3.29638e+06	3.15971e+06	3.27084e+06	2.91478e+06	2.14486e+06	2.04054e+06	3.97199e+06	3.15971e+06	3.50149e+06	0.0325463	2.36673e+06	3.5444e+06	1.17767e+06
Q7L592	Protein arginine methyltransferase NDUFAF7, mitochondrial OS=Homo sapiens OX=9606 GN=NDUFAF7 PE=1 SV=1	14	17	5	2.92131e+06	3.06091e+06	2.98335e+06	3.66321e+06	4.46346e+06	4.65654e+06	3.4668e+06	3.37957e+06	3.45859e+06	4.41401e+06	4.46346e+06	4.9849e+06	0.0208924	3.43498e+06	4.62079e+06	1.1858e+06
Q0VDG4	Secernin-3 OS=Homo sapiens OX=9606 GN=SCRN3 PE=1 SV=1	24	20	6	1.60405e+06	2.60347e+06	2.4168e+06	2.78302e+06	3.97839e+06	3.66114e+06	1.90357e+06	2.8745e+06	2.80179e+06	3.35341e+06	3.97839e+06	3.91931e+06	0.0379998	2.52662e+06	3.75037e+06	1.22375e+06
P48357	Leptin receptor OS=Homo sapiens OX=9606 GN=LEPR PE=1 SV=2	1	1	1	13000638	13433124	13200783	13945537	15930300	15472376	1.54282e+07	1.48316e+07	1.53036e+07	1.68037e+07	15930300	1.65634e+07	0.0213821	1.51878e+07	1.64325e+07	1.2447e+06
Q9H7D7	WD repeat-containing protein 26 OS=Homo sapiens OX=9606 GN=WDR26 PE=1 SV=3	28	30	10	6594577	6.30569e+06	6.40256e+06	6.79784e+06	8.94982e+06	8238678	7.82596e+06	6.96214e+06	7.42247e+06	8.1911e+06	8.94982e+06	8.81964e+06	0.0218802	7.40352e+06	8.65352e+06	1.24999e+06
O95251	Histone acetyltransferase KAT7 OS=Homo sapiens OX=9606 GN=KAT7 PE=1 SV=1	15	16	7	2.2543e+06	2.59006e+06	2.20094e+06	3.52302e+06	3.62047e+06	3.72282e+06	2.67524e+06	2.8597e+06	2.55155e+06	4.24508e+06	3.62047e+06	3.98534e+06	0.00909132	2.69549e+06	3.9503e+06	1.2548e+06
Q9Y3C6	Peptidyl-prolyl cis-trans isomerase-like 1 OS=Homo sapiens OX=9606 GN=PPIL1 PE=1 SV=1	33	17	5	6.34539e+06	5.98082e+06	6.42841e+06	7.00024e+06	8.47411e+06	7.95007e+06	7.53024e+06	6.60345e+06	7.45244e+06	8.43498e+06	8.47411e+06	8.51067e+06	0.0492416	7.19537e+06	8.47325e+06	1.27788e+06
Q8WV41	Sorting nexin-33 OS=Homo sapiens OX=9606 GN=SNX33 PE=1 SV=1	5	2	2	168548	226392	159156	1.12525e+06	1.46908e+06	1.55847e+06	200021	249960	184509	1.35587e+06	1.46908e+06	1.66837e+06	0.00364135	211497	1.49778e+06	1.28628e+06
P24468	COUP transcription factor 2 OS=Homo sapiens OX=9606 GN=NR2F2 PE=1 SV=1	2	1	1	2722961	3.22562e+06	3.81751e+06	4267386	5485036	4303979	3.23141e+06	3.56142e+06	4.42562e+06	5.14201e+06	5485036	4.60748e+06	0.043032	3.73948e+06	5.07817e+06	1.33869e+06
O43464	Serine protease HTRA2, mitochondrial OS=Homo sapiens OX=9606 GN=HTRA2 PE=1 SV=2	24	24	6	4.25054e+06	5.50922e+06	4.27544e+06	5.52232e+06	7.25597e+06	5.80509e+06	5.04423e+06	6.08275e+06	4.95651e+06	6.65415e+06	7.25597e+06	6.21444e+06	0.0477009	5.36116e+06	6.70819e+06	1.34703e+06
Q96FV9	THO complex subunit 1 OS=Homo sapiens OX=9606 GN=THOC1 PE=1 SV=1	19	32	8	3.66617e+06	4.85152e+06	3.89857e+06	5.26524e+06	6.46087e+06	5.45923e+06	4.35074e+06	5.35658e+06	4.5196e+06	6.34438e+06	6.46087e+06	5.84419e+06	0.0225772	4.74231e+06	6.21648e+06	1.47417e+06
Q9BQ39	ATP-dependent RNA helicase DDX50 OS=Homo sapiens OX=9606 GN=DDX50 PE=1 SV=1	21	41	9	7.06003e+06	6.67955e+06	7.26881e+06	8.04789e+06	9.30872e+06	9.02124e+06	8.37833e+06	7.37492e+06	8.4267e+06	9.69734e+06	9.30872e+06	9.65739e+06	0.0366133	8.05998e+06	9.55448e+06	1.4945e+06
Q8WZA0	Protein LZIC OS=Homo sapiens OX=9606 GN=LZIC PE=1 SV=1	22	11	3	2.65102e+06	3.48466e+06	3.31587e+06	4.0427e+06	5095821	5027154	3.14603e+06	3.84743e+06	3.84408e+06	4.87127e+06	5095821	5.38165e+06	0.00883553	3.61251e+06	5.11625e+06	1.50373e+06
Q12948	Forkhead box protein C1 OS=Homo sapiens OX=9606 GN=FOXC1 PE=1 SV=3	18	12	4	310322	1.34658e+06	916908	2.21815e+06	2.6432e+06	1.98129e+06	368268	1.48676e+06	1.06297e+06	2.67277e+06	2.6432e+06	2.121e+06	0.0253794	972665	2.47899e+06	1.50632e+06
Q96A35	39S ribosomal protein L24, mitochondrial OS=Homo sapiens OX=9606 GN=MRPL24 PE=1 SV=1	29	13	4	1.55781e+06	1.53278e+06	1.50396e+06	2.71931e+06	3.34393e+06	3.1949e+06	1.84869e+06	1.69235e+06	1.74353e+06	3.27665e+06	3.34393e+06	3.42019e+06	1.5185e-05	1.76153e+06	3.34692e+06	1.5854e+06
Q96I51	RCC1-like G exchanging factor-like protein OS=Homo sapiens OX=9606 GN=RCC1L PE=1 SV=2	20	21	5	3.65445e+06	3.42195e+06	2.9442e+06	4.59575e+06	5.70723e+06	4.70869e+06	4.33683e+06	3.77819e+06	3.41321e+06	5.53767e+06	5.70723e+06	5.04073e+06	0.0109789	3.84274e+06	5.42854e+06	1.5858e+06
Q9H267	Vacuolar protein sorting-associated protein 33B OS=Homo sapiens OX=9606 GN=VPS33B PE=1 SV=2	15	24	6	2.8937e+06	2.8161e+06	2.2892e+06	3.26086e+06	4650372	5.0669e+06	3.43403e+06	3.10927e+06	2.65386e+06	3.92919e+06	4650372	5.42419e+06	0.045683	3.06572e+06	4.66792e+06	1.6022e+06
Q86UK7	E3 ubiquitin-protein ligase ZNF598 OS=Homo sapiens OX=9606 GN=ZNF598 PE=1 SV=1	30	36	13	3.12361e+06	3.60382e+06	3.0045e+06	4.55691e+06	5.42453e+06	4.86733e+06	3.70688e+06	3.97899e+06	3.48311e+06	5.49087e+06	5.42453e+06	5.21055e+06	0.00155512	3.72299e+06	5.37532e+06	1.65233e+06
Q96BR5	Cytochrome c oxidase assembly factor 7 OS=Homo sapiens OX=9606 GN=COA7 PE=1 SV=2	39	15	5	2.50641e+06	2.66818e+06	2.53652e+06	3.68717e+06	4368724	4.68582e+06	2.97443e+06	2.94595e+06	2.94058e+06	4.44288e+06	4368724	5.01624e+06	0.014741	2.95365e+06	4.60928e+06	1.65563e+06
O15226	NF-kappa-B-repressing factor OS=Homo sapiens OX=9606 GN=NKRF PE=1 SV=2	19	20	9	2.24517e+06	2.51979e+06	2.22054e+06	4.05559e+06	4.54795e+06	3.33332e+06	2.66441e+06	2.7821e+06	2.57426e+06	4.8868e+06	4.54795e+06	3.56837e+06	0.0493474	2.67359e+06	4.33438e+06	1.66078e+06
P29083	General transcription factor IIE subunit 1 OS=Homo sapiens OX=9606 GN=GTF2E1 PE=1 SV=2	18	25	5	1.78574e+06	1.78604e+06	2.21569e+06	3.40802e+06	3.71564e+06	3.64909e+06	2.11918e+06	1.97198e+06	2.56865e+06	4.10651e+06	3.71564e+06	3.90641e+06	0.0026775	2.21994e+06	3.90952e+06	1.68959e+06
P82650	28S ribosomal protein S22, mitochondrial OS=Homo sapiens OX=9606 GN=MRPS22 PE=1 SV=1	35	34	12	6.38506e+06	6.75575e+06	5.74304e+06	7.30178e+06	9.65578e+06	7.93069e+06	7.57732e+06	7.45905e+06	6.65788e+06	8.79832e+06	9.65578e+06	8.48993e+06	0.019273	7.23142e+06	8.98134e+06	1.74992e+06
Q27J81	Inverted formin-2 OS=Homo sapiens OX=9606 GN=INF2 PE=1 SV=2	27	85	22	1.22676e+07	1.45168e+07	1.26624e+07	1.41772e+07	1.64882e+07	1.5898e+07	1.45582e+07	1.60281e+07	1.46794e+07	1.70829e+07	1.64882e+07	1.70191e+07	0.0486609	1.50886e+07	1.68634e+07	1.77481e+06
Q6P1N0	Coiled-coil and C2 domain-containing protein 1A OS=Homo sapiens OX=9606 GN=CC2D1A PE=1 SV=1	22	66	15	9.04356e+06	1.00924e+07	10013587	1.12705e+07	1.2808e+07	1.16117e+07	1.07322e+07	1.11431e+07	1.16087e+07	1.35804e+07	1.2808e+07	1.24305e+07	0.0159817	1.11613e+07	1.29396e+07	1.77829e+06
P08651	Nuclear factor 1 C-type OS=Homo sapiens OX=9606 GN=NFIC PE=1 SV=2	24	37	6	8.72076e+06	1.04746e+07	9.9794e+06	1.12012e+07	1.30421e+07	1.19721e+07	1.03492e+07	1.1565e+07	1.15691e+07	1.34969e+07	1.30421e+07	1.28163e+07	0.0241106	1.11611e+07	1.31184e+07	1.95736e+06
Q8WWY3	U4/U6 small nuclear ribonucleoprotein Prp31 OS=Homo sapiens OX=9606 GN=PRPF31 PE=1 SV=2	32	37	10	9.92082e+06	1.03312e+07	1.06296e+07	1.07176e+07	1.39973e+07	1.35264e+07	1.17733e+07	1.14067e+07	1.23229e+07	1.29142e+07	1.39973e+07	1.44802e+07	0.0314097	1.18343e+07	1.37972e+07	1.96294e+06
Q6ZS81	WD repeat- and FYVE domain-containing protein 4 OS=Homo sapiens OX=9606 GN=WDFY4 PE=1 SV=3	0	1	1	2.55366e+06	3740122	2017918	3.75487e+06	5.12931e+06	5412710	3.0305e+06	4.12948e+06	2.33937e+06	4.52445e+06	5.12931e+06	5.79439e+06	0.0414652	3.16645e+06	5.14938e+06	1.98293e+06
Q9H2V7	Protein spinster homolog 1 OS=Homo sapiens OX=9606 GN=SPNS1 PE=1 SV=1	11	20	4	1.82127e+06	2.37665e+06	1.7053e+06	3.77703e+06	4.14946e+06	3.82132e+06	2.16134e+06	2.62406e+06	1.97694e+06	4.55115e+06	4.14946e+06	4.09078e+06	0.00154798	2.25412e+06	4.2638e+06	2.00968e+06
O00273	DNA fragmentation factor subunit alpha OS=Homo sapiens OX=9606 GN=DFFA PE=1 SV=1	28	34	7	5.30451e+06	5.03781e+06	4.884e+06	6.87272e+06	7.60651e+06	7.37961e+06	6.295e+06	5.56227e+06	5.662e+06	8.28132e+06	7.60651e+06	7.9e+06	0.00249037	5.83976e+06	7.92928e+06	2.08952e+06
Q96F86	Enhancer of mRNA-decapping protein 3 OS=Homo sapiens OX=9606 GN=EDC3 PE=1 SV=1	24	25	8	4.00102e+06	4.54516e+06	3.99468e+06	6.14052e+06	6.99633e+06	5.92682e+06	4.74812e+06	5.01833e+06	4.63102e+06	7.39905e+06	6.99633e+06	6.34476e+06	0.0122175	4.79915e+06	6.91338e+06	2.11422e+06
Q9Y5B6	PAX3- and PAX7-binding protein 1 OS=Homo sapiens OX=9606 GN=PAXBP1 PE=1 SV=2	9	10	6	4.3455e+06	4.51613e+06	5.04888e+06	6.20083e+06	7.49331e+06	6.90496e+06	5.15692e+06	4.98627e+06	5.85315e+06	7.47172e+06	7.49331e+06	7.39187e+06	0.0143245	5.33211e+06	7.4523e+06	2.12019e+06
Q12824	SWI/SNF-related matrix-associated actin-dependent regulator of chromatin subfamily B member 1 OS=Homo sapiens OX=9606 GN=SMARCB1 PE=1 SV=2	40	41	9	6.88386e+06	8.10856e+06	7.62948e+06	9.41944e+06	1.09044e+07	9.43658e+06	8.16926e+06	8.95269e+06	8.84483e+06	1.135e+07	1.09044e+07	1.0102e+07	0.0116734	8.65559e+06	1.07855e+07	2.12987e+06
Q14318	Peptidyl-prolyl cis-trans isomerase FKBP8 OS=Homo sapiens OX=9606 GN=FKBP8 PE=1 SV=2	33	39	10	9.4578e+06	1.08502e+07	9.3228e+06	1.14739e+07	1.38319e+07	1.19108e+07	1.12238e+07	1.19798e+07	1.08079e+07	1.38255e+07	1.38319e+07	1.27507e+07	0.0127843	1.13372e+07	1.34694e+07	2.13218e+06
Q8WW59	SPRY domain-containing protein 4 OS=Homo sapiens OX=9606 GN=SPRYD4 PE=1 SV=2	38	25	6	4.008e+06	5000851	4.53664e+06	6.80296e+06	6.47126e+06	6.80093e+06	4.7564e+06	5.52146e+06	5.25931e+06	8.19726e+06	6.47126e+06	7.2805e+06	0.0341231	5.17905e+06	7.31634e+06	2.13729e+06
Q9NZT2	Opioid growth factor receptor OS=Homo sapiens OX=9606 GN=OGFR PE=1 SV=3	21	46	10	4.87289e+06	4.72737e+06	4.12959e+06	5.58031e+06	8.19874e+06	7.033e+06	5.78279e+06	5.2195e+06	4.78742e+06	6.72403e+06	8.19874e+06	7.52894e+06	0.0165218	5.26324e+06	7.4839e+06	2.22067e+06
P33947	ER lumen protein-retaining receptor 2 OS=Homo sapiens OX=9606 GN=KDELR2 PE=1 SV=1	27	21	2	1.97105e+06	3.00184e+06	2.98069e+06	4.57207e+06	4.46486e+06	5.48459e+06	2.3391e+06	3.31434e+06	3.45551e+06	5.50914e+06	4.46486e+06	5.87134e+06	0.0159499	3.03631e+06	5.28178e+06	2.24546e+06
Q9NUQ8	ATP-binding cassette sub-family F member 3 OS=Homo sapiens OX=9606 GN=ABCF3 PE=1 SV=2	26	39	12	4.33738e+06	5.28038e+06	5.03864e+06	6.33998e+06	8.59671e+06	6.86942e+06	5.14728e+06	5.83008e+06	5.84128e+06	7.6394e+06	8.59671e+06	7.35382e+06	0.0112614	5.60621e+06	7.86331e+06	2.25709e+06
Q9H446	RWD domain-containing protein 1 OS=Homo sapiens OX=9606 GN=RWDD1 PE=1 SV=1	25	10	3	852991	719752	1.52797e+06	2.67029e+06	4.12757e+06	3.06232e+06	1.01227e+06	794680	1.77137e+06	3.21757e+06	4.12757e+06	3.27826e+06	0.00489407	1.19277e+06	3.54114e+06	2.34836e+06
O60232	Sjoegren syndrome/scleroderma autoantigen 1 OS=Homo sapiens OX=9606 GN=SSSCA1 PE=1 SV=1	60	29	6	5.63211e+06	5.22178e+06	5.39595e+06	7.08396e+06	8.85991e+06	7.88433e+06	6.68378e+06	5.76539e+06	6.25551e+06	8.53585e+06	8.85991e+06	8.4403e+06	0.0046427	6.23489e+06	8.61202e+06	2.37713e+06
O43290	U4/U6.U5 tri-snRNP-associated protein 1 OS=Homo sapiens OX=9606 GN=SART1 PE=1 SV=1	24	60	15	1.03391e+07	1.1035e+07	1.06857e+07	1.28597e+07	1.46858e+07	1.30218e+07	1.22696e+07	1.21838e+07	1.23879e+07	1.54953e+07	1.46858e+07	1.39401e+07	0.0307542	1.22804e+07	1.47071e+07	2.42663e+06
Q92769	Histone deacetylase 2 OS=Homo sapiens OX=9606 GN=HDAC2 PE=1 SV=2	41	76	9	4.4348e+07	4.85185e+07	4.57502e+07	4.55459e+07	5.58866e+07	5.22252e+07	5.2629e+07	5.35695e+07	5.3038e+07	5.48808e+07	5.58866e+07	5.59079e+07	0.00535153	5.30788e+07	5.55584e+07	2.47961e+06
A6NHX0	Cytosolic arginine sensor for mTORC1 subunit 2 OS=Homo sapiens OX=9606 GN=CASTOR2 PE=1 SV=3	17	13	5	4.64182e+06	6.46906e+06	5.62861e+06	6.61191e+06	9.94994e+06	8.2476e+06	5.50857e+06	7.14251e+06	6.52523e+06	7.96705e+06	9.94994e+06	8.82919e+06	0.0291837	6.3921e+06	8.91539e+06	2.52329e+06
P78406	mRNA export factor OS=Homo sapiens OX=9606 GN=RAE1 PE=1 SV=1	44	70	11	2.09904e+07	2.30201e+07	2.01702e+07	2.24563e+07	2.69308e+07	2.5516e+07	2.49098e+07	2.54166e+07	2.33833e+07	2.70588e+07	2.69308e+07	2.73153e+07	0.0494123	2.45699e+07	2.71016e+07	2.53174e+06
Q16186	Proteasomal ubiquitin receptor ADRM1 OS=Homo sapiens OX=9606 GN=ADRM1 PE=1 SV=2	15	18	5	8.45337e+06	9.56293e+06	9.7129e+06	1.10878e+07	1.39077e+07	1.14039e+07	1.00318e+07	1.05585e+07	1.12601e+07	1.33603e+07	1.39077e+07	1.22081e+07	0.0177798	1.06168e+07	1.31587e+07	2.54186e+06
Q03169	Tumor necrosis factor alpha-induced protein 2 OS=Homo sapiens OX=9606 GN=TNFAIP2 PE=2 SV=2	26	41	11	7.68428e+06	7.74528e+06	6.6314e+06	8.4632e+06	1.18041e+07	1.03081e+07	9.11914e+06	8.5516e+06	7.68776e+06	1.01978e+07	1.18041e+07	1.1035e+07	0.01512	8.45283e+06	1.10123e+07	2.55946e+06
P57678	Gem-associated protein 4 OS=Homo sapiens OX=9606 GN=GEMIN4 PE=1 SV=2	22	50	15	7.89035e+06	7.26021e+06	7.21044e+06	8.92609e+06	1.15441e+07	1.04057e+07	9.36369e+06	8.01602e+06	8.35904e+06	1.07555e+07	1.15441e+07	1.11395e+07	0.0102057	8.57958e+06	1.11464e+07	2.56677e+06
Q9UKN8	General transcription factor 3C polypeptide 4 OS=Homo sapiens OX=9606 GN=GTF3C4 PE=1 SV=2	34	63	20	1.15235e+07	1.19668e+07	1.03486e+07	1.33412e+07	1.61e+07	1.39928e+07	1.36752e+07	1.32125e+07	1.19972e+07	1.60756e+07	1.61e+07	1.49795e+07	0.0137326	1.29616e+07	1.57184e+07	2.75673e+06
Q96T51	RUN and FYVE domain-containing protein 1 OS=Homo sapiens OX=9606 GN=RUFY1 PE=1 SV=2	29	63	14	6.65923e+06	8.68618e+06	7.77203e+06	1.01413e+07	1.15315e+07	10483156	7.90268e+06	9.59044e+06	9.01008e+06	1.22198e+07	1.15315e+07	1.12224e+07	0.0133575	8.8344e+06	1.16579e+07	2.82352e+06
O00458	Interferon-related developmental regulator 1 OS=Homo sapiens OX=9606 GN=IFRD1 PE=1 SV=4	31	34	10	7.28948e+06	6.27629e+06	6.05196e+06	9.49104e+06	9.93874e+06	9.17377e+06	8.65062e+06	6.92967e+06	7.01601e+06	1.14363e+07	9.93874e+06	9.82066e+06	0.0201133	7.5321e+06	1.03986e+07	2.86646e+06
P42224	Signal transducer and activator of transcription 1-alpha/beta OS=Homo sapiens OX=9606 GN=STAT1 PE=1 SV=2	34	98	18	1.61936e+07	1.74445e+07	1.63629e+07	1.83361e+07	2.29195e+07	1.96868e+07	1.92173e+07	1.92605e+07	1.89695e+07	2.20942e+07	2.29195e+07	2.1075e+07	0.0296706	1.91491e+07	2.20295e+07	2.88043e+06
Q9NVH1	DnaJ homolog subfamily C member 11 OS=Homo sapiens OX=9606 GN=DNAJC11 PE=1 SV=2	28	45	11	7.44223e+06	8.32549e+06	8.68811e+06	1.13757e+07	1.1786e+07	1.06311e+07	8.83189e+06	9.19221e+06	1.00721e+07	1.37072e+07	1.1786e+07	1.13807e+07	0.0363428	9.3654e+06	1.22913e+07	2.92591e+06
Q05048	Cleavage stimulation factor subunit 1 OS=Homo sapiens OX=9606 GN=CSTF1 PE=1 SV=1	54	78	13	1.03599e+07	1.37395e+07	1.17501e+07	1.32348e+07	1.7446e+07	1.55557e+07	1.22944e+07	1.51698e+07	1.36218e+07	1.59473e+07	1.7446e+07	1.66526e+07	0.0495369	1.36953e+07	1.6682e+07	2.98664e+06
Q16595	Frataxin, mitochondrial OS=Homo sapiens OX=9606 GN=FXN PE=1 SV=2	29	19	4	2.45672e+06	4.08781e+06	3.07697e+06	5.95485e+06	6.52387e+06	5.97107e+06	2.91545e+06	4.51336e+06	3.56712e+06	7.17532e+06	6.52387e+06	6.39212e+06	0.0100944	3.66531e+06	6.6971e+06	3.03179e+06
Q9Y2T2	AP-3 complex subunit mu-1 OS=Homo sapiens OX=9606 GN=AP3M1 PE=1 SV=1	41	38	12	10608131	1.21791e+07	1.27978e+07	1.25281e+07	1.75911e+07	1.61679e+07	1.2589e+07	1.3447e+07	1.48364e+07	1.50958e+07	1.75911e+07	1.7308e+07	0.0430671	1.36241e+07	1.6665e+07	3.04082e+06
Q9Y5K5	Ubiquitin carboxyl-terminal hydrolase isozyme L5 OS=Homo sapiens OX=9606 GN=UCHL5 PE=1 SV=3	46	56	11	1.87737e+07	2.04731e+07	1.93548e+07	2.12956e+07	2.62872e+07	2.29331e+07	2.22792e+07	2.26044e+07	2.2438e+07	2.56603e+07	2.62872e+07	2.45502e+07	0.0233708	2.24406e+07	2.54992e+07	3.05868e+06
P49458	Signal recognition particle 9 kDa protein OS=Homo sapiens OX=9606 GN=SRP9 PE=1 SV=2	13	6	1	6.08311e+06	8832831	7856915	8646201	13007056	11349322	7.21898e+06	9.75236e+06	9.1085e+06	1.04183e+07	13007056	1.21496e+07	0.0423183	8.69328e+06	1.18583e+07	3.16504e+06
Q8WXX5	DnaJ homolog subfamily C member 9 OS=Homo sapiens OX=9606 GN=DNAJC9 PE=1 SV=1	31	17	5	6.02415e+06	5.68396e+06	5.01843e+06	7.94858e+06	8.53138e+06	9.95075e+06	7.14902e+06	6.27568e+06	5.81784e+06	9.57768e+06	8.53138e+06	1.06524e+07	0.0170995	6.41418e+06	9.58717e+06	3.17298e+06
Q99439	Calponin-2 OS=Homo sapiens OX=9606 GN=CNN2 PE=1 SV=4	52	75	11	2.50181e+07	2.73773e+07	2.6906e+07	2.7354e+07	3.4808e+07	3.07131e+07	2.96897e+07	3.02274e+07	3.1192e+07	3.29603e+07	3.4808e+07	3.28789e+07	0.0180981	3.03697e+07	3.35491e+07	3.1794e+06
Q92839	Hyaluronan synthase 1 OS=Homo sapiens OX=9606 GN=HAS1 PE=1 SV=2	1	1	1	17632340	16992738	18322214	19990532	23081164	22035398	2.09248e+07	1.87617e+07	2.12409e+07	2.40877e+07	23081164	2.35892e+07	0.0390652	2.03091e+07	2.3586e+07	3.2769e+06
Q9Y676	28S ribosomal protein S18b, mitochondrial OS=Homo sapiens OX=9606 GN=MRPS18B PE=1 SV=1	34	14	4	2.78059e+06	1.93853e+06	2.62714e+06	6.30111e+06	5.80416e+06	4.8491e+06	3.29979e+06	2.14034e+06	3.04564e+06	7.59255e+06	5.80416e+06	5.19104e+06	0.0262748	2.82859e+06	6.19592e+06	3.36733e+06
Q7Z2W9	39S ribosomal protein L21, mitochondrial OS=Homo sapiens OX=9606 GN=MRPL21 PE=1 SV=2	20	19	3	3.67394e+06	5.25504e+06	2.75383e+06	7.07636e+06	7.80684e+06	6.74501e+06	4.35997e+06	5.80211e+06	3.19251e+06	8.5267e+06	7.80684e+06	7.22065e+06	0.0285036	4.45153e+06	7.85139e+06	3.39987e+06
O95071	E3 ubiquitin-protein ligase UBR5 OS=Homo sapiens OX=9606 GN=UBR5 PE=1 SV=2	18	106	32	1.35197e+07	1.56433e+07	1.40523e+07	1.55515e+07	2.17393e+07	1.81775e+07	1.60441e+07	1.72719e+07	1.62908e+07	1.87388e+07	2.17393e+07	1.94593e+07	0.0468526	1.65356e+07	1.99792e+07	3.44354e+06
Q96DI7	U5 small nuclear ribonucleoprotein 40 kDa protein OS=Homo sapiens OX=9606 GN=SNRNP40 PE=1 SV=1	47	57	12	2.15598e+07	2.36889e+07	2.11577e+07	2.2968e+07	2.97327e+07	2.72804e+07	2.55856e+07	2.6155e+07	2.45281e+07	2.76754e+07	2.97327e+07	2.92041e+07	0.013182	2.54229e+07	2.88708e+07	3.44789e+06
Q5K651	Sterile alpha motif domain-containing protein 9 OS=Homo sapiens OX=9606 GN=SAMD9 PE=1 SV=1	1	1	1	4259702	5.82962e+06	2.88716e+06	6163154	9011572	8550390	5.0551e+06	6.43651e+06	3.34708e+06	7.42633e+06	9011572	9.15333e+06	0.0357956	4.94623e+06	8.53041e+06	3.58418e+06
Q9NUU7	ATP-dependent RNA helicase DDX19A OS=Homo sapiens OX=9606 GN=DDX19A PE=1 SV=1	50	85	16	2.9504e+07	3.36854e+07	3.09034e+07	3.33881e+07	4.08044e+07	3.5471e+07	3.50132e+07	3.71922e+07	3.58262e+07	4.02312e+07	4.08044e+07	3.79723e+07	0.0308737	3.60105e+07	3.96693e+07	3.65876e+06
Q10567	AP-1 complex subunit beta-1 OS=Homo sapiens OX=9606 GN=AP1B1 PE=1 SV=2	47	185	19	2.09917e+07	2.39174e+07	2.30538e+07	2.5971e+07	2.9171e+07	2.69058e+07	2.49114e+07	2.64073e+07	2.67262e+07	3.12939e+07	2.9171e+07	2.88031e+07	0.0208407	2.6015e+07	2.9756e+07	3.74103e+06
O60333	Kinesin-like protein KIF1B OS=Homo sapiens OX=9606 GN=KIF1B PE=1 SV=5	4	18	4	1.27608e+06	1.19904e+06	1.21003e+06	4.21689e+06	5.12115e+06	5.27097e+06	1.51435e+06	1.32386e+06	1.40278e+06	5.08116e+06	5.12115e+06	5.64266e+06	0.00101195	1.41367e+06	5.28166e+06	3.86799e+06
Q16637	Survival motor neuron protein OS=Homo sapiens OX=9606 GN=SMN1 PE=1 SV=1	10	8	2	2.95302e+06	3.48735e+06	2.39414e+06	6.03659e+06	7.50991e+06	6.53311e+06	3.50443e+06	3.8504e+06	2.77552e+06	7.27382e+06	7.50991e+06	6.9938e+06	0.00199214	3.37678e+06	7.25918e+06	3.88239e+06
Q16629	Serine/arginine-rich splicing factor 7 OS=Homo sapiens OX=9606 GN=SRSF7 PE=1 SV=1	24	38	5	3.88683e+07	4.05676e+07	3.74144e+07	4.01507e+07	4.7604e+07	4.66656e+07	4.6126e+07	4.47909e+07	4.33744e+07	4.83798e+07	4.7604e+07	4.99562e+07	0.0218031	4.47638e+07	4.86467e+07	3.88291e+06
Q96EK5	KIF1-binding protein OS=Homo sapiens OX=9606 GN=KIF1BP PE=1 SV=1	32	64	13	1.13667e+07	1.00522e+07	1.09954e+07	1.28677e+07	1.71905e+07	1.53752e+07	1.34892e+07	1.10987e+07	1.2747e+07	1.5505e+07	1.71905e+07	1.64593e+07	0.0133041	1.24449e+07	1.6385e+07	3.94002e+06
O75400	Pre-mRNA-processing factor 40 homolog A OS=Homo sapiens OX=9606 GN=PRPF40A PE=1 SV=2	20	39	11	9.91966e+06	1.09599e+07	1.07996e+07	1.4309e+07	1.46666e+07	1.54642e+07	1.17719e+07	1.21009e+07	1.25199e+07	1.72416e+07	1.46666e+07	1.65547e+07	0.0274167	1.21309e+07	1.61543e+07	4.02336e+06
Q15003	Condensin complex subunit 2 OS=Homo sapiens OX=9606 GN=NCAPH PE=1 SV=3	22	49	12	7.14204e+06	1.0863e+07	9.49382e+06	1.17727e+07	1.6089e+07	1.26028e+07	8.47565e+06	1.19939e+07	1.10062e+07	1.41856e+07	1.6089e+07	1.34915e+07	0.0389083	1.04919e+07	1.45887e+07	4.09677e+06
O60716	Catenin delta-1 OS=Homo sapiens OX=9606 GN=CTNND1 PE=1 SV=1	23	46	14	6.29478e+06	8.1284e+06	8.68724e+06	1.0536e+07	1.27519e+07	1.25336e+07	7.47018e+06	8.9746e+06	1.00711e+07	1.26954e+07	1.27519e+07	1.34174e+07	0.0238819	8.83862e+06	1.29549e+07	4.11629e+06
Q01433	AMP deaminase 2 OS=Homo sapiens OX=9606 GN=AMPD2 PE=1 SV=2	22	65	15	1.73142e+07	1.67531e+07	1.61074e+07	1.8834e+07	2.36284e+07	2.23566e+07	2.05472e+07	1.84971e+07	1.86733e+07	2.26942e+07	2.36284e+07	2.39331e+07	0.0100113	1.92392e+07	2.34186e+07	4.17939e+06
O60256	Phosphoribosyl pyrophosphate synthase-associated protein 2 OS=Homo sapiens OX=9606 GN=PRPSAP2 PE=1 SV=1	40	61	9	1.43405e+07	1.62258e+07	1.55673e+07	1.73539e+07	2.23364e+07	2.12824e+07	1.70182e+07	1.7915e+07	1.80471e+07	2.09106e+07	2.23364e+07	2.27831e+07	0.00564906	1.76601e+07	2.20101e+07	4.34994e+06
P08648	Integrin alpha-5 OS=Homo sapiens OX=9606 GN=ITGA5 PE=1 SV=2	20	57	14	1.14257e+07	1.27113e+07	1.33191e+07	1.50294e+07	1.93244e+07	1.79195e+07	1.35592e+07	1.40346e+07	1.54407e+07	1.81097e+07	1.93244e+07	1.91831e+07	0.00416413	1.43448e+07	1.88724e+07	4.52759e+06
P51114	Fragile X mental retardation syndrome-related protein 1 OS=Homo sapiens OX=9606 GN=FXR1 PE=1 SV=3	31	67	14	2.44033e+07	2.61572e+07	2.38955e+07	2.70518e+07	3.34035e+07	3.12626e+07	2.89601e+07	2.88802e+07	2.7702e+07	3.25962e+07	3.34035e+07	3.34671e+07	0.00124199	2.85141e+07	3.31556e+07	4.64146e+06
A5YKK6	CCR4-NOT transcription complex subunit 1 OS=Homo sapiens OX=9606 GN=CNOT1 PE=1 SV=2	29	181	46	3.98035e+07	4.17335e+07	4.21804e+07	4.24515e+07	5.3422e+07	4.82457e+07	4.72359e+07	4.60781e+07	4.88996e+07	5.11521e+07	5.3422e+07	5.16477e+07	0.0128201	4.74045e+07	5.2074e+07	4.66941e+06
O43665	Regulator of G-protein signaling 10 OS=Homo sapiens OX=9606 GN=RGS10 PE=1 SV=2	23	8	3	2.27185e+07	2.20317e+07	2.43007e+07	2.60411e+07	3.02115e+07	2.98452e+07	2.69607e+07	2.43253e+07	2.81717e+07	3.13783e+07	3.02115e+07	3.19498e+07	0.0372511	2.64859e+07	3.11799e+07	4.69396e+06
Q92466	DNA damage-binding protein 2 OS=Homo sapiens OX=9606 GN=DDB2 PE=1 SV=1	41	41	11	8.84542e+06	9.62826e+06	9.71769e+06	1.13989e+07	17231295	1.45526e+07	1.04971e+07	1.06306e+07	1.12657e+07	1.37351e+07	17231295	1.55787e+07	0.0369601	1.07978e+07	1.55151e+07	4.71727e+06
O15212	Prefoldin subunit 6 OS=Homo sapiens OX=9606 GN=PFDN6 PE=1 SV=1	46	24	7	2.30479e+07	2.22025e+07	2.31244e+07	2.44658e+07	3.14599e+07	3.01038e+07	2.73516e+07	2.45139e+07	2.6808e+07	2.94802e+07	3.14599e+07	3.22266e+07	0.0156391	2.62245e+07	3.10556e+07	4.83111e+06
P08397	Porphobilinogen deaminase OS=Homo sapiens OX=9606 GN=HMBS PE=1 SV=2	45	53	10	2.41322e+07	2.53143e+07	2.10475e+07	2.52775e+07	3.18408e+07	3.10346e+07	2.86383e+07	2.79497e+07	2.44003e+07	3.04583e+07	3.18408e+07	3.3223e+07	0.0448842	2.69961e+07	3.18407e+07	4.84458e+06
Q96AC1	Fermitin family homolog 2 OS=Homo sapiens OX=9606 GN=FERMT2 PE=1 SV=1	34	51	14	1.91002e+07	1.87539e+07	1.63154e+07	2.13546e+07	2.6451e+07	2.30862e+07	2.26667e+07	2.07063e+07	1.89144e+07	2.57314e+07	2.6451e+07	2.47141e+07	0.0298548	2.07625e+07	2.56322e+07	4.86969e+06
Q9H444	Charged multivesicular body protein 4b OS=Homo sapiens OX=9606 GN=CHMP4B PE=1 SV=1	23	16	5	5.13268e+06	5.65313e+06	5752205	8.81447e+06	1.13591e+07	1.09797e+07	6.09108e+06	6.24164e+06	6.66851e+06	1.0621e+07	1.13591e+07	1.17539e+07	0.000939319	6.33374e+06	1.12447e+07	4.91094e+06
Q04446	1,4-alpha-glucan-branching enzyme OS=Homo sapiens OX=9606 GN=GBE1 PE=1 SV=3	29	54	13	1.20835e+07	1.00474e+07	1.15543e+07	1.31397e+07	1.96603e+07	1.74662e+07	1.43398e+07	1.10934e+07	1.33949e+07	1.58328e+07	1.96603e+07	1.86979e+07	0.0282326	1.29427e+07	1.80636e+07	5.12094e+06
O60306	RNA helicase aquarius OS=Homo sapiens OX=9606 GN=AQR PE=1 SV=4	31	107	26	1.59469e+07	1.47054e+07	1.2854e+07	1.70351e+07	2.21498e+07	2.15102e+07	1.89247e+07	1.62363e+07	1.49016e+07	2.05266e+07	2.21498e+07	2.30271e+07	0.0275962	1.66875e+07	2.19011e+07	5.21361e+06
P33552	Cyclin-dependent kinases regulatory subunit 2 OS=Homo sapiens OX=9606 GN=CKS2 PE=1 SV=1	52	19	3	3.17514e+06	5.83643e+06	3.08581e+06	7.74314e+06	9.05613e+06	1.04093e+07	3.76803e+06	6.44403e+06	3.57737e+06	9.33013e+06	9.05613e+06	1.11433e+07	0.0125711	4.59647e+06	9.84319e+06	5.24672e+06
Q9BXW7	Haloacid dehalogenase-like hydrolase domain-containing 5 OS=Homo sapiens OX=9606 GN=HDHD5 PE=1 SV=1	45	49	12	9.7763e+06	1.18974e+07	9.61467e+06	1.49665e+07	1.8813e+07	1.38709e+07	1.16018e+07	1.3136e+07	1.11463e+07	1.8034e+07	1.8813e+07	1.4849e+07	0.0313693	1.19613e+07	1.7232e+07	5.27064e+06
P60983	Glia maturation factor beta OS=Homo sapiens OX=9606 GN=GMFB PE=1 SV=2	43	16	3	2.74438e+06	2.18899e+06	3.11082e+06	6.83799e+06	8.03687e+06	8.32122e+06	3.25683e+06	2.41687e+06	3.60636e+06	8.23948e+06	8.03687e+06	8.908e+06	0.000422331	3.09335e+06	8.39478e+06	5.30143e+06
P31689	DnaJ homolog subfamily A member 1 OS=Homo sapiens OX=9606 GN=DNAJA1 PE=1 SV=2	47	56	13	2.39768e+07	2.36883e+07	2.05062e+07	2.8359e+07	3.04603e+07	2.82962e+07	2.84539e+07	2.61543e+07	2.37728e+07	3.41713e+07	3.04603e+07	3.02915e+07	0.0410539	2.6127e+07	3.1641e+07	5.51402e+06
Q9BPX3	Condensin complex subunit 3 OS=Homo sapiens OX=9606 GN=NCAPG PE=1 SV=1	31	95	24	2.11796e+07	2.50993e+07	2.3539e+07	2.56957e+07	3.1043e+07	3.31422e+07	2.51344e+07	2.77122e+07	2.72887e+07	3.09622e+07	3.1043e+07	3.54792e+07	0.0407368	2.67118e+07	3.24948e+07	5.78301e+06
Q9H4M9	EH domain-containing protein 1 OS=Homo sapiens OX=9606 GN=EHD1 PE=1 SV=2	60	99	20	2.34259e+07	2.32248e+07	2.3539e+07	2.575e+07	3.42844e+07	3.09092e+07	2.78002e+07	2.56426e+07	2.72886e+07	3.10276e+07	3.42844e+07	3.30888e+07	0.00959163	2.69105e+07	3.28003e+07	5.88981e+06
Q9BXJ9	N-alpha-acetyltransferase 15, NatA auxiliary subunit OS=Homo sapiens OX=9606 GN=NAA15 PE=1 SV=1	44	126	30	5.27288e+07	5.58391e+07	5.0534e+07	5.51727e+07	6.75359e+07	6.22496e+07	6.25747e+07	6.16522e+07	5.85839e+07	6.64807e+07	6.75359e+07	6.66392e+07	0.0314614	6.09369e+07	6.68852e+07	5.94833e+06
P63151	Serine/threonine-protein phosphatase 2A 55 kDa regulatory subunit B alpha isoform OS=Homo sapiens OX=9606 GN=PPP2R2A PE=1 SV=1	27	53	5	2.2606e+07	2.79462e+07	2.30243e+07	2.60702e+07	3.57346e+07	3.33027e+07	2.68272e+07	3.08555e+07	2.6692e+07	3.14135e+07	3.57346e+07	3.56511e+07	0.035981	2.81249e+07	3.42664e+07	6.14149e+06
Q15645	Pachytene checkpoint protein 2 homolog OS=Homo sapiens OX=9606 GN=TRIP13 PE=1 SV=2	44	66	15	1.5384e+07	1.85525e+07	1.50717e+07	2.0667e+07	2.45179e+07	2.35793e+07	1.82567e+07	2.04839e+07	1.74726e+07	2.49028e+07	2.45179e+07	2.5242e+07	0.0167876	1.87377e+07	2.48876e+07	6.14987e+06
P19525	Interferon-induced, double-stranded RNA-activated protein kinase OS=Homo sapiens OX=9606 GN=EIF2AK2 PE=1 SV=2	26	48	11	1.10105e+07	8.98417e+06	8.99048e+06	1.59431e+07	1.70145e+07	1.48108e+07	1.30665e+07	9.91946e+06	1.04226e+07	1.92107e+07	1.70145e+07	1.58553e+07	0.0108998	1.11362e+07	1.73601e+07	6.22394e+06
Q02388	Collagen alpha-1(VII) chain OS=Homo sapiens OX=9606 GN=COL7A1 PE=1 SV=2	14	73	22	5.52595e+07	6.13747e+07	5.84826e+07	6.02854e+07	7.24066e+07	7.01864e+07	6.5578e+07	6.7764e+07	6.77986e+07	7.26412e+07	7.24066e+07	7.51356e+07	0.00556655	6.70469e+07	7.33945e+07	6.34763e+06
Q96HE7	ERO1-like protein alpha OS=Homo sapiens OX=9606 GN=ERO1A PE=1 SV=2	49	72	17	2.82141e+07	35192400	3.10643e+07	3.37008e+07	4.43048e+07	3.98803e+07	3.34825e+07	3.88561e+07	3.60127e+07	4.0608e+07	4.43048e+07	4.26925e+07	0.0326903	3.61171e+07	4.25351e+07	6.41801e+06
P40818	Ubiquitin carboxyl-terminal hydrolase 8 OS=Homo sapiens OX=9606 GN=USP8 PE=1 SV=1	21	52	13	1.05755e+07	1.20908e+07	1.05548e+07	1.55741e+07	2.05795e+07	1.73419e+07	1.25503e+07	1.33495e+07	1.22362e+07	1.87661e+07	2.05795e+07	1.85648e+07	0.00277455	1.2712e+07	1.93035e+07	6.59149e+06
P51812	Ribosomal protein S6 kinase alpha-3 OS=Homo sapiens OX=9606 GN=RPS6KA3 PE=1 SV=1	43	97	16	2.89299e+07	3.53398e+07	3.2199e+07	3.39421e+07	4.73296e+07	4.08878e+07	3.43318e+07	3.90187e+07	3.73282e+07	4.08988e+07	4.73296e+07	4.3771e+07	0.0414597	3.68929e+07	4.39998e+07	7.10687e+06
Q9NTJ3	Structural maintenance of chromosomes protein 4 OS=Homo sapiens OX=9606 GN=SMC4 PE=1 SV=2	34	139	33	2.0417e+07	2.66753e+07	2.22697e+07	2.68745e+07	3.40818e+07	3.28055e+07	2.42294e+07	2.94523e+07	2.58171e+07	3.23826e+07	3.40818e+07	3.51188e+07	0.0242325	2.64996e+07	3.38611e+07	7.3615e+06
Q8N0W3	L-fucose kinase OS=Homo sapiens OX=9606 GN=FUK PE=2 SV=2	5	5	3	6.51893e+06	7.36498e+06	7.46769e+06	1.62772e+07	1.56672e+07	1.34926e+07	7.73619e+06	8.1317e+06	8.65726e+06	1.96132e+07	1.56672e+07	1.4444e+07	0.0297957	8.17505e+06	1.65748e+07	8.39975e+06
Q96TA2	ATP-dependent zinc metalloprotease YME1L1 OS=Homo sapiens OX=9606 GN=YME1L1 PE=1 SV=2	20	25	7	8.55651e+06	7.96974e+06	8.97128e+06	1.59232e+07	1.66792e+07	1.86576e+07	1.01542e+07	8.79942e+06	1.04004e+07	1.91867e+07	1.66792e+07	1.99733e+07	0.00444283	9.78468e+06	1.86131e+07	8.82838e+06
Q8N163	Cell cycle and apoptosis regulator protein 2 OS=Homo sapiens OX=9606 GN=CCAR2 PE=1 SV=2	45	102	24	3.75051e+07	4.0279e+07	3.55167e+07	4.10341e+07	5.55794e+07	4.85456e+07	4.45083e+07	4.44722e+07	4.11744e+07	4.94443e+07	5.55794e+07	5.19689e+07	0.0189256	4.3385e+07	5.23308e+07	8.94589e+06
Q9HC16	DNA dC->dU-editing enzyme APOBEC-3G OS=Homo sapiens OX=9606 GN=APOBEC3G PE=1 SV=1	3	5	1	60576544	57200048	58961140	62151892	80064992	70513552	7.18878e+07	6.31548e+07	6.83535e+07	7.48903e+07	80064992	7.54859e+07	0.0493806	6.77987e+07	7.68137e+07	9.01503e+06
Q00653	Nuclear factor NF-kappa-B p100 subunit OS=Homo sapiens OX=9606 GN=NFKB2 PE=1 SV=4	26	70	16	1.38707e+07	1.58796e+07	1.69576e+07	1.91498e+07	3.14867e+07	26662402	1.64607e+07	1.75328e+07	1.96588e+07	2.30747e+07	3.14867e+07	2.85425e+07	0.0437537	1.78841e+07	2.77013e+07	9.81721e+06
Q14683	Structural maintenance of chromosomes protein 1A OS=Homo sapiens OX=9606 GN=SMC1A PE=1 SV=2	37	162	38	4.47942e+07	5.26612e+07	4.54145e+07	5.11668e+07	6.72651e+07	6.03723e+07	5.31585e+07	5.81434e+07	5.26489e+07	6.16537e+07	6.72651e+07	6.46295e+07	0.014645	5.46503e+07	6.45161e+07	9.86587e+06
P22061	Protein-L-isoaspartate(D-aspartate) O-methyltransferase OS=Homo sapiens OX=9606 GN=PCMT1 PE=1 SV=4	55	70	10	5.09084e+07	4.80624e+07	4.6845e+07	5.32391e+07	6.92055e+07	6.30336e+07	6.04144e+07	5.30659e+07	5.43072e+07	6.41507e+07	6.92055e+07	6.74785e+07	0.0206407	5.59292e+07	6.69449e+07	1.10157e+07
P55735	Protein SEC13 homolog OS=Homo sapiens OX=9606 GN=SEC13 PE=1 SV=3	50	72	11	4.35313e+07	5.02445e+07	4.35168e+07	5.21819e+07	6.4992e+07	5.92896e+07	5.16597e+07	5.54751e+07	5.04489e+07	6.28768e+07	6.4992e+07	6.34705e+07	0.00910317	5.25279e+07	6.37798e+07	1.12519e+07
O75475	PC4 and SFRS1-interacting protein OS=Homo sapiens OX=9606 GN=PSIP1 PE=1 SV=1	26	51	10	1.6798e+07	2.14544e+07	1.85948e+07	3.00249e+07	3.14016e+07	3.0311e+07	1.99346e+07	2.36878e+07	2.15569e+07	3.61787e+07	3.14016e+07	3.24484e+07	0.00392485	2.17265e+07	3.33429e+07	1.16164e+07
P48444	Coatomer subunit delta OS=Homo sapiens OX=9606 GN=ARCN1 PE=1 SV=1	56	143	27	6.56964e+07	7.40525e+07	6.72792e+07	7.21363e+07	9.58188e+07	8.39459e+07	7.79637e+07	8.17616e+07	7.79966e+07	8.69211e+07	9.58188e+07	8.98654e+07	0.030139	7.92406e+07	9.08684e+07	1.16278e+07
P49720	Proteasome subunit beta type-3 OS=Homo sapiens OX=9606 GN=PSMB3 PE=1 SV=2	49	61	12	6.89753e+07	8.03856e+07	7.65911e+07	8.16647e+07	9.45654e+07	9.61145e+07	8.18548e+07	8.8754e+07	8.87918e+07	9.84023e+07	9.45654e+07	1.02892e+08	0.0219068	8.64669e+07	9.86199e+07	1.21531e+07
Q15029	116 kDa U5 small nuclear ribonucleoprotein component OS=Homo sapiens OX=9606 GN=EFTUD2 PE=1 SV=1	62	214	42	1.08034e+08	1.12099e+08	1.05031e+08	1.08951e+08	1.38935e+08	1.3195e+08	1.28207e+08	1.23769e+08	1.21762e+08	1.31281e+08	1.38935e+08	1.41255e+08	0.0319854	1.24579e+08	1.37157e+08	1.25774e+07
Q7L2H7	Eukaryotic translation initiation factor 3 subunit M OS=Homo sapiens OX=9606 GN=EIF3M PE=1 SV=1	45	78	15	9.01786e+07	9.9226e+07	8.99944e+07	9.80807e+07	1.24878e+08	1.08856e+08	1.07017e+08	1.09556e+08	1.0433e+08	1.18183e+08	1.24878e+08	1.16532e+08	0.0190534	1.06968e+08	1.19864e+08	1.28966e+07
Q9UNF1	Melanoma-associated antigen D2 OS=Homo sapiens OX=9606 GN=MAGED2 PE=1 SV=2	45	108	20	2.64705e+07	2.69346e+07	2.57843e+07	3.35174e+07	4.75123e+07	3.96594e+07	3.14132e+07	2.97386e+07	2.98917e+07	4.03869e+07	4.75123e+07	4.2456e+07	0.0199098	3.03478e+07	4.34517e+07	1.31039e+07
O14950	Myosin regulatory light chain 12B OS=Homo sapiens OX=9606 GN=MYL12B PE=1 SV=2	63	61	10	4.30234e+07	5.66348e+07	4.58476e+07	6.06131e+07	6.26078e+07	6.81884e+07	5.10571e+07	6.25307e+07	5.3151e+07	7.30361e+07	6.26078e+07	7.29968e+07	0.0477064	5.55796e+07	6.95469e+07	1.39673e+07
O00303	Eukaryotic translation initiation factor 3 subunit F OS=Homo sapiens OX=9606 GN=EIF3F PE=1 SV=1	53	100	13	6.44813e+07	6.48618e+07	6.75229e+07	6.96344e+07	9.29341e+07	8.83298e+07	7.65217e+07	7.16142e+07	7.82791e+07	8.39063e+07	9.29341e+07	9.45585e+07	0.0258359	7.54716e+07	9.04663e+07	1.49946e+07
P46063	ATP-dependent DNA helicase Q1 OS=Homo sapiens OX=9606 GN=RECQL PE=1 SV=3	59	189	32	5.41869e+07	6.8535e+07	6.45803e+07	7.39717e+07	8.79983e+07	8.07646e+07	6.4305e+07	7.56697e+07	7.48678e+07	8.91326e+07	8.79983e+07	8.64598e+07	0.0420913	7.16142e+07	8.78636e+07	1.62494e+07
P13693	Translationally-controlled tumor protein OS=Homo sapiens OX=9606 GN=TPT1 PE=1 SV=1	69	81	7	7.07874e+07	8.15853e+07	7.66151e+07	8.30379e+07	1.04811e+08	1.01513e+08	8.40053e+07	9.00787e+07	8.88196e+07	1.00057e+08	1.04811e+08	1.08671e+08	0.00696471	8.76345e+07	1.04513e+08	1.68784e+07
P05455	Lupus La protein OS=Homo sapiens OX=9606 GN=SSB PE=1 SV=2	54	101	22	7.61671e+07	7.64863e+07	6.88741e+07	8.23483e+07	9.78453e+07	1.01357e+08	9.03895e+07	8.44488e+07	7.98455e+07	9.92261e+07	9.78453e+07	1.08504e+08	0.0203323	8.48946e+07	1.01859e+08	1.69639e+07
P21266	Glutathione S-transferase Mu 3 OS=Homo sapiens OX=9606 GN=GSTM3 PE=1 SV=3	68	88	15	8.81658e+07	8.49296e+07	8.2146e+07	9.07095e+07	1.1948e+08	1.09832e+08	1.04629e+08	9.3771e+07	9.52315e+07	1.09301e+08	1.1948e+08	1.17577e+08	0.0192752	9.78771e+07	1.15453e+08	1.75756e+07
O60506	Heterogeneous nuclear ribonucleoprotein Q OS=Homo sapiens OX=9606 GN=SYNCRIP PE=1 SV=2	51	229	21	2.4682e+08	2.71491e+08	2.56612e+08	2.63927e+08	3.05632e+08	2.99592e+08	2.92908e+08	2.99755e+08	2.97489e+08	3.1802e+08	3.05632e+08	3.20718e+08	0.0437677	2.96717e+08	3.1479e+08	1.80725e+07
Q99436	Proteasome subunit beta type-7 OS=Homo sapiens OX=9606 GN=PSMB7 PE=1 SV=1	61	44	10	2.57195e+07	3.37494e+07	2.45172e+07	4.04227e+07	4.89525e+07	5.13724e+07	3.0522e+07	3.72628e+07	2.84227e+07	4.87075e+07	4.89525e+07	5.49949e+07	0.00604718	3.20692e+07	5.0885e+07	1.88158e+07
P17858	ATP-dependent 6-phosphofructokinase, liver type OS=Homo sapiens OX=9606 GN=PFKL PE=1 SV=6	48	159	20	4.30593e+07	5.0215e+07	5.2381e+07	6.02213e+07	7.59176e+07	7.18594e+07	5.10996e+07	5.54425e+07	6.07251e+07	7.2564e+07	7.59176e+07	7.69267e+07	0.00937883	5.57558e+07	7.51361e+07	1.93804e+07
Q9NP58	ATP-binding cassette sub-family B member 6, mitochondrial OS=Homo sapiens OX=9606 GN=ABCB6 PE=1 SV=1	28	49	14	3.61556e+07	3.40067e+07	4.78361e+07	5.87156e+07	6.7608e+07	5.56276e+07	4.29069e+07	3.75469e+07	5.54562e+07	7.07497e+07	6.7608e+07	5.95502e+07	0.0387284	4.53033e+07	6.59693e+07	2.0666e+07
P25205	DNA replication licensing factor MCM3 OS=Homo sapiens OX=9606 GN=MCM3 PE=1 SV=3	54	230	35	9.39258e+07	1.08671e+08	1.07716e+08	1.10468e+08	1.50388e+08	1.2952e+08	1.11464e+08	1.19984e+08	1.24875e+08	1.33109e+08	1.50388e+08	1.38653e+08	0.0297409	1.18775e+08	1.40717e+08	2.1942e+07
Q9UBQ0	Vacuolar protein sorting-associated protein 29 OS=Homo sapiens OX=9606 GN=VPS29 PE=1 SV=1	47	39	6	1.95366e+07	2.31704e+07	2.26675e+07	4.19795e+07	4.54952e+07	4.5606e+07	2.31846e+07	2.55825e+07	2.62784e+07	5.05834e+07	4.54952e+07	4.88219e+07	0.000511522	2.50152e+07	4.83002e+07	2.3285e+07
P42704	Leucine-rich PPR motif-containing protein, mitochondrial OS=Homo sapiens OX=9606 GN=LRPPRC PE=1 SV=3	56	369	62	1.92965e+08	2.02658e+08	1.78766e+08	2.00535e+08	2.54326e+08	2.23788e+08	2.28997e+08	2.23755e+08	2.07243e+08	2.41635e+08	2.54326e+08	2.39568e+08	0.0403686	2.19998e+08	2.45177e+08	2.51782e+07
Q58FF6	Putative heat shock protein HSP 90-beta 4 OS=Homo sapiens OX=9606 GN=HSP90AB4P PE=5 SV=1	11	35	1	17964144	21927880	14944135	39651820	48293292	48414780	2.13185e+07	2.42107e+07	1.73247e+07	4.77787e+07	48293292	5.18288e+07	0.000677534	2.09513e+07	4.93003e+07	2.8349e+07
O60664	Perilipin-3 OS=Homo sapiens OX=9606 GN=PLIN3 PE=1 SV=3	68	187	20	1.6411e+08	1.96396e+08	1.67413e+08	1.83865e+08	2.38375e+08	2.18466e+08	1.94754e+08	2.16842e+08	1.94081e+08	2.21549e+08	2.38375e+08	2.33871e+08	0.0377271	2.01892e+08	2.31265e+08	2.93727e+07
P49411	Elongation factor Tu, mitochondrial OS=Homo sapiens OX=9606 GN=TUFM PE=1 SV=2	69	154	24	1.18686e+08	1.4727e+08	1.31447e+08	1.43524e+08	1.9552e+08	1.73124e+08	1.40848e+08	1.62602e+08	1.52386e+08	1.7294e+08	1.9552e+08	1.85332e+08	0.0227426	1.51945e+08	1.84597e+08	3.26521e+07
Q09028	Histone-binding protein RBBP4 OS=Homo sapiens OX=9606 GN=RBBP4 PE=1 SV=3	73	120	13	1.2007e+08	1.4444e+08	1.45754e+08	1.43593e+08	1.94311e+08	1.88988e+08	1.4249e+08	1.59477e+08	1.68972e+08	1.73023e+08	1.94311e+08	2.02315e+08	0.0487601	1.5698e+08	1.89883e+08	3.29032e+07
P23246	Splicing factor, proline- and glutamine-rich OS=Homo sapiens OX=9606 GN=SFPQ PE=1 SV=2	47	205	23	3.41886e+08	3.72227e+08	3.65671e+08	3.70091e+08	4.56673e+08	4.08279e+08	4.05725e+08	4.10977e+08	4.23921e+08	4.45943e+08	4.56673e+08	4.37069e+08	0.0135896	4.13541e+08	4.46562e+08	3.30208e+07
P22102	Trifunctional purine biosynthetic protein adenosine-3 OS=Homo sapiens OX=9606 GN=GART PE=1 SV=1	61	242	40	1.54279e+08	1.77522e+08	1.71051e+08	1.91675e+08	2.29182e+08	2.10658e+08	1.83087e+08	1.96003e+08	1.98299e+08	2.3096e+08	2.29182e+08	2.25512e+08	0.0103987	1.92463e+08	2.28551e+08	3.60885e+07
Q96RP9	Elongation factor G, mitochondrial OS=Homo sapiens OX=9606 GN=GFM1 PE=1 SV=2	51	132	28	6.76325e+07	9.68337e+07	6.45697e+07	1.11841e+08	1.2039e+08	1.09226e+08	8.02613e+07	1.06914e+08	7.48554e+07	1.34764e+08	1.2039e+08	1.16928e+08	0.0453385	8.73437e+07	1.24028e+08	3.66838e+07
P68032	Actin, alpha cardiac muscle 1 OS=Homo sapiens OX=9606 GN=ACTC1 PE=1 SV=1	54	709	2	4.00674e+08	4.50424e+08	4.00684e+08	4.41277e+08	5.39725e+08	5.29526e+08	4.75491e+08	4.97315e+08	4.64511e+08	5.31719e+08	5.39725e+08	5.66867e+08	0.00975898	4.79106e+08	5.46104e+08	6.69977e+07
P60842	Eukaryotic initiation factor 4A-I OS=Homo sapiens OX=9606 GN=EIF4A1 PE=1 SV=1	67	341	13	6.03037e+08	5.91186e+08	5.73195e+08	6.11403e+08	7.63157e+08	719926383	7.15641e+08	6.5273e+08	6.64503e+08	7.36713e+08	7.63157e+08	7.70693e+08	0.0352075	6.77625e+08	7.56854e+08	7.92296e+07
P26641	Elongation factor 1-gamma OS=Homo sapiens OX=9606 GN=EEF1G PE=1 SV=3	69	322	27	4.31703e+08	5.08417e+08	5.0328e+08	5.93692e+08	6.96017e+08	6.36637e+08	5.12314e+08	5.61345e+08	5.83451e+08	7.15373e+08	6.96017e+08	6.81531e+08	0.00973643	5.5237e+08	6.9764e+08	1.4527e+08

## Sheet: downregulated
Accession	Description	Coverage [%]	# PSMs	# Unique Peptides	Abundance:NC1	Abundance:NC2	Abundance:NC3	Abundance:U3_ASO1	Abundance:U3_ASO2	Abundance:U3_ASO3	Abundances (Normalized):NC1	Abundances (Normalized):NC2	Abundances (Normalized):NC3	Abundances (Normalized):U3_ASO1	Abundances (Normalized):U3_ASO2	Abundances (Normalized):U3_ASO3	P value (t-test)	Average NC	Average U3	Difference value
Q01974	Tyrosine-protein kinase transmembrane receptor ROR2 OS=Homo sapiens OX=9606 GN=ROR2 PE=1 SV=2	2	2	1	449470	473390	438433	263854	300682	271086	533398	522672	508274	317932	300682	290202	3.94033e-05	521448	302939	-218509
Q3SY84	Keratin, type II cytoskeletal 71 OS=Homo sapiens OX=9606 GN=KRT71 PE=1 SV=3	3	13	1	14046271	14198324	14160898	8886263	11542475	10705473	1.66691e+07	1.56764e+07	1.64167e+07	1.07075e+07	11542475	1.14604e+07	0.000248572	1.62541e+07	1.12368e+07	-5.01726e+06
Q9HCK4	Roundabout homolog 2 OS=Homo sapiens OX=9606 GN=ROBO2 PE=1 SV=2	2	2	2	1.88151e+06	1.92976e+06	1.85996e+06	1.34211e+06	1.69884e+06	1.56522e+06	2.23284e+06	2.13065e+06	2.15624e+06	1.61718e+06	1.69884e+06	1.67559e+06	0.000273133	2.17325e+06	1.66387e+06	-509373
Q9UMX5	Neudesin OS=Homo sapiens OX=9606 GN=NENF PE=1 SV=1	43	35	6	6.68623e+06	7.45741e+06	6.83634e+06	5108685	6.43817e+06	6.10188e+06	7.93473e+06	8.23375e+06	7.92535e+06	6.15574e+06	6.43817e+06	6.53216e+06	0.000427821	8.03128e+06	6.37536e+06	-1.65592e+06
Q96EM0	Trans-3-hydroxy-L-proline dehydratase OS=Homo sapiens OX=9606 GN=L3HYPDH PE=1 SV=2	13	4	3	1.00313e+06	1.08679e+06	1.03999e+06	556460	685329	675566	1.19044e+06	1.19992e+06	1.20566e+06	670510	685329	723205	0.000434995	1.19867e+06	693014	-505659
Q8N129	Protein canopy homolog 4 OS=Homo sapiens OX=9606 GN=CNPY4 PE=2 SV=1	28	16	5	2.64249e+06	2.82096e+06	2.61667e+06	1.59809e+06	2.04809e+06	1.99894e+06	3.13591e+06	3.11463e+06	3.03349e+06	1.92562e+06	2.04809e+06	2.1399e+06	0.000675502	3.09468e+06	2.03787e+06	-1.05681e+06
Q8NBS9	Thioredoxin domain-containing protein 5 OS=Homo sapiens OX=9606 GN=TXNDC5 PE=1 SV=2	38	75	13	6.79085e+07	7.16129e+07	7.08621e+07	5.56853e+07	6.99199e+07	6.48024e+07	8.05888e+07	7.90681e+07	8.21502e+07	6.70983e+07	6.99199e+07	6.9372e+07	0.000682589	8.06024e+07	6.87967e+07	-1.18056e+07
Q9NTM9	Copper homeostasis protein cutC homolog OS=Homo sapiens OX=9606 GN=CUTC PE=1 SV=1	54	32	7	5.7806e+06	6.2772e+06	6.0911e+06	4830509	5.95184e+06	5.26859e+06	6.85999e+06	6.93068e+06	7.06139e+06	5.82055e+06	5.95184e+06	5.64011e+06	0.000943844	6.95069e+06	5.80416e+06	-1.14652e+06
A0PJW6	Transmembrane protein 223 OS=Homo sapiens OX=9606 GN=TMEM223 PE=1 SV=1	17	3	2	1.21886e+06	1.34543e+06	1.13889e+06	526975	721035	618113	1.44646e+06	1.48549e+06	1.32031e+06	634982	721035	661700	0.000955833	1.41742e+06	672572	-744848
P16455	Methylated-DNA--protein-cysteine methyltransferase OS=Homo sapiens OX=9606 GN=MGMT PE=1 SV=1	17	6	2	1.12711e+06	1.37753e+06	1.31172e+06	555209	768085	484304	1.33758e+06	1.52094e+06	1.52068e+06	669002	768085	518455	0.00118264	1.45973e+06	651847	-807882
Q7Z5L4	Spermatogenesis-associated protein 19, mitochondrial OS=Homo sapiens OX=9606 GN=SPATA19 PE=2 SV=2	8	1	1	234783	244463	218580	137820	191945	157460	278624	269912	253399	166067	191945	168564	0.00121583	267312	175525	-91786.4
O75828	Carbonyl reductase [NADPH] 3 OS=Homo sapiens OX=9606 GN=CBR3 PE=1 SV=3	46	68	7	4.96875e+06	5.64694e+06	4.98358e+06	3.85651e+06	4.43293e+06	4.42425e+06	5.89655e+06	6.23481e+06	5.77745e+06	4.64693e+06	4.43293e+06	4.73623e+06	0.00210024	5.9696e+06	4.60536e+06	-1.36424e+06
O15213	WD repeat-containing protein 46 OS=Homo sapiens OX=9606 GN=WDR46 PE=1 SV=3	5	6	2	803466	933543	793567	370506	601180	441003	953495	1.03073e+06	919980	446443	601180	472101	0.00222736	968067	506575	-461493
P47914	60S ribosomal protein L29 OS=Homo sapiens OX=9606 GN=RPL29 PE=1 SV=2	15	14	3	5.01855e+07	5.69215e+07	5.31729e+07	4.16499e+07	5.16059e+07	4.72257e+07	5.95564e+07	6.28472e+07	6.16432e+07	5.01862e+07	5.16059e+07	5.05558e+07	0.00299453	6.1349e+07	5.07826e+07	-1.05663e+07
Q9Y2S6	Translation machinery-associated protein 7 OS=Homo sapiens OX=9606 GN=TMA7 PE=1 SV=1	30	11	2	1.48565e+07	1.39798e+07	1.45843e+07	8.49505e+06	1.21712e+07	9.97954e+06	1.76305e+07	1.54351e+07	1.69076e+07	1.02362e+07	1.21712e+07	1.06833e+07	0.00306145	1.66578e+07	1.10302e+07	-5.62756e+06
A5D8V6	Vacuolar protein sorting-associated protein 37C OS=Homo sapiens OX=9606 GN=VPS37C PE=1 SV=2	3	3	1	475961	549926	543341	387947	418075	380215	564836	607175	629894	467459	418075	407026	0.0031068	600635	430853	-169782
Q96EC8	Protein YIPF6 OS=Homo sapiens OX=9606 GN=YIPF6 PE=1 SV=2	6	4	2	971958	1.07085e+06	1012372	820731	981418	864601	1.15345e+06	1.18233e+06	1.17364e+06	988944	981418	925569	0.00381658	1.16981e+06	965310	-204496
P08069	Insulin-like growth factor 1 receptor OS=Homo sapiens OX=9606 GN=IGF1R PE=1 SV=1	10	41	9	4.7407e+06	5.33616e+06	5.18392e+06	4.03275e+06	4.77601e+06	4.09365e+06	5.62592e+06	5.89167e+06	6.0097e+06	4.85928e+06	4.77601e+06	4.38231e+06	0.00399761	5.84243e+06	4.67254e+06	-1.16989e+06
P37108	Signal recognition particle 14 kDa protein OS=Homo sapiens OX=9606 GN=SRP14 PE=1 SV=2	55	39	7	3.94246e+07	4.43704e+07	3.72392e+07	2.60472e+07	2.98665e+07	2.68023e+07	4.67862e+07	4.89895e+07	4.31713e+07	3.13857e+07	2.98665e+07	2.86922e+07	0.00403618	4.63157e+07	2.99815e+07	-1.63342e+07
Q8IXB1	DnaJ homolog subfamily C member 10 OS=Homo sapiens OX=9606 GN=DNAJC10 PE=1 SV=2	25	31	11	7.22342e+06	6.71509e+06	6.18778e+06	3.98571e+06	4.50919e+06	3.42483e+06	8.57222e+06	7.41416e+06	7.17347e+06	4.80261e+06	4.50919e+06	3.66633e+06	0.00415819	7.71995e+06	4.32604e+06	-3.39391e+06
P62753	40S ribosomal protein S6 OS=Homo sapiens OX=9606 GN=RPS6 PE=1 SV=1	35	74	9	1.15485e+08	1.16104e+08	1.06015e+08	7.55704e+07	1.00143e+08	9.13216e+07	1.37049e+08	1.28191e+08	1.22903e+08	9.1059e+07	1.00143e+08	9.77613e+07	0.00428349	1.29381e+08	9.63211e+07	-3.30599e+07
O43707	Alpha-actinin-4 OS=Homo sapiens OX=9606 GN=ACTN4 PE=1 SV=2	76	656	42	1.08752e+09	1.172e+09	1.14031e+09	1.0136e+09	1.20794e+09	1.1464e+09	1.29059e+09	1.29401e+09	1.32195e+09	1.22135e+09	1.20794e+09	1.22724e+09	0.00434174	1.30218e+09	1.21884e+09	-8.33411e+07
Q8NFJ5	Retinoic acid-induced protein 3 OS=Homo sapiens OX=9606 GN=GPRC5A PE=1 SV=2	23	48	6	3.1736e+07	3.67292e+07	3.36036e+07	2.56646e+07	3.35625e+07	2.8622e+07	3.76619e+07	4.05528e+07	3.89565e+07	3.09247e+07	3.35625e+07	3.06404e+07	0.00434436	3.90571e+07	3.17092e+07	-7.34791e+06
Q9Y485	DmX-like protein 1 OS=Homo sapiens OX=9606 GN=DMXL1 PE=1 SV=3	0	3	1	7900074	7289124	7.56043e+06	4296828	6176353	5684941	9.37523e+06	8.04795e+06	8.76479e+06	5.17749e+06	6176353	6.08582e+06	0.00472608	8.72932e+06	5.81322e+06	-2.9161e+06
Q8IXQ6	Poly [ADP-ribose] polymerase 9 OS=Homo sapiens OX=9606 GN=PARP9 PE=1 SV=2	4	6	3	2.05828e+06	1.91704e+06	1.89249e+06	1.13088e+06	1.6353e+06	1.43386e+06	2.44262e+06	2.11661e+06	2.19396e+06	1.36266e+06	1.6353e+06	1.53497e+06	0.00485924	2.25106e+06	1.51098e+06	-740090
P53367	Arfaptin-1 OS=Homo sapiens OX=9606 GN=ARFIP1 PE=1 SV=2	33	29	7	3.21415e+06	3.35305e+06	3.54987e+06	2.34477e+06	2.82954e+06	2.84008e+06	3.81432e+06	3.70211e+06	4.11535e+06	2.82535e+06	2.82954e+06	3.04035e+06	0.00513699	3.87726e+06	2.89841e+06	-978853
Q9NYH9	U3 small nucleolar RNA-associated protein 6 homolog OS=Homo sapiens OX=9606 GN=UTP6 PE=2 SV=2	7	6	3	906652	1.07621e+06	751579	269650	510384	236249	1.07595e+06	1.18825e+06	871303	324916	510384	252908	0.00529911	1.04517e+06	362736	-682431
P63244	Receptor of activated protein C kinase 1 OS=Homo sapiens OX=9606 GN=RACK1 PE=1 SV=3	82	223	22	4.94882e+08	5.09138e+08	4.85428e+08	4.0479e+08	5.05016e+08	4.84326e+08	5.87289e+08	5.62141e+08	5.62756e+08	4.87754e+08	5.05016e+08	5.18479e+08	0.0053648	5.70729e+08	5.0375e+08	-6.69789e+07
Q9H488	GDP-fucose protein O-fucosyltransferase 1 OS=Homo sapiens OX=9606 GN=POFUT1 PE=1 SV=1	52	55	12	2.34319e+07	2.30094e+07	2.11776e+07	1.37833e+07	2.00043e+07	1.71966e+07	2.78072e+07	2.54048e+07	2.45512e+07	1.66082e+07	2.00043e+07	1.84092e+07	0.00539348	2.59211e+07	1.83406e+07	-7.58048e+06
Q9H0M0	NEDD4-like E3 ubiquitin-protein ligase WWP1 OS=Homo sapiens OX=9606 GN=WWP1 PE=1 SV=1	3	3	1	159666	203811	171481	88170		91433.2	189480	225028	198798	106241		97880.7	0.00547153	204435	102061	-102374
Q5UCC4	ER membrane protein complex subunit 10 OS=Homo sapiens OX=9606 GN=EMC10 PE=1 SV=1	11	11	2	3.44647e+06	3.86366e+06	3384972	2.91472e+06	3.32289e+06	3.07302e+06	4.09002e+06	4.26588e+06	3.92419e+06	3.51211e+06	3.32289e+06	3.28971e+06	0.00558814	4.09336e+06	3.3749e+06	-718458
Q5R3F8	Protein phosphatase 1 regulatory subunit 29 OS=Homo sapiens OX=9606 GN=ELFN2 PE=1 SV=1	1	1	1	7.91816e+06	8.31506e+06	7481197	4.738e+06	6.65966e+06	6418297	9.39669e+06	9.18069e+06	8.67293e+06	5.70908e+06	6.65966e+06	6.87089e+06	0.00587139	9.08344e+06	6.41321e+06	-2.67023e+06
Q9UBP6	tRNA (guanine-N(7)-)-methyltransferase OS=Homo sapiens OX=9606 GN=METTL1 PE=1 SV=1	30	26	5	3.96469e+06	4.27167e+06	4.5357e+06	2.40863e+06	2.79856e+06	2.65474e+06	4.70501e+06	4.71637e+06	5.25823e+06	2.90229e+06	2.79856e+06	2.84194e+06	0.0066856	4.8932e+06	2.8476e+06	-2.0456e+06
Q96DM3	Regulator of MON1-CCZ1 complex OS=Homo sapiens OX=9606 GN=RMC1 PE=1 SV=2	13	14	6	3.16532e+06	3.69099e+06	3409508	2.73539e+06	3.39227e+06	2880171	3.75638e+06	4.07524e+06	3.95263e+06	3.29603e+06	3.39227e+06	3.08327e+06	0.00674043	3.92808e+06	3.25719e+06	-670893
P13807	Glycogen [starch] synthase, muscle OS=Homo sapiens OX=9606 GN=GYS1 PE=1 SV=2	27	43	13	1.6014e+07	1.69043e+07	1.48264e+07	1.12472e+07	1.5385e+07	1.35217e+07	1.90042e+07	1.86641e+07	1.71882e+07	1.35524e+07	1.5385e+07	1.44752e+07	0.0077382	1.82855e+07	1.44709e+07	-3.81463e+06
Q9H2U1	ATP-dependent DNA/RNA helicase DHX36 OS=Homo sapiens OX=9606 GN=DHX36 PE=1 SV=2	31	65	20	2.08807e+07	2.22843e+07	1.89529e+07	1.20272e+07	1.31131e+07	1.64305e+07	2.47797e+07	2.46041e+07	2.1972e+07	1.44922e+07	1.31131e+07	1.75891e+07	0.00784725	2.37853e+07	1.50648e+07	-8.72047e+06
Q11206	CMP-N-acetylneuraminate-beta-galactosamide-alpha-2,3-sialyltransferase 4 OS=Homo sapiens OX=9606 GN=ST3GAL4 PE=2 SV=1	19	27	5	3.32061e+06	3.5939e+06	3.21927e+06	2.18119e+06	2.88755e+06	2.91389e+06	3.94065e+06	3.96803e+06	3.73208e+06	2.62824e+06	2.88755e+06	3.11936e+06	0.0080485	3.88026e+06	2.87838e+06	-1.00187e+06
Q8TBA6	Golgin subfamily A member 5 OS=Homo sapiens OX=9606 GN=GOLGA5 PE=1 SV=3	5	4	2	829183	752215	706552	272894	446586	523165	984014	830523	819103	328825	446586	560057	0.00810862	877880	445156	-432724
O60739	Eukaryotic translation initiation factor 1b OS=Homo sapiens OX=9606 GN=EIF1B PE=1 SV=2	66	26	3	1.46445e+06	1.45827e+06	1.43957e+06	1.17656e+06	1.45422e+06	1.29222e+06	1.7379e+06	1.61008e+06	1.66889e+06	1.4177e+06	1.45422e+06	1.38334e+06	0.00822117	1.67229e+06	1.41842e+06	-253865
P32320	Cytidine deaminase OS=Homo sapiens OX=9606 GN=CDA PE=1 SV=2	88	44	8	3.12276e+07	3.33912e+07	3.11512e+07	2.8925e+07	3.43759e+07	3.2556e+07	3.70587e+07	3.68674e+07	3.61135e+07	3.48533e+07	3.43759e+07	3.48517e+07	0.00823193	3.66799e+07	3.46936e+07	-1.98623e+06
O15400	Syntaxin-7 OS=Homo sapiens OX=9606 GN=STX7 PE=1 SV=4	34	30	6	4.81783e+06	5.82655e+06	5.60176e+06	3.9774e+06	4.42544e+06	4.04488e+06	5.71745e+06	6.43311e+06	6.4941e+06	4.79259e+06	4.42544e+06	4.33011e+06	0.00825854	6.21489e+06	4.51605e+06	-1.69884e+06
Q86VX2	COMM domain-containing protein 7 OS=Homo sapiens OX=9606 GN=COMMD7 PE=1 SV=2	18	4	2	1.75475e+06	1.84302e+06	1.8259e+06	527271	997470	513192	2.08241e+06	2.03488e+06	2.11676e+06	635339	997470	549381	0.00863567	2.07802e+06	727397	-1.35062e+06
Q99988	Growth/differentiation factor 15 OS=Homo sapiens OX=9606 GN=GDF15 PE=1 SV=3	10	3	2	487557	403739	417227	132750	153812	121981	578597	445770	483689	159958	153812	130582	0.00940464	502685	148118	-354568
P63220	40S ribosomal protein S21 OS=Homo sapiens OX=9606 GN=RPS21 PE=1 SV=1	64	59	6	6.67858e+07	7.07652e+07	6.87768e+07	5.79418e+07	6.88503e+07	6.79597e+07	7.92565e+07	7.81321e+07	7.97327e+07	6.98173e+07	6.88503e+07	7.2752e+07	0.0097864	7.90404e+07	7.04732e+07	-8.56721e+06
P62841	40S ribosomal protein S15 OS=Homo sapiens OX=9606 GN=RPS15 PE=1 SV=2	56	39	5	9.67278e+07	8.95176e+07	9.12795e+07	6.499e+07	8.49292e+07	6.70536e+07	1.14789e+08	9.88367e+07	1.0582e+08	7.831e+07	8.49292e+07	7.17819e+07	0.0101113	1.06482e+08	7.83404e+07	-2.81417e+07
Q9NX57	Ras-related protein Rab-20 OS=Homo sapiens OX=9606 GN=RAB20 PE=1 SV=1	21	10	4	1.18706e+06	1.41306e+06	1.32398e+06	778199	703094	524368	1.40871e+06	1.56017e+06	1.53489e+06	937695	703094	561345	0.0103577	1.50126e+06	734044	-767211
Q7L3T8	Probable proline--tRNA ligase, mitochondrial OS=Homo sapiens OX=9606 GN=PARS2 PE=1 SV=1	14	7	4	978247	974489	945655	762052	957201	926737	1.16091e+06	1.07594e+06	1.09629e+06	918239	957201	992087	0.0103878	1.11105e+06	955842	-155206
Q02742	Beta-1,3-galactosyl-O-glycosyl-glycoprotein beta-1,6-N-acetylglucosaminyltransferase OS=Homo sapiens OX=9606 GN=GCNT1 PE=1 SV=2	4	1	1	270481	321910	325175	186102	241895	227080	320987	355422	376974	224244	241895	243093	0.0115715	351128	236411	-114717
Q16854	Deoxyguanosine kinase, mitochondrial OS=Homo sapiens OX=9606 GN=DGUOK PE=1 SV=2	8	3	2	1.50219e+06	1421546	1.63564e+06	1.01803e+06	1.02433e+06	1.22046e+06	1.78269e+06	1.56953e+06	1.89619e+06	1.22668e+06	1.02433e+06	1.30652e+06	0.0119054	1.74947e+06	1.18584e+06	-563628
Q5PRF9	Protein Smaug homolog 2 OS=Homo sapiens OX=9606 GN=SAMD4B PE=1 SV=1	14	21	6	3.59639e+06	3.93008e+06	3.89883e+06	2.78489e+06	3.60061e+06	2.83839e+06	4.26793e+06	4.33921e+06	4.5199e+06	3.35567e+06	3.60061e+06	3.03855e+06	0.0120008	4.37568e+06	3.33161e+06	-1.04407e+06
P39019	40S ribosomal protein S19 OS=Homo sapiens OX=9606 GN=RPS19 PE=1 SV=2	32	44	6	9.5496e+07	9.3488e+07	9.20943e+07	72005460	89690214	85786810	1.13328e+08	1.0322e+08	1.06765e+08	8.67634e+07	89690214	9.18361e+07	0.0122892	1.07771e+08	8.94299e+07	-1.8341e+07
Q14696	LRP chaperone MESD OS=Homo sapiens OX=9606 GN=MESD PE=1 SV=2	45	21	6	6.3071e+06	7.32375e+06	6.68698e+06	4.6215e+06	6.01539e+06	6.15011e+06	7.4848e+06	8.08618e+06	7.7522e+06	5.5687e+06	6.01539e+06	6.58379e+06	0.0124395	7.77439e+06	6.05596e+06	-1.71843e+06
P30084	Enoyl-CoA hydratase, mitochondrial OS=Homo sapiens OX=9606 GN=ECHS1 PE=1 SV=4	59	85	12	7.07283e+07	8.05517e+07	7.82488e+07	5.93035e+07	7.79339e+07	64519688	8.39352e+07	8.89374e+07	9.07136e+07	7.14581e+07	7.79339e+07	6.90694e+07	0.0124886	8.78621e+07	7.28205e+07	-1.50416e+07
Q9UQ53	Alpha-1,3-mannosyl-glycoprotein 4-beta-N-acetylglucosaminyltransferase B OS=Homo sapiens OX=9606 GN=MGAT4B PE=1 SV=1	2	2	1	299508	363774	331277	186226	206154	267009	355435	401644	384049	224394	206154	285838	0.0128553	380376	238795	-141580
P62263	40S ribosomal protein S14 OS=Homo sapiens OX=9606 GN=RPS14 PE=1 SV=3	68	57	11	9.6614e+07	9.91739e+07	9.69021e+07	7.82157e+07	1.02703e+08	9.15406e+07	1.14654e+08	1.09498e+08	1.12338e+08	9.42464e+07	1.02703e+08	9.79957e+07	0.0134505	1.12164e+08	9.83149e+07	-1.38487e+07
Q5T160	Probable arginine--tRNA ligase, mitochondrial OS=Homo sapiens OX=9606 GN=RARS2 PE=1 SV=1	4	8	2	1.52473e+06	1.80189e+06	1.42883e+06	961655	1.31679e+06	1.26201e+06	1.80944e+06	1.98948e+06	1.65644e+06	1.15875e+06	1.31679e+06	1.351e+06	0.0135161	1.81845e+06	1.27552e+06	-542934
Q96G23	Ceramide synthase 2 OS=Homo sapiens OX=9606 GN=CERS2 PE=1 SV=1	22	47	7	2.0106e+07	2.21735e+07	2.01506e+07	1.87496e+07	2.19285e+07	2.01318e+07	2.38603e+07	2.44818e+07	2.33605e+07	2.25924e+07	2.19285e+07	2.15514e+07	0.0135926	2.39009e+07	2.20241e+07	-1.87678e+06
Q9C0D9	Ethanolaminephosphotransferase 1 OS=Homo sapiens OX=9606 GN=SELENOI PE=1 SV=3	9	10	2	2713426	2554087	2.54518e+06	1.60083e+06	2.4387e+06	1.86783e+06	3.2201e+06	2.81998e+06	2.95062e+06	1.92892e+06	2.4387e+06	1.99954e+06	0.0139342	2.9969e+06	2.12239e+06	-874509
Q8WYA6	Beta-catenin-like protein 1 OS=Homo sapiens OX=9606 GN=CTNNBL1 PE=1 SV=1	17	43	8	1.17285e+07	1.16506e+07	1.19424e+07	9.32387e+06	1.19344e+07	1.11145e+07	1.39185e+07	1.28634e+07	1.38448e+07	1.12348e+07	1.19344e+07	1.18982e+07	0.0144369	1.35422e+07	1.16892e+07	-1.85305e+06
Q92506	Estradiol 17-beta-dehydrogenase 8 OS=Homo sapiens OX=9606 GN=HSD17B8 PE=1 SV=2	20	14	4	3.26569e+06	3.26688e+06	3.25471e+06	2.73727e+06	3.45069e+06	3.03649e+06	3.87548e+06	3.60697e+06	3.77317e+06	3.29829e+06	3.45069e+06	3.25061e+06	0.0151716	3.75187e+06	3.3332e+06	-418675
P04062	Glucosylceramidase OS=Homo sapiens OX=9606 GN=GBA PE=1 SV=3	50	78	17	4.98664e+07	5.11339e+07	4.73679e+07	4.31494e+07	4.80159e+07	4.43966e+07	5.91778e+07	5.64571e+07	5.49134e+07	5.19931e+07	4.80159e+07	4.75273e+07	0.0157238	5.68494e+07	4.91788e+07	-7.67066e+06
Q02878	60S ribosomal protein L6 OS=Homo sapiens OX=9606 GN=RPL6 PE=1 SV=3	44	118	16	2.64077e+08	2.695e+08	2.62241e+08	2.35594e+08	2.73778e+08	2.65975e+08	3.13388e+08	2.97556e+08	3.04015e+08	2.8388e+08	2.73778e+08	2.8473e+08	0.0159696	3.04986e+08	2.80796e+08	-2.41899e+07
Q92759	General transcription factor IIH subunit 4 OS=Homo sapiens OX=9606 GN=GTF2H4 PE=1 SV=1	7	4	2	1.44799e+06	1.35075e+06	1.37285e+06	982970	893777	733858	1.71837e+06	1.49137e+06	1.59154e+06	1.18444e+06	893777	785607	0.0162781	1.60043e+06	954606	-645820
P13667	Protein disulfide-isomerase A4 OS=Homo sapiens OX=9606 GN=PDIA4 PE=1 SV=2	52	296	36	2.16224e+08	2.52781e+08	2.33145e+08	1.95674e+08	2.22577e+08	2.26818e+08	2.56599e+08	2.79096e+08	2.70285e+08	2.35779e+08	2.22577e+08	2.42812e+08	0.0170544	2.6866e+08	2.33723e+08	-3.49373e+07
P50914	60S ribosomal protein L14 OS=Homo sapiens OX=9606 GN=RPL14 PE=1 SV=4	21	46	4	9.31365e+07	9.24183e+07	8.68564e+07	7.09442e+07	8.9956e+07	7.13714e+07	1.10528e+08	1.02039e+08	1.00692e+08	8.54846e+07	8.9956e+07	7.64043e+07	0.0173178	1.0442e+08	8.39483e+07	-2.04714e+07
P48163	NADP-dependent malic enzyme OS=Homo sapiens OX=9606 GN=ME1 PE=1 SV=1	38	44	11	1.16665e+07	11763666	1.2664e+07	9.85392e+06	1.11602e+07	9.41658e+06	1.38449e+07	1.29883e+07	1.46814e+07	1.18735e+07	1.11602e+07	1.00806e+07	0.0173981	1.38382e+07	1.10381e+07	-2.80009e+06
O60493	Sorting nexin-3 OS=Homo sapiens OX=9606 GN=SNX3 PE=1 SV=3	36	23	3	4.32469e+06	4.14864e+06	4305886	3.3364e+06	4.11284e+06	3.59187e+06	5.13222e+06	4.58053e+06	4.9918e+06	4.02022e+06	4.11284e+06	3.84516e+06	0.017655	4.90152e+06	3.99274e+06	-908780
P04080	Cystatin-B OS=Homo sapiens OX=9606 GN=CSTB PE=1 SV=2	70	37	4	131104466	1.32586e+08	1.37965e+08	1.10826e+08	1.32971e+08	1.1963e+08	1.55585e+08	1.46389e+08	1.59942e+08	1.3354e+08	1.32971e+08	1.28065e+08	0.0177906	1.53972e+08	1.31525e+08	-2.24467e+07
Q7KYR7	Butyrophilin subfamily 2 member A1 OS=Homo sapiens OX=9606 GN=BTN2A1 PE=1 SV=3	4	6	1	360111	434082	417825	254383	342013	361692	427353	479271	484383	306521	342013	387198	0.0180628	463669	345244	-118425
Q9Y5U9	Immediate early response 3-interacting protein 1 OS=Homo sapiens OX=9606 GN=IER3IP1 PE=1 SV=1	24	5	1	1.82322e+06	2.24362e+06	1.9551e+06	1.63813e+06	1.7165e+06	1544821	2.16367e+06	2.47719e+06	2.26654e+06	1.97388e+06	1.7165e+06	1.65376e+06	0.0180744	2.30247e+06	1.78138e+06	-521086
Q9BXF6	Rab11 family-interacting protein 5 OS=Homo sapiens OX=9606 GN=RAB11FIP5 PE=1 SV=1	21	31	8	3.50059e+06	3.60568e+06	3.43102e+06	3.16838e+06	3.73404e+06	3.37472e+06	4.15425e+06	3.98105e+06	3.97758e+06	3.81775e+06	3.73404e+06	3.61269e+06	0.0192257	4.03762e+06	3.72149e+06	-316129
Q9Y5U8	Mitochondrial pyruvate carrier 1 OS=Homo sapiens OX=9606 GN=MPC1 PE=1 SV=1	57	18	4	1.75613e+07	1.88923e+07	1.64317e+07	1.48825e+07	1.66182e+07	1.44625e+07	2.08405e+07	2.0859e+07	1.90492e+07	1.79327e+07	1.66182e+07	1.54823e+07	0.0192565	2.02496e+07	1.66777e+07	-3.57182e+06
P41236	Protein phosphatase inhibitor 2 OS=Homo sapiens OX=9606 GN=PPP1R2 PE=1 SV=2	23	24	4	1.1876e+07	1.21384e+07	1.26225e+07	1.01979e+07	1.17994e+07	1.14096e+07	1.40935e+07	1.3402e+07	1.46333e+07	1.2288e+07	1.17994e+07	1.22141e+07	0.0194819	1.40429e+07	1.21005e+07	-1.94244e+06
Q9BVX2	Transmembrane protein 106C OS=Homo sapiens OX=9606 GN=TMEM106C PE=1 SV=1	13	2	1	1.44885e+06	1.52204e+06	1.55763e+06	1304979	1.38116e+06	1.35393e+06	1.71938e+06	1.68049e+06	1.80575e+06	1.57244e+06	1.38116e+06	1.4494e+06	0.0214894	1.73521e+06	1.46767e+06	-267543
Q96J84	Kin of IRRE-like protein 1 OS=Homo sapiens OX=9606 GN=KIRREL1 PE=1 SV=2	17	22	7	1.96751e+06	2.53505e+06	2.33171e+06	1.77497e+06	1.62564e+06	1.57184e+06	2.33489e+06	2.79896e+06	2.70315e+06	2.13877e+06	1.62564e+06	1.68268e+06	0.0215421	2.61233e+06	1.8157e+06	-796636
P60866	40S ribosomal protein S20 OS=Homo sapiens OX=9606 GN=RPS20 PE=1 SV=1	23	27	3	67614008	6.93537e+07	6.84436e+07	6.22738e+07	7.3286e+07	6.71913e+07	8.02393e+07	7.65737e+07	7.93465e+07	7.50371e+07	7.3286e+07	7.19294e+07	0.0218983	7.87198e+07	7.34175e+07	-5.3023e+06
Q9H7D0	Dedicator of cytokinesis protein 5 OS=Homo sapiens OX=9606 GN=DOCK5 PE=1 SV=3	11	46	14	7.10173e+06	8.00499e+06	7.8368e+06	6.47548e+06	7.70163e+06	7.54209e+06	8.42781e+06	8.83834e+06	9.08518e+06	7.80267e+06	7.70163e+06	8.07392e+06	0.0219786	8.78377e+06	7.85941e+06	-924367
Q15392	Delta(24)-sterol reductase OS=Homo sapiens OX=9606 GN=DHCR24 PE=1 SV=2	39	70	14	7.89494e+07	7.41159e+07	7.11312e+07	6.12502e+07	6.14208e+07	5.87284e+07	9.36913e+07	8.18316e+07	8.24622e+07	7.38038e+07	6.14208e+07	6.28696e+07	0.0220183	8.5995e+07	6.60314e+07	-1.99636e+07
Q9Y6K5	2'-5'-oligoadenylate synthase 3 OS=Homo sapiens OX=9606 GN=OAS3 PE=1 SV=3	32	89	21	3.4444e+07	3.40787e+07	3.61763e+07	2.97255e+07	3.29856e+07	2.90681e+07	4.08756e+07	3.76264e+07	4.19391e+07	3.58179e+07	3.29856e+07	3.11178e+07	0.0222515	4.0147e+07	3.33071e+07	-6.83991e+06
P41567	Eukaryotic translation initiation factor 1 OS=Homo sapiens OX=9606 GN=EIF1 PE=1 SV=1	66	40	4	1.57889e+07	1.41085e+07	1.51483e+07	1.06877e+07	1.18883e+07	1.25918e+07	1.87371e+07	1.55772e+07	1.75614e+07	1.28782e+07	1.18883e+07	1.34798e+07	0.0224909	1.72919e+07	1.27488e+07	-4.54314e+06
O00308	NEDD4-like E3 ubiquitin-protein ligase WWP2 OS=Homo sapiens OX=9606 GN=WWP2 PE=1 SV=2	5	14	3	1.18024e+06	1.6104e+06	1.16838e+06	643491	747050	620574	1.40062e+06	1.77805e+06	1.35449e+06	775378	747050	664334	0.0228124	1.51106e+06	728921	-782136
P53801	Pituitary tumor-transforming gene 1 protein-interacting protein OS=Homo sapiens OX=9606 GN=PTTG1IP PE=1 SV=1	17	11	2	5.09641e+06	5.83397e+06	5761982	4.81612e+06	5.164e+06	5.00271e+06	6.04804e+06	6.4413e+06	6.67985e+06	5.8032e+06	5.164e+06	5.35548e+06	0.0229644	6.38973e+06	5.4409e+06	-948834
Q07065	Cytoskeleton-associated protein 4 OS=Homo sapiens OX=9606 GN=CKAP4 PE=1 SV=2	55	119	24	6.32597e+07	6.7446e+07	5.94922e+07	5.44867e+07	5.73751e+07	5.75511e+07	7.5072e+07	7.44674e+07	6.89691e+07	6.56541e+07	5.73751e+07	6.16094e+07	0.0230492	7.28361e+07	6.15462e+07	-1.12899e+07
O95989	Diphosphoinositol polyphosphate phosphohydrolase 1 OS=Homo sapiens OX=9606 GN=NUDT3 PE=1 SV=1	10	7	1	1.73349e+06	1.83184e+06	2.04831e+06	1.22704e+06	1.70935e+06	1.58882e+06	2.05718e+06	2.02254e+06	2.3746e+06	1.47853e+06	1.70935e+06	1.70085e+06	0.0231218	2.15144e+06	1.62958e+06	-521864
Q9UL45	Biogenesis of lysosome-related organelles complex 1 subunit 6 OS=Homo sapiens OX=9606 GN=BLOC1S6 PE=1 SV=1	11	2	1	333534	311718	306348	155267	143676	242940	395813	344169	355149	187090	143676	260071	0.0234769	365044	196946	-168098
P46781	40S ribosomal protein S9 OS=Homo sapiens OX=9606 GN=RPS9 PE=1 SV=3	26	60	8	1.80682e+08	1.66488e+08	1.64236e+08	1.18163e+08	1.68294e+08	1.31969e+08	2.1442e+08	1.8382e+08	1.90399e+08	1.42382e+08	1.68294e+08	1.41275e+08	0.0238331	1.96213e+08	1.5065e+08	-4.55628e+07
Q92609	TBC1 domain family member 5 OS=Homo sapiens OX=9606 GN=TBC1D5 PE=1 SV=1	7	11	3	1.19617e+06	1.28106e+06	1.37721e+06	935788	1.27095e+06	1.1247e+06	1.41953e+06	1.41442e+06	1.5966e+06	1.12758e+06	1.27095e+06	1.20401e+06	0.0238338	1.47685e+06	1.20085e+06	-276005
Q969Q5	Ras-related protein Rab-24 OS=Homo sapiens OX=9606 GN=RAB24 PE=1 SV=1	15	8	2	1062439	959011	955795	785047	853486	715456	1.26082e+06	1.05885e+06	1.10805e+06	945947	853486	765907	0.0238357	1.14257e+06	855113	-287461
P08865	40S ribosomal protein SA OS=Homo sapiens OX=9606 GN=RPSA PE=1 SV=4	56	139	14	4.7902e+08	4.75093e+08	5.02491e+08	3.80892e+08	4.71984e+08	4.69873e+08	5.68465e+08	5.24552e+08	5.82536e+08	4.58958e+08	4.71984e+08	5.03006e+08	0.0239796	5.58518e+08	4.77983e+08	-8.0535e+07
P05534	HLA class I histocompatibility antigen, A-24 alpha chain OS=Homo sapiens OX=9606 GN=HLA-A PE=1 SV=2	41	130	1	6.43016e+07	6.69696e+07	59311224	4.19854e+07	4.16115e+07	2.7216e+07	7.63084e+07	7.39414e+07	6.87593e+07	5.05905e+07	4.16115e+07	2.91352e+07	0.0241562	7.3003e+07	4.04457e+07	-3.25573e+07
P33121	Long-chain-fatty-acid--CoA ligase 1 OS=Homo sapiens OX=9606 GN=ACSL1 PE=1 SV=1	11	20	6	4845145	5338861	4.80515e+06	4.28881e+06	5.21087e+06	4.81988e+06	5.74986e+06	5.89466e+06	5.57059e+06	5.16782e+06	5.21087e+06	5.15976e+06	0.0243181	5.73837e+06	5.17948e+06	-558889
Q969J3	BLOC-1-related complex subunit 5 OS=Homo sapiens OX=9606 GN=BORCS5 PE=1 SV=1	28	8	4	2.56533e+06	2.82458e+06	2.64594e+06	2.24093e+06	2.40394e+06	2.44967e+06	3.04435e+06	3.11863e+06	3.06743e+06	2.70022e+06	2.40394e+06	2.62241e+06	0.0243932	3.0768e+06	2.57552e+06	-501280
O75340	Programmed cell death protein 6 OS=Homo sapiens OX=9606 GN=PDCD6 PE=1 SV=1	51	59	8	6.5447e+07	6.94307e+07	6.95286e+07	5.98331e+07	7.38166e+07	6.4344e+07	7.76677e+07	7.66587e+07	8.06043e+07	7.20962e+07	7.38166e+07	6.88813e+07	0.0244606	7.83102e+07	7.1598e+07	-6.71222e+06
Q9BXB5	Oxysterol-binding protein-related protein 10 OS=Homo sapiens OX=9606 GN=OSBPL10 PE=1 SV=2	35	58	15	1.41503e+07	1.62597e+07	1.40129e+07	1.27846e+07	1.43032e+07	1.34415e+07	1.67925e+07	1.79524e+07	1.62451e+07	1.54048e+07	1.43032e+07	1.43894e+07	0.0245165	1.69967e+07	1.46991e+07	-2.29755e+06
O95551	Tyrosyl-DNA phosphodiesterase 2 OS=Homo sapiens OX=9606 GN=TDP2 PE=1 SV=1	8	7	2	1.62568e+06	1.46639e+06	1.81208e+06	850602	1091703	1.06404e+06	1.92923e+06	1.61905e+06	2.10073e+06	1.02494e+06	1091703	1.13907e+06	0.024795	1.88301e+06	1.08524e+06	-797769
A8MXV4	Nucleoside diphosphate-linked moiety X motif 19 OS=Homo sapiens OX=9606 GN=NUDT19 PE=1 SV=1	6	11	2	1.91298e+06	1.81033e+06	1.8176e+06	1529942	1.76527e+06	1.46325e+06	2.27019e+06	1.99879e+06	2.10714e+06	1.84351e+06	1.76527e+06	1.56643e+06	0.0248018	2.12537e+06	1.72507e+06	-400300
P14625	Endoplasmin OS=Homo sapiens OX=9606 GN=HSP90B1 PE=1 SV=1	49	313	36	4.36073e+08	4.90622e+08	4.33352e+08	3.92472e+08	4.44793e+08	447783617	5.175e+08	5.41698e+08	5.02383e+08	4.72911e+08	4.44793e+08	4.7936e+08	0.024841	5.20527e+08	4.65688e+08	-5.48391e+07
O95260	Arginyl-tRNA--protein transferase 1 OS=Homo sapiens OX=9606 GN=ATE1 PE=1 SV=2	6	4	1	425554	450522	420968	364241	392824	404085	505016	497423	488027	438894	392824	432579	0.0249269	496822	421432	-75389.9
Q7Z4H8	KDEL motif-containing protein 2 OS=Homo sapiens OX=9606 GN=KDELC2 PE=1 SV=2	36	44	13	1.37679e+07	1.28409e+07	1.21044e+07	9.25781e+06	1.2019e+07	1.00737e+07	1.63387e+07	1.41777e+07	1.40325e+07	1.11552e+07	1.2019e+07	1.07841e+07	0.0253613	1.48497e+07	1.13194e+07	-3.53023e+06
Q9Y3C1	Nucleolar protein 16 OS=Homo sapiens OX=9606 GN=NOP16 PE=1 SV=2	39	24	6	5.14133e+06	5.15256e+06	4.18796e+06	3.25921e+06	2.85172e+06	3.88698e+06	6.10136e+06	5.68896e+06	4.85509e+06	3.9272e+06	2.85172e+06	4.16107e+06	0.0254848	5.54847e+06	3.64666e+06	-1.90181e+06
Q8WTS6	Histone-lysine N-methyltransferase SETD7 OS=Homo sapiens OX=9606 GN=SETD7 PE=1 SV=1	34	18	7	6.17863e+06	6.04688e+06	6.69696e+06	4.81896e+06	6.25024e+06	4.91464e+06	7.33235e+06	6.67638e+06	7.76376e+06	5.80663e+06	6.25024e+06	5.2612e+06	0.025692	7.25749e+06	5.77269e+06	-1.4848e+06
P62888	60S ribosomal protein L30 OS=Homo sapiens OX=9606 GN=RPL30 PE=1 SV=2	58	61	7	1.52318e+08	1.45033e+08	1.43136e+08	1.1057e+08	1.4122e+08	1.39616e+08	1.8076e+08	1.60131e+08	1.65937e+08	1.33232e+08	1.4122e+08	1.49461e+08	0.0259908	1.68942e+08	1.41304e+08	-2.76383e+07
Q9NX46	Poly(ADP-ribose) glycohydrolase ARH3 OS=Homo sapiens OX=9606 GN=ADPRHL2 PE=1 SV=1	40	38	8	5.43261e+06	5.1759e+06	5.03469e+06	4.12008e+06	5.26181e+06	4.20603e+06	6.44702e+06	5.71473e+06	5.8367e+06	4.96451e+06	5.26181e+06	4.50263e+06	0.0262073	5.99948e+06	4.90965e+06	-1.08983e+06
Q9BV38	WD repeat-containing protein 18 OS=Homo sapiens OX=9606 GN=WDR18 PE=1 SV=2	34	36	8	1.10586e+07	1.35418e+07	1.21412e+07	9.21249e+06	1.1372e+07	1.09998e+07	1.31236e+07	1.49516e+07	1.40753e+07	1.11006e+07	1.1372e+07	1.17755e+07	0.0264219	1.40502e+07	1.14161e+07	-2.6341e+06
Q04721	Neurogenic locus notch homolog protein 2 OS=Homo sapiens OX=9606 GN=NOTCH2 PE=1 SV=3	16	89	20	1.12373e+07	1.35749e+07	1.14799e+07	1.00796e+07	1.02032e+07	9.28386e+06	1.33356e+07	1.49881e+07	1.33086e+07	1.21454e+07	1.02032e+07	9.93852e+06	0.0269295	1.38774e+07	1.07624e+07	-3.11506e+06
Q02809	Procollagen-lysine,2-oxoglutarate 5-dioxygenase 1 OS=Homo sapiens OX=9606 GN=PLOD1 PE=1 SV=2	46	115	23	3.74409e+07	3.79283e+07	3.65546e+07	2.81439e+07	3.84151e+07	3.51994e+07	4.44321e+07	4.18768e+07	4.23776e+07	3.39121e+07	3.84151e+07	3.76815e+07	0.0276123	4.28955e+07	3.66696e+07	-6.2259e+06
Q6UW63	KDEL motif-containing protein 1 OS=Homo sapiens OX=9606 GN=KDELC1 PE=1 SV=1	23	30	8	3.82554e+06	3.4131e+06	3.13963e+06	2.19992e+06	2.78148e+06	2.26054e+06	4.53987e+06	3.76842e+06	3.63976e+06	2.65081e+06	2.78148e+06	2.41995e+06	0.0279384	3.98268e+06	2.61741e+06	-1.36527e+06
Q14692	Ribosome biogenesis protein BMS1 homolog OS=Homo sapiens OX=9606 GN=BMS1 PE=1 SV=1	4	12	5	2.43325e+06	1.9587e+06	1.929e+06	1.16098e+06	1.73501e+06	998859	2.88761e+06	2.1626e+06	2.23628e+06	1.39892e+06	1.73501e+06	1.06929e+06	0.0279987	2.42883e+06	1.40108e+06	-1.02775e+06
Q969V4	Tektin-1 OS=Homo sapiens OX=9606 GN=TEKT1 PE=1 SV=1	3	1	1	5.85696e+06	4714729	3.53605e+06	2.03197e+06	1978034	831890	6.95061e+06	5.20555e+06	4.09933e+06	2.44843e+06	1978034	890551	0.0289192	5.4185e+06	1.77234e+06	-3.64616e+06
Q5J8M3	ER membrane protein complex subunit 4 OS=Homo sapiens OX=9606 GN=EMC4 PE=1 SV=2	20	8	2	5.26629e+06	5.36231e+06	5.65732e+06	4.73383e+06	5008424	4949407	6.24965e+06	5.92054e+06	6.55851e+06	5.70405e+06	5008424	5.29842e+06	0.0298438	6.2429e+06	5.33697e+06	-905934
O43808	Peroxisomal membrane protein PMP34 OS=Homo sapiens OX=9606 GN=SLC25A17 PE=1 SV=1	13	14	3	5.46351e+07	5.54613e+07	5.54031e+07	4.54883e+07	5.35279e+07	5.54355e+07	6.48369e+07	6.1235e+07	6.42287e+07	5.48114e+07	5.35279e+07	5.93446e+07	0.0299637	6.34335e+07	5.58946e+07	-7.53888e+06
Q99470	Stromal cell-derived factor 2 OS=Homo sapiens OX=9606 GN=SDF2 PE=1 SV=2	36	17	4	3.3424e+06	4.17837e+06	4.07915e+06	2.72664e+06	3.16032e+06	2.91992e+06	3.96651e+06	4.61336e+06	4.72895e+06	3.28548e+06	3.16032e+06	3.12582e+06	0.0301722	4.43627e+06	3.19054e+06	-1.24573e+06
Q9Y2Q5	Ragulator complex protein LAMTOR2 OS=Homo sapiens OX=9606 GN=LAMTOR2 PE=1 SV=1	76	32	6	6.66961e+07	6.58545e+07	6.19567e+07	4.40632e+07	6.55591e+07	5.51899e+07	7.91501e+07	7.27102e+07	7.18262e+07	5.30942e+07	6.55591e+07	5.90817e+07	0.0302222	7.45622e+07	5.9245e+07	-1.53172e+07
Q7Z6K5	Arpin OS=Homo sapiens OX=9606 GN=ARPIN PE=1 SV=1	23	16	3	2.38828e+06	2733891	2.80671e+06	2.11499e+06	2.2444e+06	2.46654e+06	2.83424e+06	3.0185e+06	3.25381e+06	2.54847e+06	2.2444e+06	2.64048e+06	0.0307559	3.03552e+06	2.47778e+06	-557736
Q9P258	Protein RCC2 OS=Homo sapiens OX=9606 GN=RCC2 PE=1 SV=2	70	160	28	1.10592e+08	1.19506e+08	1.15316e+08	1.0691e+08	1.2561e+08	1.15783e+08	1.31243e+08	1.31947e+08	1.33685e+08	1.28822e+08	1.2561e+08	1.23948e+08	0.0317215	1.32292e+08	1.26127e+08	-6.16531e+06
O43708	Maleylacetoacetate isomerase OS=Homo sapiens OX=9606 GN=GSTZ1 PE=1 SV=3	9	7	1	724662	778464	714873	657298	723751	721309	859976	859505	828750	792015	723751	772173	0.0322259	849410	762646	-86764.2
Q8IVF6	Ankyrin repeat domain-containing protein 18A OS=Homo sapiens OX=9606 GN=ANKRD18A PE=2 SV=3	1	2	1	437694	427793	488374	303114	418967	405018	519423	472328	566170	365239	418967	433578	0.0323592	519307	405928	-113379
P27816	Microtubule-associated protein 4 OS=Homo sapiens OX=9606 GN=MAP4 PE=1 SV=3	45	189	37	101144046	1.08106e+08	1.02606e+08	9.66597e+07	1.13202e+08	1.05768e+08	1.2003e+08	1.1936e+08	1.1895e+08	1.16471e+08	1.13202e+08	1.13226e+08	0.0333933	1.19447e+08	1.143e+08	-5.14742e+06
O95415	Brain protein I3 OS=Homo sapiens OX=9606 GN=BRI3 PE=1 SV=1	13	9	1	2.46949e+06	3335518	3057249	2313784	2.07156e+06	2.14305e+06	2.93061e+06	3.68276e+06	3.54426e+06	2.78801e+06	2.07156e+06	2.29417e+06	0.0334253	3.38587e+06	2.38458e+06	-1.0013e+06
Q96PU5	E3 ubiquitin-protein ligase NEDD4-like OS=Homo sapiens OX=9606 GN=NEDD4L PE=1 SV=2	11	30	5	4.59201e+06	5.48807e+06	4.77893e+06	3.43031e+06	3.79776e+06	4.6081e+06	5.44946e+06	6.05939e+06	5.5402e+06	4.13337e+06	3.79776e+06	4.93305e+06	0.0336302	5.68302e+06	4.28806e+06	-1.39496e+06
P48506	Glutamate--cysteine ligase catalytic subunit OS=Homo sapiens OX=9606 GN=GCLC PE=1 SV=2	50	112	22	3.91044e+07	3.76347e+07	4.00859e+07	3.18971e+07	3.72249e+07	3.41028e+07	4.64062e+07	4.15526e+07	4.64714e+07	3.84345e+07	3.72249e+07	3.65076e+07	0.0338098	4.48101e+07	3.7389e+07	-7.42108e+06
P15848	Arylsulfatase B OS=Homo sapiens OX=9606 GN=ARSB PE=1 SV=1	11	10	4	2.58134e+06	2.70694e+06	2.6079e+06	2.20031e+06	2.3958e+06	2.08846e+06	3.06334e+06	2.98875e+06	3.02333e+06	2.65127e+06	2.3958e+06	2.23573e+06	0.0351728	3.02514e+06	2.4276e+06	-597539
Q9UHW5	GPN-loop GTPase 3 OS=Homo sapiens OX=9606 GN=GPN3 PE=1 SV=2	25	12	4	1.92815e+06	1.89844e+06	1.88972e+06	1.57994e+06	2.05389e+06	1.73095e+06	2.28819e+06	2.09608e+06	2.19074e+06	1.90376e+06	2.05389e+06	1.85301e+06	0.0362237	2.19167e+06	1.93689e+06	-254783
Q96SQ9	Cytochrome P450 2S1 OS=Homo sapiens OX=9606 GN=CYP2S1 PE=1 SV=2	22	29	6	3.07819e+06	3.51207e+06	3.26689e+06	2.7886e+06	3153503	2.63709e+06	3.65296e+06	3.87769e+06	3.78729e+06	3.36014e+06	3153503	2.82304e+06	0.0367424	3.77265e+06	3.11223e+06	-660419
Q7Z408	CUB and sushi domain-containing protein 2 OS=Homo sapiens OX=9606 GN=CSMD2 PE=1 SV=2	0	1	1	8642640	9263334	9159058	6.2655e+06	8811541	8.29161e+06	1.02565e+07	1.02277e+07	1.06181e+07	7.54964e+06	8811541	8.8763e+06	0.0368413	1.03674e+07	8.4125e+06	-1.9549e+06
P63096	Guanine nucleotide-binding protein G(i) subunit alpha-1 OS=Homo sapiens OX=9606 GN=GNAI1 PE=1 SV=2	52	88	8	1.21803e+07	1.49418e+07	1.30186e+07	1.10422e+07	1.03887e+07	1.14165e+07	1.44546e+07	1.64973e+07	1.50924e+07	1.33054e+07	1.03887e+07	1.22216e+07	0.0369331	1.53481e+07	1.19719e+07	-3.37622e+06
Q9Y221	60S ribosome subunit biogenesis protein NIP7 homolog OS=Homo sapiens OX=9606 GN=NIP7 PE=1 SV=1	72	36	8	3.43134e+07	3.4653e+07	3.15863e+07	2.93693e+07	3.36094e+07	3.02594e+07	4.07206e+07	3.82605e+07	3.66178e+07	3.53887e+07	3.36094e+07	3.23932e+07	0.0370193	3.8533e+07	3.37971e+07	-4.73589e+06
Q13232	Nucleoside diphosphate kinase 3 OS=Homo sapiens OX=9606 GN=NME3 PE=1 SV=2	49	34	6	1.10865e+07	1.30489e+07	1.24337e+07	9.99126e+06	1.1779e+07	1.21325e+07	1.31566e+07	1.44074e+07	1.44144e+07	1.2039e+07	1.1779e+07	1.29881e+07	0.0371183	1.39928e+07	1.22687e+07	-1.72408e+06
Q08209	Serine/threonine-protein phosphatase 2B catalytic subunit alpha isoform OS=Homo sapiens OX=9606 GN=PPP3CA PE=1 SV=1	21	31	3	7.16235e+07	7.95723e+07	7.79351e+07	6.17863e+07	7.93959e+07	7.68622e+07	8.49975e+07	8.78561e+07	9.03499e+07	7.44497e+07	7.93959e+07	8.22822e+07	0.0372562	8.77345e+07	7.87093e+07	-9.02525e+06
O00534	von Willebrand factor A domain-containing protein 5A OS=Homo sapiens OX=9606 GN=VWA5A PE=2 SV=2	47	143	24	5.80998e+07	6.25259e+07	6.26352e+07	5.31053e+07	5.68738e+07	5.10564e+07	6.89485e+07	6.90351e+07	7.26128e+07	6.39895e+07	5.68738e+07	5.46567e+07	0.0377081	7.01988e+07	5.85067e+07	-1.16921e+07
P62241	40S ribosomal protein S8 OS=Homo sapiens OX=9606 GN=RPS8 PE=1 SV=2	59	154	12	2.06231e+08	1.92201e+08	1.91789e+08	1.5018e+08	1.93867e+08	1.71855e+08	2.4474e+08	2.1221e+08	2.22341e+08	1.8096e+08	1.93867e+08	1.83973e+08	0.0381548	2.2643e+08	1.86267e+08	-4.01631e+07
O14561	Acyl carrier protein, mitochondrial OS=Homo sapiens OX=9606 GN=NDUFAB1 PE=1 SV=3	21	36	5	1.707e+07	1.86905e+07	1.88153e+07	1.60837e+07	1.847e+07	1.5985e+07	2.02575e+07	2.06363e+07	2.18125e+07	1.93801e+07	1.847e+07	1.71122e+07	0.0382724	2.09021e+07	1.83208e+07	-2.58131e+06
Q9NR77	Peroxisomal membrane protein 2 OS=Homo sapiens OX=9606 GN=PXMP2 PE=1 SV=3	6	1	1	292765	335639	364306	213245		274874	347432	370580	422339	256951		294257	0.0383179	380117	275604	-104513
Q9BVA0	Katanin p80 WD40 repeat-containing subunit B1 OS=Homo sapiens OX=9606 GN=KATNB1 PE=1 SV=1	12	9	5	1.34857e+06	1.31374e+06	1.09308e+06	780406	1.18466e+06	988817	1.60039e+06	1.4505e+06	1.2672e+06	940355	1.18466e+06	1.05854e+06	0.0383403	1.43936e+06	1.06119e+06	-378178
P19438	Tumor necrosis factor receptor superfamily member 1A OS=Homo sapiens OX=9606 GN=TNFRSF1A PE=1 SV=1	12	13	4	1.89138e+06	2.0096e+06	1.84382e+06	1.59952e+06	1.59018e+06	1.49014e+06	2.24455e+06	2.21881e+06	2.13753e+06	1.92735e+06	1.59018e+06	1.59522e+06	0.0383664	2.2003e+06	1.70425e+06	-496045
Q9UBX3	Mitochondrial dicarboxylate carrier OS=Homo sapiens OX=9606 GN=SLC25A10 PE=1 SV=2	58	75	12	5.6401e+07	6.42205e+07	6.03182e+07	4.63908e+07	6.38927e+07	5.65065e+07	6.69325e+07	7.09061e+07	6.99267e+07	5.58988e+07	6.38927e+07	6.04912e+07	0.0391735	6.92551e+07	6.00942e+07	-9.16088e+06
P46783	40S ribosomal protein S10 OS=Homo sapiens OX=9606 GN=RPS10 PE=1 SV=1	43	120	8	2.21892e+08	2.15056e+08	2.21735e+08	1.77246e+08	2.18924e+08	2.04907e+08	2.63325e+08	2.37444e+08	2.57057e+08	2.13574e+08	2.18924e+08	2.19356e+08	0.0391747	2.52609e+08	2.17285e+08	-3.53237e+07
Q13428	Treacle protein OS=Homo sapiens OX=9606 GN=TCOF1 PE=1 SV=3	21	111	21	4.25091e+07	4.24027e+07	4.13999e+07	3.56828e+07	4.58569e+07	4.08644e+07	5.04467e+07	4.6817e+07	4.79948e+07	4.29962e+07	4.58569e+07	4.3746e+07	0.0392751	4.84195e+07	4.41997e+07	-4.21981e+06
P62699	Protein yippee-like 5 OS=Homo sapiens OX=9606 GN=YPEL5 PE=1 SV=1	12	3	1	281058	305468		184504	204239		333539	337268		222319	204239		0.0392826	335404	213279	-122125
P08708	40S ribosomal protein S17 OS=Homo sapiens OX=9606 GN=RPS17 PE=1 SV=2	59	56	8	1.71494e+08	1.65662e+08	1.75284e+08	1.36161e+08	1.74313e+08	1.57013e+08	2.03517e+08	1.82908e+08	2.03207e+08	1.64068e+08	1.74313e+08	1.68085e+08	0.0393206	1.96544e+08	1.68822e+08	-2.77218e+07
P14859	POU domain, class 2, transcription factor 1 OS=Homo sapiens OX=9606 GN=POU2F1 PE=1 SV=2	16	17	6	2.07844e+06	1.61598e+06	2.21722e+06	1.19174e+06	1.03508e+06	1.36595e+06	2.46654e+06	1.78421e+06	2.57041e+06	1.43599e+06	1.03508e+06	1.46227e+06	0.0393886	2.27372e+06	1.31112e+06	-962605
Q9GZU1	Mucolipin-1 OS=Homo sapiens OX=9606 GN=MCOLN1 PE=1 SV=1	9	17	3	1.07709e+06	1.48518e+06	1.26418e+06	980215	957178	965836	1.27821e+06	1.6398e+06	1.46556e+06	1.18112e+06	957178	1.03394e+06	0.0394515	1.46119e+06	1.05741e+06	-403776
P62857	40S ribosomal protein S28 OS=Homo sapiens OX=9606 GN=RPS28 PE=1 SV=1	23	12	2	2.43171e+07	2.3641e+07	2.4832e+07	19126424	2.45375e+07	2.38091e+07	2.88577e+07	2.61021e+07	2.87876e+07	2.30465e+07	2.45375e+07	2.5488e+07	0.0394735	2.79158e+07	2.43573e+07	-3.55848e+06
Q9NZM3	Intersectin-2 OS=Homo sapiens OX=9606 GN=ITSN2 PE=1 SV=3	10	23	10	2.47712e+06	2.68455e+06	2.77078e+06	2.23022e+06	2.75309e+06	2.44692e+06	2.93966e+06	2.96402e+06	3.21215e+06	2.68732e+06	2.75309e+06	2.61947e+06	0.0395918	3.03861e+06	2.68662e+06	-351987
Q9NNW7	Thioredoxin reductase 2, mitochondrial OS=Homo sapiens OX=9606 GN=TXNRD2 PE=1 SV=3	42	76	13	1.63456e+07	1.88558e+07	1.84385e+07	1.57216e+07	1.64364e+07	1.64815e+07	1.93977e+07	2.08187e+07	2.13757e+07	1.89439e+07	1.64364e+07	1.76438e+07	0.0397229	2.05307e+07	1.76747e+07	-2.85605e+06
Q6P587	Acylpyruvase FAHD1, mitochondrial OS=Homo sapiens OX=9606 GN=FAHD1 PE=1 SV=2	41	13	4	1.05961e+07	1.19029e+07	1.09268e+07	9.79787e+06	1.21262e+07	1.04216e+07	1.25747e+07	1.3142e+07	1.26674e+07	1.1806e+07	1.21262e+07	1.11565e+07	0.0400104	1.27947e+07	1.16962e+07	-1.09846e+06
Q6NW34	Nucleolus and neural progenitor protein OS=Homo sapiens OX=9606 GN=NEPRO PE=1 SV=3	4	5	2	3.01215e+06	2.88155e+06	2.88972e+06	2.41877e+06	3.08009e+06	2.61012e+06	3.5746e+06	3.18153e+06	3.35004e+06	2.91451e+06	3.08009e+06	2.79418e+06	0.0402279	3.36873e+06	2.92959e+06	-439130
P61513	60S ribosomal protein L37a OS=Homo sapiens OX=9606 GN=RPL37A PE=1 SV=2	33	44	2	3.55682e+07	3.34301e+07	3.18705e+07	2.58578e+07	3.33289e+07	2.86569e+07	4.22097e+07	3.69103e+07	3.69473e+07	3.11575e+07	3.33289e+07	3.06777e+07	0.0408567	3.86891e+07	3.17213e+07	-6.96778e+06
Q7L211	Protein ABHD13 OS=Homo sapiens OX=9606 GN=ABHD13 PE=2 SV=1	13	7	2	1.8626e+06	2.52546e+06	1.78427e+06	1.53305e+06	1.33792e+06	1.01762e+06	2.21039e+06	2.78837e+06	2.0685e+06	1.84725e+06	1.33792e+06	1.08938e+06	0.0411403	2.35575e+06	1.42485e+06	-930903
Q14203	Dynactin subunit 1 OS=Homo sapiens OX=9606 GN=DCTN1 PE=1 SV=3	42	182	40	5.23585e+07	5.81749e+07	5.80878e+07	4.95119e+07	5.90904e+07	5.34504e+07	6.21353e+07	6.42312e+07	6.7341e+07	5.96596e+07	5.90904e+07	5.72195e+07	0.0412239	6.45691e+07	5.86565e+07	-5.91265e+06
Q8WZA1	Protein O-linked-mannose beta-1,2-N-acetylglucosaminyltransferase 1 OS=Homo sapiens OX=9606 GN=POMGNT1 PE=1 SV=2	7	11	3	1.72591e+06	1.38124e+06	1.5449e+06	879349	1.45261e+06	995084	2.04818e+06	1.52503e+06	1.791e+06	1.05958e+06	1.45261e+06	1.06525e+06	0.0415434	1.78807e+06	1.19248e+06	-595592
Q8WWG9	Potassium voltage-gated channel subfamily E member 4 OS=Homo sapiens OX=9606 GN=KCNE4 PE=1 SV=4	7	1	1	1.07624e+06	1.13724e+06	862646	796018	594439	538275	1.2772e+06	1.25563e+06	1.00006e+06	959167	594439	576232	0.043297	1.17763e+06	709946	-467688
P10620	Microsomal glutathione S-transferase 1 OS=Homo sapiens OX=9606 GN=MGST1 PE=1 SV=1	30	32	6	2.95611e+07	2.93026e+07	3.23358e+07	2.60559e+07	2.51792e+07	2.33988e+07	3.5081e+07	3.23531e+07	3.74867e+07	3.13962e+07	2.51792e+07	2.50488e+07	0.0445859	3.49736e+07	2.7208e+07	-7.76559e+06
O00629	Importin subunit alpha-3 OS=Homo sapiens OX=9606 GN=KPNA4 PE=1 SV=1	48	65	10	6.90356e+07	7.52503e+07	6.63387e+07	6.35068e+07	7.09018e+07	6.48515e+07	8.19264e+07	8.30841e+07	7.69063e+07	7.65229e+07	7.09018e+07	6.94246e+07	0.0447848	8.06389e+07	7.22831e+07	-8.35584e+06
Q9HCM4	Band 4.1-like protein 5 OS=Homo sapiens OX=9606 GN=EPB41L5 PE=1 SV=3	5	9	4	1.95478e+06	2.09755e+06	2.19962e+06	1.67323e+06	1.38731e+06	1.37768e+06	2.31979e+06	2.31591e+06	2.55002e+06	2.01616e+06	1.38731e+06	1.47482e+06	0.0450191	2.39524e+06	1.6261e+06	-769137
Q5JRX3	Presequence protease, mitochondrial OS=Homo sapiens OX=9606 GN=PITRM1 PE=1 SV=3	48	121	30	4.35028e+07	4.95415e+07	4.83096e+07	4.26631e+07	4.76179e+07	4.40639e+07	5.16259e+07	5.46989e+07	5.60052e+07	5.14071e+07	4.76179e+07	4.71711e+07	0.0451427	5.411e+07	4.8732e+07	-5.37799e+06
P15880	40S ribosomal protein S2 OS=Homo sapiens OX=9606 GN=RPS2 PE=1 SV=2	47	134	13	2.038e+08	2.11827e+08	2.0736e+08	1.61091e+08	2.21186e+08	1.91429e+08	2.41855e+08	2.33879e+08	2.40392e+08	1.94108e+08	2.21186e+08	2.04927e+08	0.0452882	2.38709e+08	2.06741e+08	-3.19681e+07
P20340	Ras-related protein Rab-6A OS=Homo sapiens OX=9606 GN=RAB6A PE=1 SV=3	58	69	3	4.15641e+07	4.25463e+07	4.13223e+07	3.77717e+07	44882553	4.32313e+07	4.93253e+07	4.69755e+07	4.79048e+07	4.55132e+07	44882553	4.62798e+07	0.0455662	4.80685e+07	4.55585e+07	-2.51002e+06
P62847	40S ribosomal protein S24 OS=Homo sapiens OX=9606 GN=RPS24 PE=1 SV=1	36	62	6	1.39733e+08	1.24693e+08	1.37153e+08	9.85793e+07	1.36011e+08	1.05023e+08	1.65825e+08	1.37674e+08	1.59e+08	1.18784e+08	1.36011e+08	1.12429e+08	0.0467715	1.54167e+08	1.22408e+08	-3.17587e+07
Q6Y288	Beta-1,3-glucosyltransferase OS=Homo sapiens OX=9606 GN=B3GLCT PE=1 SV=2	22	13	5	3.06469e+06	3.90144e+06	2.83447e+06	1.02965e+06	2.12487e+06	2.65224e+06	3.63694e+06	4.3076e+06	3.28599e+06	1.24069e+06	2.12487e+06	2.83927e+06	0.046942	3.74351e+06	2.06828e+06	-1.67524e+06
P13284	Gamma-interferon-inducible lysosomal thiol reductase OS=Homo sapiens OX=9606 GN=IFI30 PE=1 SV=3	30	13	3	1.5273e+07	1.66526e+07	1.39823e+07	10557875	1.59507e+07	1.21454e+07	1.81249e+07	1.83861e+07	1.62096e+07	1.27218e+07	1.59507e+07	1.30019e+07	0.0490801	1.75735e+07	1.38914e+07	-3.68211e+06
Q9H813	Transmembrane protein 206 OS=Homo sapiens OX=9606 GN=TMEM206 PE=1 SV=1	18	14	4	1.59576e+06	1.97999e+06	1.94192e+06	1.5652e+06	1.50087e+06	1.37173e+06	1.89374e+06	2.18611e+06	2.25126e+06	1.88599e+06	1.50087e+06	1.46846e+06	0.0491278	2.11037e+06	1.61844e+06	-491931
P56915	Homeobox protein goosecoid OS=Homo sapiens OX=9606 GN=GSC PE=1 SV=2	5	1	1	506110	495896	521307	358684	467994	498845	600614	547520	604349	432198	467994	534022	0.0493161	584161	478071	-106090
P48029	Sodium- and chloride-dependent creatine transporter 1 OS=Homo sapiens OX=9606 GN=SLC6A8 PE=1 SV=1	7	6	2	726150	752853	765353	680086	757005	687125	861742	831227	887271	819473	757005	735578	0.0494627	860080	770686	-89394.6
P46782	40S ribosomal protein S5 OS=Homo sapiens OX=9606 GN=RPS5 PE=1 SV=4	60	103	11	2.43387e+08	2.17739e+08	2.25695e+08	1.53328e+08	2.27843e+08	2.03759e+08	2.88834e+08	2.40406e+08	2.61647e+08	1.84754e+08	2.27843e+08	2.18128e+08	0.0496962	2.63629e+08	2.10241e+08	-5.33878e+07
Q16881	Thioredoxin reductase 1, cytoplasmic OS=Homo sapiens OX=9606 GN=TXNRD1 PE=1 SV=3	59	236	27	4.84231e+08	4.55169e+08	4.6512e+08	4.11054e+08	4.53332e+08	4.1439e+08	5.7465e+08	5.02554e+08	5.39212e+08	4.95301e+08	4.53332e+08	4.43611e+08	0.049983	5.38805e+08	4.64082e+08	-7.47238e+07

## Sheet: upregulated
Accession	Description	Coverage [%]	# PSMs	# Unique Peptides	Abundance:NC1	Abundance:NC2	Abundance:NC3	Abundance:U3_ASO1	Abundance:U3_ASO2	Abundance:U3_ASO3	Abundances (Normalized):NC1	Abundances (Normalized):NC2	Abundances (Normalized):NC3	Abundances (Normalized):U3_ASO1	Abundances (Normalized):U3_ASO2	Abundances (Normalized):U3_ASO3	P value (t-test)	Average NC	Average U3	Difference value
Q96A35	39S ribosomal protein L24, mitochondrial OS=Homo sapiens OX=9606 GN=MRPL24 PE=1 SV=1	29	13	4	1.55781e+06	1.53278e+06	1.50396e+06	2.71931e+06	3.34393e+06	3.1949e+06	1.84869e+06	1.69235e+06	1.74353e+06	3.27665e+06	3.34393e+06	3.42019e+06	1.5185e-05	1.76153e+06	3.34692e+06	1.5854e+06
P42685	Tyrosine-protein kinase FRK OS=Homo sapiens OX=9606 GN=FRK PE=1 SV=1	3	1	1	264638	211191	182884	735216	859654	928382	314053	233177	212017	885903	859654	993847	0.000323095	253082	913135	660052
P60983	Glia maturation factor beta OS=Homo sapiens OX=9606 GN=GMFB PE=1 SV=2	43	16	3	2.74438e+06	2.18899e+06	3.11082e+06	6.83799e+06	8.03687e+06	8.32122e+06	3.25683e+06	2.41687e+06	3.60636e+06	8.23948e+06	8.03687e+06	8.908e+06	0.000422331	3.09335e+06	8.39478e+06	5.30143e+06
Q9UBQ0	Vacuolar protein sorting-associated protein 29 OS=Homo sapiens OX=9606 GN=VPS29 PE=1 SV=1	47	39	6	1.95366e+07	2.31704e+07	2.26675e+07	4.19795e+07	4.54952e+07	4.5606e+07	2.31846e+07	2.55825e+07	2.62784e+07	5.05834e+07	4.54952e+07	4.88219e+07	0.000511522	2.50152e+07	4.83002e+07	2.3285e+07
Q7RTP6	[F-actin]-monooxygenase MICAL3 OS=Homo sapiens OX=9606 GN=MICAL3 PE=1 SV=2	2	4	3	294695	347910	251628	625385	717185	628613	349722	384129	291712	753561	717185	672940	0.000526038	341854	714562	372708
Q58FF6	Putative heat shock protein HSP 90-beta 4 OS=Homo sapiens OX=9606 GN=HSP90AB4P PE=5 SV=1	11	35	1	17964144	21927880	14944135	39651820	48293292	48414780	2.13185e+07	2.42107e+07	1.73247e+07	4.77787e+07	48293292	5.18288e+07	0.000677534	2.09513e+07	4.93003e+07	2.8349e+07
Q86UY6	N-alpha-acetyltransferase 40 OS=Homo sapiens OX=9606 GN=NAA40 PE=1 SV=1	5	10	1	704148	535699	558662	1.2288e+06	1.59169e+06	1.56037e+06	835631	591467	647655	1.48065e+06	1.59169e+06	1.6704e+06	0.00093539	691584	1.58092e+06	889332
Q9H444	Charged multivesicular body protein 4b OS=Homo sapiens OX=9606 GN=CHMP4B PE=1 SV=1	23	16	5	5.13268e+06	5.65313e+06	5752205	8.81447e+06	1.13591e+07	1.09797e+07	6.09108e+06	6.24164e+06	6.66851e+06	1.0621e+07	1.13591e+07	1.17539e+07	0.000939319	6.33374e+06	1.12447e+07	4.91094e+06
O60333	Kinesin-like protein KIF1B OS=Homo sapiens OX=9606 GN=KIF1B PE=1 SV=5	4	18	4	1.27608e+06	1.19904e+06	1.21003e+06	4.21689e+06	5.12115e+06	5.27097e+06	1.51435e+06	1.32386e+06	1.40278e+06	5.08116e+06	5.12115e+06	5.64266e+06	0.00101195	1.41367e+06	5.28166e+06	3.86799e+06
P51114	Fragile X mental retardation syndrome-related protein 1 OS=Homo sapiens OX=9606 GN=FXR1 PE=1 SV=3	31	67	14	2.44033e+07	2.61572e+07	2.38955e+07	2.70518e+07	3.34035e+07	3.12626e+07	2.89601e+07	2.88802e+07	2.7702e+07	3.25962e+07	3.34035e+07	3.34671e+07	0.00124199	2.85141e+07	3.31556e+07	4.64146e+06
Q8WWV3	Reticulon-4-interacting protein 1, mitochondrial OS=Homo sapiens OX=9606 GN=RTN4IP1 PE=1 SV=2	17	9	3	1.09896e+06	1.28301e+06	1.03625e+06	1.59611e+06	2.07039e+06	1.8496e+06	1.30416e+06	1.41657e+06	1.20133e+06	1.92325e+06	2.07039e+06	1.98003e+06	0.00140814	1.30735e+06	1.99122e+06	683868
Q9H2V7	Protein spinster homolog 1 OS=Homo sapiens OX=9606 GN=SPNS1 PE=1 SV=1	11	20	4	1.82127e+06	2.37665e+06	1.7053e+06	3.77703e+06	4.14946e+06	3.82132e+06	2.16134e+06	2.62406e+06	1.97694e+06	4.55115e+06	4.14946e+06	4.09078e+06	0.00154798	2.25412e+06	4.2638e+06	2.00968e+06
Q86UK7	E3 ubiquitin-protein ligase ZNF598 OS=Homo sapiens OX=9606 GN=ZNF598 PE=1 SV=1	30	36	13	3.12361e+06	3.60382e+06	3.0045e+06	4.55691e+06	5.42453e+06	4.86733e+06	3.70688e+06	3.97899e+06	3.48311e+06	5.49087e+06	5.42453e+06	5.21055e+06	0.00155512	3.72299e+06	5.37532e+06	1.65233e+06
Q16637	Survival motor neuron protein OS=Homo sapiens OX=9606 GN=SMN1 PE=1 SV=1	10	8	2	2.95302e+06	3.48735e+06	2.39414e+06	6.03659e+06	7.50991e+06	6.53311e+06	3.50443e+06	3.8504e+06	2.77552e+06	7.27382e+06	7.50991e+06	6.9938e+06	0.00199214	3.37678e+06	7.25918e+06	3.88239e+06
P83876	Thioredoxin-like protein 4A OS=Homo sapiens OX=9606 GN=TXNL4A PE=1 SV=1	27	12	3	934241	953988	943324	1.07772e+06	1.30002e+06	1.23258e+06	1.10869e+06	1.0533e+06	1.09359e+06	1.29861e+06	1.30002e+06	1.3195e+06	0.00204426	1.08519e+06	1.30604e+06	220846
O00273	DNA fragmentation factor subunit alpha OS=Homo sapiens OX=9606 GN=DFFA PE=1 SV=1	28	34	7	5.30451e+06	5.03781e+06	4.884e+06	6.87272e+06	7.60651e+06	7.37961e+06	6.295e+06	5.56227e+06	5.662e+06	8.28132e+06	7.60651e+06	7.9e+06	0.00249037	5.83976e+06	7.92928e+06	2.08952e+06
P29083	General transcription factor IIE subunit 1 OS=Homo sapiens OX=9606 GN=GTF2E1 PE=1 SV=2	18	25	5	1.78574e+06	1.78604e+06	2.21569e+06	3.40802e+06	3.71564e+06	3.64909e+06	2.11918e+06	1.97198e+06	2.56865e+06	4.10651e+06	3.71564e+06	3.90641e+06	0.0026775	2.21994e+06	3.90952e+06	1.68959e+06
P40818	Ubiquitin carboxyl-terminal hydrolase 8 OS=Homo sapiens OX=9606 GN=USP8 PE=1 SV=1	21	52	13	1.05755e+07	1.20908e+07	1.05548e+07	1.55741e+07	2.05795e+07	1.73419e+07	1.25503e+07	1.33495e+07	1.22362e+07	1.87661e+07	2.05795e+07	1.85648e+07	0.00277455	1.2712e+07	1.93035e+07	6.59149e+06
Q9Y5Z4	Heme-binding protein 2 OS=Homo sapiens OX=9606 GN=HEBP2 PE=1 SV=1	20	13	3	178831	270752	266369	473370	680676	527052	212224	298938	308801	570390	680676	564218	0.00282183	273321	605094	331773
Q9H223	EH domain-containing protein 4 OS=Homo sapiens OX=9606 GN=EHD4 PE=1 SV=1	31	45	11	5.40461e+06	5.65311e+06	5.3238e+06	5.6474e+06	6.94589e+06	6.51733e+06	6.41379e+06	6.24161e+06	6.17187e+06	6.80487e+06	6.94589e+06	6.9769e+06	0.00284848	6.27576e+06	6.90922e+06	633463
P38935	DNA-binding protein SMUBP-2 OS=Homo sapiens OX=9606 GN=IGHMBP2 PE=1 SV=3	2	1	1	97835.4	148361	92829.2	313091	295704	332397	116104	163806	107617	377261	295704	355836	0.00296352	129176	342934	213758
P50135	Histamine N-methyltransferase OS=Homo sapiens OX=9606 GN=HNMT PE=1 SV=1	6	2	1	261893	210304	230162	1.06204e+06	1.2327e+06	1.3901e+06	310795	232198	266826	1.27971e+06	1.2327e+06	1.48813e+06	0.00313395	269940	1.33352e+06	1.06358e+06
Q9HC52	Chromobox protein homolog 8 OS=Homo sapiens OX=9606 GN=CBX8 PE=1 SV=3	10	5	3	790272	923482	822968	1.03853e+06	1.2716e+06	1.09316e+06	937837	1.01962e+06	954064	1.25138e+06	1.2716e+06	1.17024e+06	0.00327198	970507	1.23107e+06	260568
Q8WV41	Sorting nexin-33 OS=Homo sapiens OX=9606 GN=SNX33 PE=1 SV=1	5	2	2	168548	226392	159156	1.12525e+06	1.46908e+06	1.55847e+06	200021	249960	184509	1.35587e+06	1.46908e+06	1.66837e+06	0.00364135	211497	1.49778e+06	1.28628e+06
O75475	PC4 and SFRS1-interacting protein OS=Homo sapiens OX=9606 GN=PSIP1 PE=1 SV=1	26	51	10	1.6798e+07	2.14544e+07	1.85948e+07	3.00249e+07	3.14016e+07	3.0311e+07	1.99346e+07	2.36878e+07	2.15569e+07	3.61787e+07	3.14016e+07	3.24484e+07	0.00392485	2.17265e+07	3.33429e+07	1.16164e+07
P08648	Integrin alpha-5 OS=Homo sapiens OX=9606 GN=ITGA5 PE=1 SV=2	20	57	14	1.14257e+07	1.27113e+07	1.33191e+07	1.50294e+07	1.93244e+07	1.79195e+07	1.35592e+07	1.40346e+07	1.54407e+07	1.81097e+07	1.93244e+07	1.91831e+07	0.00416413	1.43448e+07	1.88724e+07	4.52759e+06
Q96TA2	ATP-dependent zinc metalloprotease YME1L1 OS=Homo sapiens OX=9606 GN=YME1L1 PE=1 SV=2	20	25	7	8.55651e+06	7.96974e+06	8.97128e+06	1.59232e+07	1.66792e+07	1.86576e+07	1.01542e+07	8.79942e+06	1.04004e+07	1.91867e+07	1.66792e+07	1.99733e+07	0.00444283	9.78468e+06	1.86131e+07	8.82838e+06
O60232	Sjoegren syndrome/scleroderma autoantigen 1 OS=Homo sapiens OX=9606 GN=SSSCA1 PE=1 SV=1	60	29	6	5.63211e+06	5.22178e+06	5.39595e+06	7.08396e+06	8.85991e+06	7.88433e+06	6.68378e+06	5.76539e+06	6.25551e+06	8.53585e+06	8.85991e+06	8.4403e+06	0.0046427	6.23489e+06	8.61202e+06	2.37713e+06
P55157	Microsomal triglyceride transfer protein large subunit OS=Homo sapiens OX=9606 GN=MTTP PE=1 SV=1	1	1	1	216580	253467	226479	326226	447653	384004	257021	279854	262556	393088	447653	411082	0.00477521	266477	417274	150797
P82094	TATA element modulatory factor OS=Homo sapiens OX=9606 GN=TMF1 PE=1 SV=2	7	15	5	1.02786e+06	960157	814359	1.47609e+06	1.55159e+06	1.67789e+06	1.21979e+06	1.06011e+06	944083	1.77863e+06	1.55159e+06	1.79621e+06	0.0048337	1.07466e+06	1.70881e+06	634145
Q9H446	RWD domain-containing protein 1 OS=Homo sapiens OX=9606 GN=RWDD1 PE=1 SV=1	25	10	3	852991	719752	1.52797e+06	2.67029e+06	4.12757e+06	3.06232e+06	1.01227e+06	794680	1.77137e+06	3.21757e+06	4.12757e+06	3.27826e+06	0.00489407	1.19277e+06	3.54114e+06	2.34836e+06
Q96G25	Mediator of RNA polymerase II transcription subunit 8 OS=Homo sapiens OX=9606 GN=MED8 PE=1 SV=2	12	10	2	755946	624691	641864	1.1822e+06	1.55803e+06	1.65979e+06	897101	689724	744110	1.4245e+06	1.55803e+06	1.77683e+06	0.00494116	776978	1.58645e+06	809475
Q16540	39S ribosomal protein L23, mitochondrial OS=Homo sapiens OX=9606 GN=MRPL23 PE=1 SV=1	41	6	2	1.63983e+06	1.71579e+06	1791728	2.05059e+06	2.39616e+06	2.31445e+06	1.94603e+06	1.89441e+06	2.07714e+06	2.47087e+06	2.39616e+06	2.47765e+06	0.00494279	1.97253e+06	2.44823e+06	475698
Q92769	Histone deacetylase 2 OS=Homo sapiens OX=9606 GN=HDAC2 PE=1 SV=2	41	76	9	4.4348e+07	4.85185e+07	4.57502e+07	4.55459e+07	5.58866e+07	5.22252e+07	5.2629e+07	5.35695e+07	5.3038e+07	5.48808e+07	5.58866e+07	5.59079e+07	0.00535153	5.30788e+07	5.55584e+07	2.47961e+06
Q02388	Collagen alpha-1(VII) chain OS=Homo sapiens OX=9606 GN=COL7A1 PE=1 SV=2	14	73	22	5.52595e+07	6.13747e+07	5.84826e+07	6.02854e+07	7.24066e+07	7.01864e+07	6.5578e+07	6.7764e+07	6.77986e+07	7.26412e+07	7.24066e+07	7.51356e+07	0.00556655	6.70469e+07	7.33945e+07	6.34763e+06
O60256	Phosphoribosyl pyrophosphate synthase-associated protein 2 OS=Homo sapiens OX=9606 GN=PRPSAP2 PE=1 SV=1	40	61	9	1.43405e+07	1.62258e+07	1.55673e+07	1.73539e+07	2.23364e+07	2.12824e+07	1.70182e+07	1.7915e+07	1.80471e+07	2.09106e+07	2.23364e+07	2.27831e+07	0.00564906	1.76601e+07	2.20101e+07	4.34994e+06
O60671	Cell cycle checkpoint protein RAD1 OS=Homo sapiens OX=9606 GN=RAD1 PE=1 SV=1	12	7	2	402260	415764	374992	747231	892706	726082	477372	459046	434727	900380	892706	777282	0.00588237	457049	856789	399741
Q99436	Proteasome subunit beta type-7 OS=Homo sapiens OX=9606 GN=PSMB7 PE=1 SV=1	61	44	10	2.57195e+07	3.37494e+07	2.45172e+07	4.04227e+07	4.89525e+07	5.13724e+07	3.0522e+07	3.72628e+07	2.84227e+07	4.87075e+07	4.89525e+07	5.49949e+07	0.00604718	3.20692e+07	5.0885e+07	1.88158e+07
Q8IXM6	Nurim OS=Homo sapiens OX=9606 GN=NRM PE=1 SV=1	11	5	2	721528	696364	613050	1.2593e+06	1.60933e+06	1.22235e+06	856256	768858	710707	1.5174e+06	1.60933e+06	1.30855e+06	0.0067117	778607	1.47842e+06	699818
Q9Y2D2	UDP-N-acetylglucosamine transporter OS=Homo sapiens OX=9606 GN=SLC35A3 PE=1 SV=1	4	4	1	117473	367782	307968	864576	794441	763380	139408	406070	357026	1.04178e+06	794441	817211	0.00686492	300835	884476	583641
P13693	Translationally-controlled tumor protein OS=Homo sapiens OX=9606 GN=TPT1 PE=1 SV=1	69	81	7	7.07874e+07	8.15853e+07	7.66151e+07	8.30379e+07	1.04811e+08	1.01513e+08	8.40053e+07	9.00787e+07	8.88196e+07	1.00057e+08	1.04811e+08	1.08671e+08	0.00696471	8.76345e+07	1.04513e+08	1.68784e+07
O60508	Pre-mRNA-processing factor 17 OS=Homo sapiens OX=9606 GN=CDC40 PE=1 SV=1	4	4	2	569882	642917	558000	665398	822285	727400	676294	709847	646887	801775	822285	778693	0.00713563	677676	800918	123242
Q14151	Scaffold attachment factor B2 OS=Homo sapiens OX=9606 GN=SAFB2 PE=1 SV=1	14	53	2	2.29152e+06	2.60255e+06	2.11182e+06	3.03955e+06	3.3583e+06	3285006	2.71941e+06	2.87349e+06	2.44823e+06	3.66252e+06	3.3583e+06	3.51665e+06	0.00735563	2.68038e+06	3.51249e+06	832115
Q8TD16	Protein bicaudal D homolog 2 OS=Homo sapiens OX=9606 GN=BICD2 PE=1 SV=1	6	12	4	587548	596950	436679	1.30749e+06	1.21661e+06	1.23927e+06	697259	659095	506240	1.57547e+06	1.21661e+06	1.32666e+06	0.00758274	620865	1.37291e+06	752050
Q6VUC0	Transcription factor AP-2-epsilon OS=Homo sapiens OX=9606 GN=TFAP2E PE=2 SV=1	7	6	2	152307	509987	316158	885349	1.2814e+06	902388	180747	563078	366521	1.06681e+06	1.2814e+06	966021	0.007585	370115	1.10474e+06	734627
Q8WZA0	Protein LZIC OS=Homo sapiens OX=9606 GN=LZIC PE=1 SV=1	22	11	3	2.65102e+06	3.48466e+06	3.31587e+06	4.0427e+06	5095821	5027154	3.14603e+06	3.84743e+06	3.84408e+06	4.87127e+06	5095821	5.38165e+06	0.00883553	3.61251e+06	5.11625e+06	1.50373e+06
Q6SJ93	Protein FAM111B OS=Homo sapiens OX=9606 GN=FAM111B PE=1 SV=1	4	2	1	251680	293622		353874	484982	464991	298675	324189		426403	484982	497781	0.00908541	311432	469722	158290
O95251	Histone acetyltransferase KAT7 OS=Homo sapiens OX=9606 GN=KAT7 PE=1 SV=1	15	16	7	2.2543e+06	2.59006e+06	2.20094e+06	3.52302e+06	3.62047e+06	3.72282e+06	2.67524e+06	2.8597e+06	2.55155e+06	4.24508e+06	3.62047e+06	3.98534e+06	0.00909132	2.69549e+06	3.9503e+06	1.2548e+06
P55735	Protein SEC13 homolog OS=Homo sapiens OX=9606 GN=SEC13 PE=1 SV=3	50	72	11	4.35313e+07	5.02445e+07	4.35168e+07	5.21819e+07	6.4992e+07	5.92896e+07	5.16597e+07	5.54751e+07	5.04489e+07	6.28768e+07	6.4992e+07	6.34705e+07	0.00910317	5.25279e+07	6.37798e+07	1.12519e+07
P17858	ATP-dependent 6-phosphofructokinase, liver type OS=Homo sapiens OX=9606 GN=PFKL PE=1 SV=6	48	159	20	4.30593e+07	5.0215e+07	5.2381e+07	6.02213e+07	7.59176e+07	7.18594e+07	5.10996e+07	5.54425e+07	6.07251e+07	7.2564e+07	7.59176e+07	7.69267e+07	0.00937883	5.57558e+07	7.51361e+07	1.93804e+07
Q5TBB1	Ribonuclease H2 subunit B OS=Homo sapiens OX=9606 GN=RNASEH2B PE=1 SV=1	21	10	4	1.71061e+06	1.67659e+06	1.71681e+06	1.93413e+06	2.37405e+06	2.06066e+06	2.03002e+06	1.85113e+06	1.99029e+06	2.33054e+06	2.37405e+06	2.20597e+06	0.00957512	1.95715e+06	2.30352e+06	346374
Q9H4M9	EH domain-containing protein 1 OS=Homo sapiens OX=9606 GN=EHD1 PE=1 SV=2	60	99	20	2.34259e+07	2.32248e+07	2.3539e+07	2.575e+07	3.42844e+07	3.09092e+07	2.78002e+07	2.56426e+07	2.72886e+07	3.10276e+07	3.42844e+07	3.30888e+07	0.00959163	2.69105e+07	3.28003e+07	5.88981e+06
O60427	Fatty acid desaturase 1 OS=Homo sapiens OX=9606 GN=FADS1 PE=1 SV=3	14	6	4	675304	766352	728256	1.44031e+06	1.81247e+06	1.95742e+06	801401	846132	844265	1.73551e+06	1.81247e+06	2.09544e+06	0.00968935	830599	1.88114e+06	1.05054e+06
P26641	Elongation factor 1-gamma OS=Homo sapiens OX=9606 GN=EEF1G PE=1 SV=3	69	322	27	4.31703e+08	5.08417e+08	5.0328e+08	5.93692e+08	6.96017e+08	6.36637e+08	5.12314e+08	5.61345e+08	5.83451e+08	7.15373e+08	6.96017e+08	6.81531e+08	0.00973643	5.5237e+08	6.9764e+08	1.4527e+08
Q9BZD4	Kinetochore protein Nuf2 OS=Homo sapiens OX=9606 GN=NUF2 PE=1 SV=2	10	9	4	242034	460594	479524	730301	929997	999960	287229	508543	555910	879980	929997	1.07047e+06	0.00975622	450561	960150	509589
P68032	Actin, alpha cardiac muscle 1 OS=Homo sapiens OX=9606 GN=ACTC1 PE=1 SV=1	54	709	2	4.00674e+08	4.50424e+08	4.00684e+08	4.41277e+08	5.39725e+08	5.29526e+08	4.75491e+08	4.97315e+08	4.64511e+08	5.31719e+08	5.39725e+08	5.66867e+08	0.00975898	4.79106e+08	5.46104e+08	6.69977e+07
O95721	Synaptosomal-associated protein 29 OS=Homo sapiens OX=9606 GN=SNAP29 PE=1 SV=1	15	9	3	1.98758e+06	2.29999e+06	2.18437e+06	2.50733e+06	3.05038e+06	2.82522e+06	2.35872e+06	2.53943e+06	2.53233e+06	3.02122e+06	3.05038e+06	3.02445e+06	0.00977932	2.47683e+06	3.03202e+06	555187
Q01433	AMP deaminase 2 OS=Homo sapiens OX=9606 GN=AMPD2 PE=1 SV=2	22	65	15	1.73142e+07	1.67531e+07	1.61074e+07	1.8834e+07	2.36284e+07	2.23566e+07	2.05472e+07	1.84971e+07	1.86733e+07	2.26942e+07	2.36284e+07	2.39331e+07	0.0100113	1.92392e+07	2.34186e+07	4.17939e+06
Q16595	Frataxin, mitochondrial OS=Homo sapiens OX=9606 GN=FXN PE=1 SV=2	29	19	4	2.45672e+06	4.08781e+06	3.07697e+06	5.95485e+06	6.52387e+06	5.97107e+06	2.91545e+06	4.51336e+06	3.56712e+06	7.17532e+06	6.52387e+06	6.39212e+06	0.0100944	3.66531e+06	6.6971e+06	3.03179e+06
Q9NW64	Pre-mRNA-splicing factor RBM22 OS=Homo sapiens OX=9606 GN=RBM22 PE=1 SV=1	13	12	4	2.25342e+06	2.35482e+06	2.06627e+06	2.47728e+06	3.33051e+06	2.97579e+06	2.6742e+06	2.59997e+06	2.39542e+06	2.98501e+06	3.33051e+06	3.18563e+06	0.0101787	2.55653e+06	3.16705e+06	610523
P57678	Gem-associated protein 4 OS=Homo sapiens OX=9606 GN=GEMIN4 PE=1 SV=2	22	50	15	7.89035e+06	7.26021e+06	7.21044e+06	8.92609e+06	1.15441e+07	1.04057e+07	9.36369e+06	8.01602e+06	8.35904e+06	1.07555e+07	1.15441e+07	1.11395e+07	0.0102057	8.57958e+06	1.11464e+07	2.56677e+06
P22102	Trifunctional purine biosynthetic protein adenosine-3 OS=Homo sapiens OX=9606 GN=GART PE=1 SV=1	61	242	40	1.54279e+08	1.77522e+08	1.71051e+08	1.91675e+08	2.29182e+08	2.10658e+08	1.83087e+08	1.96003e+08	1.98299e+08	2.3096e+08	2.29182e+08	2.25512e+08	0.0103987	1.92463e+08	2.28551e+08	3.60885e+07
P82912	28S ribosomal protein S11, mitochondrial OS=Homo sapiens OX=9606 GN=MRPS11 PE=1 SV=2	24	14	2	1.48501e+06	1.47274e+06	1.34363e+06	1.63152e+06	2.08429e+06	1.89276e+06	1.7623e+06	1.62606e+06	1.55766e+06	1.96591e+06	2.08429e+06	2.02623e+06	0.0105185	1.64868e+06	2.02548e+06	376801
P58557	Endoribonuclease YbeY OS=Homo sapiens OX=9606 GN=YBEY PE=1 SV=2	7	2	1	457513	493982	474063	581419	724611	717379	542943	545407	549579	700584	724611	767966	0.0105931	545976	731054	185077
P19525	Interferon-induced, double-stranded RNA-activated protein kinase OS=Homo sapiens OX=9606 GN=EIF2AK2 PE=1 SV=2	26	48	11	1.10105e+07	8.98417e+06	8.99048e+06	1.59431e+07	1.70145e+07	1.48108e+07	1.30665e+07	9.91946e+06	1.04226e+07	1.92107e+07	1.70145e+07	1.58553e+07	0.0108998	1.11362e+07	1.73601e+07	6.22394e+06
Q96I51	RCC1-like G exchanging factor-like protein OS=Homo sapiens OX=9606 GN=RCC1L PE=1 SV=2	20	21	5	3.65445e+06	3.42195e+06	2.9442e+06	4.59575e+06	5.70723e+06	4.70869e+06	4.33683e+06	3.77819e+06	3.41321e+06	5.53767e+06	5.70723e+06	5.04073e+06	0.0109789	3.84274e+06	5.42854e+06	1.5858e+06
Q9NUQ8	ATP-binding cassette sub-family F member 3 OS=Homo sapiens OX=9606 GN=ABCF3 PE=1 SV=2	26	39	12	4.33738e+06	5.28038e+06	5.03864e+06	6.33998e+06	8.59671e+06	6.86942e+06	5.14728e+06	5.83008e+06	5.84128e+06	7.6394e+06	8.59671e+06	7.35382e+06	0.0112614	5.60621e+06	7.86331e+06	2.25709e+06
Q12824	SWI/SNF-related matrix-associated actin-dependent regulator of chromatin subfamily B member 1 OS=Homo sapiens OX=9606 GN=SMARCB1 PE=1 SV=2	40	41	9	6.88386e+06	8.10856e+06	7.62948e+06	9.41944e+06	1.09044e+07	9.43658e+06	8.16926e+06	8.95269e+06	8.84483e+06	1.135e+07	1.09044e+07	1.0102e+07	0.0116734	8.65559e+06	1.07855e+07	2.12987e+06
Q96F86	Enhancer of mRNA-decapping protein 3 OS=Homo sapiens OX=9606 GN=EDC3 PE=1 SV=1	24	25	8	4.00102e+06	4.54516e+06	3.99468e+06	6.14052e+06	6.99633e+06	5.92682e+06	4.74812e+06	5.01833e+06	4.63102e+06	7.39905e+06	6.99633e+06	6.34476e+06	0.0122175	4.79915e+06	6.91338e+06	2.11422e+06
P33552	Cyclin-dependent kinases regulatory subunit 2 OS=Homo sapiens OX=9606 GN=CKS2 PE=1 SV=1	52	19	3	3.17514e+06	5.83643e+06	3.08581e+06	7.74314e+06	9.05613e+06	1.04093e+07	3.76803e+06	6.44403e+06	3.57737e+06	9.33013e+06	9.05613e+06	1.11433e+07	0.0125711	4.59647e+06	9.84319e+06	5.24672e+06
Q86YT6	E3 ubiquitin-protein ligase MIB1 OS=Homo sapiens OX=9606 GN=MIB1 PE=1 SV=1	2	1	1	137476	125773	126158	182087	266257	251009	163147	138866	146254	219407	266257	268709	0.0126188	149422	251458	102035
Q9BTD8	RNA-binding protein 42 OS=Homo sapiens OX=9606 GN=RBM42 PE=1 SV=1	15	14	5	3.43598e+06	3.39089e+06	3.02973e+06	3.72654e+06	5.10663e+06	4.57742e+06	4.07757e+06	3.74389e+06	3.51236e+06	4.49031e+06	5.10663e+06	4.90021e+06	0.012763	3.77794e+06	4.83238e+06	1.05445e+06
Q14318	Peptidyl-prolyl cis-trans isomerase FKBP8 OS=Homo sapiens OX=9606 GN=FKBP8 PE=1 SV=2	33	39	10	9.4578e+06	1.08502e+07	9.3228e+06	1.14739e+07	1.38319e+07	1.19108e+07	1.12238e+07	1.19798e+07	1.08079e+07	1.38255e+07	1.38319e+07	1.27507e+07	0.0127843	1.13372e+07	1.34694e+07	2.13218e+06
A5YKK6	CCR4-NOT transcription complex subunit 1 OS=Homo sapiens OX=9606 GN=CNOT1 PE=1 SV=2	29	181	46	3.98035e+07	4.17335e+07	4.21804e+07	4.24515e+07	5.3422e+07	4.82457e+07	4.72359e+07	4.60781e+07	4.88996e+07	5.11521e+07	5.3422e+07	5.16477e+07	0.0128201	4.74045e+07	5.2074e+07	4.66941e+06
Q96DI7	U5 small nuclear ribonucleoprotein 40 kDa protein OS=Homo sapiens OX=9606 GN=SNRNP40 PE=1 SV=1	47	57	12	2.15598e+07	2.36889e+07	2.11577e+07	2.2968e+07	2.97327e+07	2.72804e+07	2.55856e+07	2.6155e+07	2.45281e+07	2.76754e+07	2.97327e+07	2.92041e+07	0.013182	2.54229e+07	2.88708e+07	3.44789e+06
Q96EK5	KIF1-binding protein OS=Homo sapiens OX=9606 GN=KIF1BP PE=1 SV=1	32	64	13	1.13667e+07	1.00522e+07	1.09954e+07	1.28677e+07	1.71905e+07	1.53752e+07	1.34892e+07	1.10987e+07	1.2747e+07	1.5505e+07	1.71905e+07	1.64593e+07	0.0133041	1.24449e+07	1.6385e+07	3.94002e+06
Q96T51	RUN and FYVE domain-containing protein 1 OS=Homo sapiens OX=9606 GN=RUFY1 PE=1 SV=2	29	63	14	6.65923e+06	8.68618e+06	7.77203e+06	1.01413e+07	1.15315e+07	10483156	7.90268e+06	9.59044e+06	9.01008e+06	1.22198e+07	1.15315e+07	1.12224e+07	0.0133575	8.8344e+06	1.16579e+07	2.82352e+06
P23246	Splicing factor, proline- and glutamine-rich OS=Homo sapiens OX=9606 GN=SFPQ PE=1 SV=2	47	205	23	3.41886e+08	3.72227e+08	3.65671e+08	3.70091e+08	4.56673e+08	4.08279e+08	4.05725e+08	4.10977e+08	4.23921e+08	4.45943e+08	4.56673e+08	4.37069e+08	0.0135896	4.13541e+08	4.46562e+08	3.30208e+07
P98170	E3 ubiquitin-protein ligase XIAP OS=Homo sapiens OX=9606 GN=XIAP PE=1 SV=2	6	2	2	84895.7	95848.2	72184.3	106504	129040	134183	100748	105826	83683	128333	129040	143645	0.0137095	96752.5	133673	36920.3
Q9UKN8	General transcription factor 3C polypeptide 4 OS=Homo sapiens OX=9606 GN=GTF3C4 PE=1 SV=2	34	63	20	1.15235e+07	1.19668e+07	1.03486e+07	1.33412e+07	1.61e+07	1.39928e+07	1.36752e+07	1.32125e+07	1.19972e+07	1.60756e+07	1.61e+07	1.49795e+07	0.0137326	1.29616e+07	1.57184e+07	2.75673e+06
Q9UBF8	Phosphatidylinositol 4-kinase beta OS=Homo sapiens OX=9606 GN=PI4KB PE=1 SV=1	6	4	3	782984	422653	670967	1.3596e+06	1.39079e+06	1.41656e+06	929188	466653	777849	1.63825e+06	1.39079e+06	1.51645e+06	0.0139816	724563	1.51516e+06	790601
Q96GC5	39S ribosomal protein L48, mitochondrial OS=Homo sapiens OX=9606 GN=MRPL48 PE=1 SV=2	17	12	3	1.56965e+06	1.70276e+06	1.47656e+06	1779535	2.08926e+06	2.15663e+06	1.86274e+06	1.88002e+06	1.71177e+06	2.14426e+06	2.08926e+06	2.30871e+06	0.0141411	1.81818e+06	2.18074e+06	362565
Q9Y5B6	PAX3- and PAX7-binding protein 1 OS=Homo sapiens OX=9606 GN=PAXBP1 PE=1 SV=2	9	10	6	4.3455e+06	4.51613e+06	5.04888e+06	6.20083e+06	7.49331e+06	6.90496e+06	5.15692e+06	4.98627e+06	5.85315e+06	7.47172e+06	7.49331e+06	7.39187e+06	0.0143245	5.33211e+06	7.4523e+06	2.12019e+06
Q14683	Structural maintenance of chromosomes protein 1A OS=Homo sapiens OX=9606 GN=SMC1A PE=1 SV=2	37	162	38	4.47942e+07	5.26612e+07	4.54145e+07	5.11668e+07	6.72651e+07	6.03723e+07	5.31585e+07	5.81434e+07	5.26489e+07	6.16537e+07	6.72651e+07	6.46295e+07	0.014645	5.46503e+07	6.45161e+07	9.86587e+06
Q9NRY4	Rho GTPase-activating protein 35 OS=Homo sapiens OX=9606 GN=ARHGAP35 PE=1 SV=3	3	9	3	1.06658e+06	1.19625e+06	1295674	1447617	1.83601e+06	1.55479e+06	1.26574e+06	1.32079e+06	1.50207e+06	1.74431e+06	1.83601e+06	1.66442e+06	0.0147185	1.36287e+06	1.74825e+06	385380
Q96BR5	Cytochrome c oxidase assembly factor 7 OS=Homo sapiens OX=9606 GN=COA7 PE=1 SV=2	39	15	5	2.50641e+06	2.66818e+06	2.53652e+06	3.68717e+06	4368724	4.68582e+06	2.97443e+06	2.94595e+06	2.94058e+06	4.44288e+06	4368724	5.01624e+06	0.014741	2.95365e+06	4.60928e+06	1.65563e+06
O95833	Chloride intracellular channel protein 3 OS=Homo sapiens OX=9606 GN=CLIC3 PE=1 SV=2	5	1	1	13055.4	16338.4	19529.1	31378.9	29451.7	28803	15493.2	18039.3	22640	37810.2	29451.7	30834	0.0149721	18724.2	32698.6	13974.5
Q03169	Tumor necrosis factor alpha-induced protein 2 OS=Homo sapiens OX=9606 GN=TNFAIP2 PE=2 SV=2	26	41	11	7.68428e+06	7.74528e+06	6.6314e+06	8.4632e+06	1.18041e+07	1.03081e+07	9.11914e+06	8.5516e+06	7.68776e+06	1.01978e+07	1.18041e+07	1.1035e+07	0.01512	8.45283e+06	1.10123e+07	2.55946e+06
Q9NS18	Glutaredoxin-2, mitochondrial OS=Homo sapiens OX=9606 GN=GLRX2 PE=1 SV=1	23	14	3	1.12401e+06	963153	1.06126e+06	1.49652e+06	1.52022e+06	1.59443e+06	1.33389e+06	1.06342e+06	1.23032e+06	1.80324e+06	1.52022e+06	1.70686e+06	0.0151373	1.20921e+06	1.67677e+06	467562
Q15714	TSC22 domain family protein 1 OS=Homo sapiens OX=9606 GN=TSC22D1 PE=1 SV=3	1	14	1	1213372	1284733	1.21659e+06	1.22434e+06	1.47804e+06	1.36064e+06	1.43994e+06	1.41848e+06	1.41039e+06	1.47527e+06	1.47804e+06	1.45658e+06	0.0153015	1.42294e+06	1.46996e+06	47029.5
O15212	Prefoldin subunit 6 OS=Homo sapiens OX=9606 GN=PFDN6 PE=1 SV=1	46	24	7	2.30479e+07	2.22025e+07	2.31244e+07	2.44658e+07	3.14599e+07	3.01038e+07	2.73516e+07	2.45139e+07	2.6808e+07	2.94802e+07	3.14599e+07	3.22266e+07	0.0156391	2.62245e+07	3.10556e+07	4.83111e+06
P33947	ER lumen protein-retaining receptor 2 OS=Homo sapiens OX=9606 GN=KDELR2 PE=1 SV=1	27	21	2	1.97105e+06	3.00184e+06	2.98069e+06	4.57207e+06	4.46486e+06	5.48459e+06	2.3391e+06	3.31434e+06	3.45551e+06	5.50914e+06	4.46486e+06	5.87134e+06	0.0159499	3.03631e+06	5.28178e+06	2.24546e+06
Q6P1N0	Coiled-coil and C2 domain-containing protein 1A OS=Homo sapiens OX=9606 GN=CC2D1A PE=1 SV=1	22	66	15	9.04356e+06	1.00924e+07	10013587	1.12705e+07	1.2808e+07	1.16117e+07	1.07322e+07	1.11431e+07	1.16087e+07	1.35804e+07	1.2808e+07	1.24305e+07	0.0159817	1.11613e+07	1.29396e+07	1.77829e+06
Q5SQH8	Uncharacterized protein C6orf136 OS=Homo sapiens OX=9606 GN=C6orf136 PE=2 SV=1	4	3	1	138328	314211	103044	576854	660040	669827	164158	346922	119459	695084	660040	717060	0.0161354	210179	690728	480548
Q9NZT2	Opioid growth factor receptor OS=Homo sapiens OX=9606 GN=OGFR PE=1 SV=3	21	46	10	4.87289e+06	4.72737e+06	4.12959e+06	5.58031e+06	8.19874e+06	7.033e+06	5.78279e+06	5.2195e+06	4.78742e+06	6.72403e+06	8.19874e+06	7.52894e+06	0.0165218	5.26324e+06	7.4839e+06	2.22067e+06
Q92793	CREB-binding protein OS=Homo sapiens OX=9606 GN=CREBBP PE=1 SV=3	3	19	7	450983	664228	432367	709888	1.00143e+06	983643	535194	733377	501241	855383	1.00143e+06	1.05301e+06	0.0165319	589937	969939	380002
Q8TB36	Ganglioside-induced differentiation-associated protein 1 OS=Homo sapiens OX=9606 GN=GDAP1 PE=1 SV=3	9	6	2	388435	949881	598542	1.56203e+06	1.57948e+06	1.32014e+06	460966	1.04877e+06	693888	1.88217e+06	1.57948e+06	1.41324e+06	0.0167829	734540	1.62496e+06	890420
Q15645	Pachytene checkpoint protein 2 homolog OS=Homo sapiens OX=9606 GN=TRIP13 PE=1 SV=2	44	66	15	1.5384e+07	1.85525e+07	1.50717e+07	2.0667e+07	2.45179e+07	2.35793e+07	1.82567e+07	2.04839e+07	1.74726e+07	2.49028e+07	2.45179e+07	2.5242e+07	0.0167876	1.87377e+07	2.48876e+07	6.14987e+06
P27361	Mitogen-activated protein kinase 3 OS=Homo sapiens OX=9606 GN=MAPK3 PE=1 SV=4	55	40	6	4.12143e+06	4.23934e+06	3.97672e+06	4.35612e+06	5.29139e+06	4.97198e+06	4.89101e+06	4.68067e+06	4.6102e+06	5.24893e+06	5.29139e+06	5.32259e+06	0.0170885	4.72729e+06	5.28764e+06	560345
Q8WXX5	DnaJ homolog subfamily C member 9 OS=Homo sapiens OX=9606 GN=DNAJC9 PE=1 SV=1	31	17	5	6.02415e+06	5.68396e+06	5.01843e+06	7.94858e+06	8.53138e+06	9.95075e+06	7.14902e+06	6.27568e+06	5.81784e+06	9.57768e+06	8.53138e+06	1.06524e+07	0.0170995	6.41418e+06	9.58717e+06	3.17298e+06
Q16186	Proteasomal ubiquitin receptor ADRM1 OS=Homo sapiens OX=9606 GN=ADRM1 PE=1 SV=2	15	18	5	8.45337e+06	9.56293e+06	9.7129e+06	1.10878e+07	1.39077e+07	1.14039e+07	1.00318e+07	1.05585e+07	1.12601e+07	1.33603e+07	1.39077e+07	1.22081e+07	0.0177798	1.06168e+07	1.31587e+07	2.54186e+06
Q99439	Calponin-2 OS=Homo sapiens OX=9606 GN=CNN2 PE=1 SV=4	52	75	11	2.50181e+07	2.73773e+07	2.6906e+07	2.7354e+07	3.4808e+07	3.07131e+07	2.96897e+07	3.02274e+07	3.1192e+07	3.29603e+07	3.4808e+07	3.28789e+07	0.0180981	3.03697e+07	3.35491e+07	3.1794e+06
Q8WWI1	LIM domain only protein 7 OS=Homo sapiens OX=9606 GN=LMO7 PE=1 SV=3	11	38	12	2.69941e+06	2.74481e+06	3.06769e+06	3.23868e+06	4.36231e+06	3.70851e+06	3.20346e+06	3.03055e+06	3.55636e+06	3.90246e+06	4.36231e+06	3.97002e+06	0.0182987	3.26346e+06	4.07827e+06	814810
Q8N163	Cell cycle and apoptosis regulator protein 2 OS=Homo sapiens OX=9606 GN=CCAR2 PE=1 SV=2	45	102	24	3.75051e+07	4.0279e+07	3.55167e+07	4.10341e+07	5.55794e+07	4.85456e+07	4.45083e+07	4.44722e+07	4.11744e+07	4.94443e+07	5.55794e+07	5.19689e+07	0.0189256	4.3385e+07	5.23308e+07	8.94589e+06
Q7L2H7	Eukaryotic translation initiation factor 3 subunit M OS=Homo sapiens OX=9606 GN=EIF3M PE=1 SV=1	45	78	15	9.01786e+07	9.9226e+07	8.99944e+07	9.80807e+07	1.24878e+08	1.08856e+08	1.07017e+08	1.09556e+08	1.0433e+08	1.18183e+08	1.24878e+08	1.16532e+08	0.0190534	1.06968e+08	1.19864e+08	1.28966e+07
Q8N0T1	Uncharacterized protein C8orf59 OS=Homo sapiens OX=9606 GN=C8orf59 PE=1 SV=4	13	1	1	16025.5	14516	20500.9	24523.3	31694.7	31122.2	19017.9	16027.2	23766.7	29549.5	31694.7	33316.8	0.0191682	19603.9	31520.3	11916.4
P82650	28S ribosomal protein S22, mitochondrial OS=Homo sapiens OX=9606 GN=MRPS22 PE=1 SV=1	35	34	12	6.38506e+06	6.75575e+06	5.74304e+06	7.30178e+06	9.65578e+06	7.93069e+06	7.57732e+06	7.45905e+06	6.65788e+06	8.79832e+06	9.65578e+06	8.48993e+06	0.019273	7.23142e+06	8.98134e+06	1.74992e+06
P21266	Glutathione S-transferase Mu 3 OS=Homo sapiens OX=9606 GN=GSTM3 PE=1 SV=3	68	88	15	8.81658e+07	8.49296e+07	8.2146e+07	9.07095e+07	1.1948e+08	1.09832e+08	1.04629e+08	9.3771e+07	9.52315e+07	1.09301e+08	1.1948e+08	1.17577e+08	0.0192752	9.78771e+07	1.15453e+08	1.75756e+07
Q8WVQ1	Soluble calcium-activated nucleotidase 1 OS=Homo sapiens OX=9606 GN=CANT1 PE=1 SV=1	24	14	6	1.98138e+06	2.30738e+06	2.09542e+06	2.40764e+06	3.13438e+06	2.61455e+06	2.35136e+06	2.54759e+06	2.42922e+06	2.9011e+06	3.13438e+06	2.79892e+06	0.0193051	2.44272e+06	2.9448e+06	502077
Q9BVL4	Selenoprotein O OS=Homo sapiens OX=9606 GN=SELENOO PE=1 SV=3	3	1	1	114511	148977	150235	188610	234100	208144	135893	164486	174167	227267	234100	222821	0.0195338	158182	228062	69880.6
Q99640	Membrane-associated tyrosine- and threonine-specific cdc2-inhibitory kinase OS=Homo sapiens OX=9606 GN=PKMYT1 PE=1 SV=1	3	1	1	215200	294281		551288	481924	572094	255384	324916		664278	481924	612436	0.0197108	290150	586213	296062
Q9P000	COMM domain-containing protein 9 OS=Homo sapiens OX=9606 GN=COMMD9 PE=1 SV=2	48	29	7	2.92458e+06	3.11786e+06	3.27896e+06	3.40516e+06	4.23473e+06	3.97851e+06	3.47068e+06	3.44244e+06	3.80129e+06	4.10306e+06	4.23473e+06	4.25905e+06	0.0197282	3.57147e+06	4.19895e+06	627479
Q9UNF1	Melanoma-associated antigen D2 OS=Homo sapiens OX=9606 GN=MAGED2 PE=1 SV=2	45	108	20	2.64705e+07	2.69346e+07	2.57843e+07	3.35174e+07	4.75123e+07	3.96594e+07	3.14132e+07	2.97386e+07	2.98917e+07	4.03869e+07	4.75123e+07	4.2456e+07	0.0199098	3.03478e+07	4.34517e+07	1.31039e+07
O00458	Interferon-related developmental regulator 1 OS=Homo sapiens OX=9606 GN=IFRD1 PE=1 SV=4	31	34	10	7.28948e+06	6.27629e+06	6.05196e+06	9.49104e+06	9.93874e+06	9.17377e+06	8.65062e+06	6.92967e+06	7.01601e+06	1.14363e+07	9.93874e+06	9.82066e+06	0.0201133	7.5321e+06	1.03986e+07	2.86646e+06
P05455	Lupus La protein OS=Homo sapiens OX=9606 GN=SSB PE=1 SV=2	54	101	22	7.61671e+07	7.64863e+07	6.88741e+07	8.23483e+07	9.78453e+07	1.01357e+08	9.03895e+07	8.44488e+07	7.98455e+07	9.92261e+07	9.78453e+07	1.08504e+08	0.0203323	8.48946e+07	1.01859e+08	1.69639e+07
P22061	Protein-L-isoaspartate(D-aspartate) O-methyltransferase OS=Homo sapiens OX=9606 GN=PCMT1 PE=1 SV=4	55	70	10	5.09084e+07	4.80624e+07	4.6845e+07	5.32391e+07	6.92055e+07	6.30336e+07	6.04144e+07	5.30659e+07	5.43072e+07	6.41507e+07	6.92055e+07	6.74785e+07	0.0206407	5.59292e+07	6.69449e+07	1.10157e+07
Q9UKZ1	CCR4-NOT transcription complex subunit 11 OS=Homo sapiens OX=9606 GN=CNOT11 PE=1 SV=1	24	22	6	2.75352e+06	3.25374e+06	3.04683e+06	3.14729e+06	4.00693e+06	3.82249e+06	3.26767e+06	3.59247e+06	3.53218e+06	3.79235e+06	4.00693e+06	4.09204e+06	0.0206672	3.46411e+06	3.96377e+06	499665
P43355	Melanoma-associated antigen 1 OS=Homo sapiens OX=9606 GN=MAGEA1 PE=1 SV=1	6	13	3	2.36677e+06	2.72827e+06	2.07083e+06	3.06665e+06	3.83411e+06	3.33605e+06	2.80871e+06	3.01229e+06	2.40071e+06	3.69517e+06	3.83411e+06	3.5713e+06	0.0206972	2.74057e+06	3.70019e+06	959624
Q10567	AP-1 complex subunit beta-1 OS=Homo sapiens OX=9606 GN=AP1B1 PE=1 SV=2	47	185	19	2.09917e+07	2.39174e+07	2.30538e+07	2.5971e+07	2.9171e+07	2.69058e+07	2.49114e+07	2.64073e+07	2.67262e+07	3.12939e+07	2.9171e+07	2.88031e+07	0.0208407	2.6015e+07	2.9756e+07	3.74103e+06
Q7L592	Protein arginine methyltransferase NDUFAF7, mitochondrial OS=Homo sapiens OX=9606 GN=NDUFAF7 PE=1 SV=1	14	17	5	2.92131e+06	3.06091e+06	2.98335e+06	3.66321e+06	4.46346e+06	4.65654e+06	3.4668e+06	3.37957e+06	3.45859e+06	4.41401e+06	4.46346e+06	4.9849e+06	0.0208924	3.43498e+06	4.62079e+06	1.1858e+06
P48357	Leptin receptor OS=Homo sapiens OX=9606 GN=LEPR PE=1 SV=2	1	1	1	13000638	13433124	13200783	13945537	15930300	15472376	1.54282e+07	1.48316e+07	1.53036e+07	1.68037e+07	15930300	1.65634e+07	0.0213821	1.51878e+07	1.64325e+07	1.2447e+06
Q9BX66	Sorbin and SH3 domain-containing protein 1 OS=Homo sapiens OX=9606 GN=SORBS1 PE=1 SV=3	2	4	1	166914	95466.3	127910	224140	311545	237907	198082	105405	148286	270079	311545	254683	0.0216378	150591	278769	128178
Q16629	Serine/arginine-rich splicing factor 7 OS=Homo sapiens OX=9606 GN=SRSF7 PE=1 SV=1	24	38	5	3.88683e+07	4.05676e+07	3.74144e+07	4.01507e+07	4.7604e+07	4.66656e+07	4.6126e+07	4.47909e+07	4.33744e+07	4.83798e+07	4.7604e+07	4.99562e+07	0.0218031	4.47638e+07	4.86467e+07	3.88291e+06
Q9H7D7	WD repeat-containing protein 26 OS=Homo sapiens OX=9606 GN=WDR26 PE=1 SV=3	28	30	10	6594577	6.30569e+06	6.40256e+06	6.79784e+06	8.94982e+06	8238678	7.82596e+06	6.96214e+06	7.42247e+06	8.1911e+06	8.94982e+06	8.81964e+06	0.0218802	7.40352e+06	8.65352e+06	1.24999e+06
P49720	Proteasome subunit beta type-3 OS=Homo sapiens OX=9606 GN=PSMB3 PE=1 SV=2	49	61	12	6.89753e+07	8.03856e+07	7.65911e+07	8.16647e+07	9.45654e+07	9.61145e+07	8.18548e+07	8.8754e+07	8.87918e+07	9.84023e+07	9.45654e+07	1.02892e+08	0.0219068	8.64669e+07	9.86199e+07	1.21531e+07
O95219	Sorting nexin-4 OS=Homo sapiens OX=9606 GN=SNX4 PE=1 SV=1	7	9	3	1.15773e+06	1.42727e+06	1.0626e+06	1.76207e+06	1.78046e+06	2.09267e+06	1.37391e+06	1.57585e+06	1.23187e+06	2.12322e+06	1.78046e+06	2.24023e+06	0.0219128	1.39388e+06	2.04797e+06	654093
Q16514	Transcription initiation factor TFIID subunit 12 OS=Homo sapiens OX=9606 GN=TAF12 PE=1 SV=1	11	2	1		314257	273099	419028	546968			346972	316603	504909	546968		0.0224367	331788	525939	194151
Q9H496	Torsin-1A-interacting protein 2, isoform IFRG15 OS=Homo sapiens OX=9606 GN=TOR1AIP2 PE=1 SV=1	21	9	2	1.00449e+06	548293	823193	1.27041e+06	1.84534e+06	1.69499e+06	1.19205e+06	605373	954325	1.53079e+06	1.84534e+06	1.81452e+06	0.0224853	917250	1.73021e+06	812963
Q96FV9	THO complex subunit 1 OS=Homo sapiens OX=9606 GN=THOC1 PE=1 SV=1	19	32	8	3.66617e+06	4.85152e+06	3.89857e+06	5.26524e+06	6.46087e+06	5.45923e+06	4.35074e+06	5.35658e+06	4.5196e+06	6.34438e+06	6.46087e+06	5.84419e+06	0.0225772	4.74231e+06	6.21648e+06	1.47417e+06
Q96RU2	Ubiquitin carboxyl-terminal hydrolase 28 OS=Homo sapiens OX=9606 GN=USP28 PE=1 SV=1	8	10	6	1.25689e+06	1.74737e+06	1.68341e+06	2.14823e+06	2.97306e+06	2.20838e+06	1.49159e+06	1.92928e+06	1.95158e+06	2.58852e+06	2.97306e+06	2.3641e+06	0.0226527	1.79081e+06	2.64189e+06	851078
P49411	Elongation factor Tu, mitochondrial OS=Homo sapiens OX=9606 GN=TUFM PE=1 SV=2	69	154	24	1.18686e+08	1.4727e+08	1.31447e+08	1.43524e+08	1.9552e+08	1.73124e+08	1.40848e+08	1.62602e+08	1.52386e+08	1.7294e+08	1.9552e+08	1.85332e+08	0.0227426	1.51945e+08	1.84597e+08	3.26521e+07
Q9Y5K5	Ubiquitin carboxyl-terminal hydrolase isozyme L5 OS=Homo sapiens OX=9606 GN=UCHL5 PE=1 SV=3	46	56	11	1.87737e+07	2.04731e+07	1.93548e+07	2.12956e+07	2.62872e+07	2.29331e+07	2.22792e+07	2.26044e+07	2.2438e+07	2.56603e+07	2.62872e+07	2.45502e+07	0.0233708	2.24406e+07	2.54992e+07	3.05868e+06
P49848	Transcription initiation factor TFIID subunit 6 OS=Homo sapiens OX=9606 GN=TAF6 PE=1 SV=1	8	11	4	1.13549e+06	1.38232e+06	1.23669e+06	1.46471e+06	1.7592e+06	1.49022e+06	1.34751e+06	1.52622e+06	1.43369e+06	1.76491e+06	1.7592e+06	1.59531e+06	0.0236383	1.43581e+06	1.70647e+06	270667
O60716	Catenin delta-1 OS=Homo sapiens OX=9606 GN=CTNND1 PE=1 SV=1	23	46	14	6.29478e+06	8.1284e+06	8.68724e+06	1.0536e+07	1.27519e+07	1.25336e+07	7.47018e+06	8.9746e+06	1.00711e+07	1.26954e+07	1.27519e+07	1.34174e+07	0.0238819	8.83862e+06	1.29549e+07	4.11629e+06
P08651	Nuclear factor 1 C-type OS=Homo sapiens OX=9606 GN=NFIC PE=1 SV=2	24	37	6	8.72076e+06	1.04746e+07	9.9794e+06	1.12012e+07	1.30421e+07	1.19721e+07	1.03492e+07	1.1565e+07	1.15691e+07	1.34969e+07	1.30421e+07	1.28163e+07	0.0241106	1.11611e+07	1.31184e+07	1.95736e+06
Q9NTJ3	Structural maintenance of chromosomes protein 4 OS=Homo sapiens OX=9606 GN=SMC4 PE=1 SV=2	34	139	33	2.0417e+07	2.66753e+07	2.22697e+07	2.68745e+07	3.40818e+07	3.28055e+07	2.42294e+07	2.94523e+07	2.58171e+07	3.23826e+07	3.40818e+07	3.51188e+07	0.0242325	2.64996e+07	3.38611e+07	7.3615e+06
Q15742	NGFI-A-binding protein 2 OS=Homo sapiens OX=9606 GN=NAB2 PE=1 SV=1	5	2	1	324548	310252	226653	364241	556082	487786	385150	342550	262759	438894	556082	522183	0.0246608	330153	505720	175567
Q12948	Forkhead box protein C1 OS=Homo sapiens OX=9606 GN=FOXC1 PE=1 SV=3	18	12	4	310322	1.34658e+06	916908	2.21815e+06	2.6432e+06	1.98129e+06	368268	1.48676e+06	1.06297e+06	2.67277e+06	2.6432e+06	2.121e+06	0.0253794	972665	2.47899e+06	1.50632e+06
Q96JP2	Unconventional myosin-XVB OS=Homo sapiens OX=9606 GN=MYO15B PE=1 SV=3	2	6	2	277661	285905	143069	351510	556168	515644	329508	315668	165860	423554	556168	552005	0.0256584	270345	510575	240230
O00303	Eukaryotic translation initiation factor 3 subunit F OS=Homo sapiens OX=9606 GN=EIF3F PE=1 SV=1	53	100	13	6.44813e+07	6.48618e+07	6.75229e+07	6.96344e+07	9.29341e+07	8.83298e+07	7.65217e+07	7.16142e+07	7.82791e+07	8.39063e+07	9.29341e+07	9.45585e+07	0.0258359	7.54716e+07	9.04663e+07	1.49946e+07
Q96EV2	RNA-binding protein 33 OS=Homo sapiens OX=9606 GN=RBM33 PE=1 SV=3	8	17	5	997838	1.07401e+06	836380	1.10156e+06	1.46384e+06	1.43003e+06	1.18416e+06	1.18582e+06	969612	1.32733e+06	1.46384e+06	1.53087e+06	0.0261484	1.1132e+06	1.44068e+06	327481
Q9H4L4	Sentrin-specific protease 3 OS=Homo sapiens OX=9606 GN=SENP3 PE=1 SV=2	10	12	4	1.20246e+06	1.87427e+06	1.41861e+06	2.0096e+06	2.615e+06	2.56296e+06	1.42699e+06	2.06938e+06	1.64459e+06	2.42148e+06	2.615e+06	2.74369e+06	0.0261775	1.71365e+06	2.59339e+06	879736
Q9BZJ0	Crooked neck-like protein 1 OS=Homo sapiens OX=9606 GN=CRNKL1 PE=1 SV=4	8	17	5	1.99314e+06	1.60241e+06	1.77925e+06	2.24494e+06	2.95344e+06	2.76217e+06	2.36532e+06	1.76923e+06	2.06268e+06	2.70506e+06	2.95344e+06	2.95695e+06	0.0262549	2.06574e+06	2.87181e+06	806071
Q9Y676	28S ribosomal protein S18b, mitochondrial OS=Homo sapiens OX=9606 GN=MRPS18B PE=1 SV=1	34	14	4	2.78059e+06	1.93853e+06	2.62714e+06	6.30111e+06	5.80416e+06	4.8491e+06	3.29979e+06	2.14034e+06	3.04564e+06	7.59255e+06	5.80416e+06	5.19104e+06	0.0262748	2.82859e+06	6.19592e+06	3.36733e+06
Q6EEV4	DNA-directed RNA polymerase II subunit GRINL1A, isoforms 4/5 OS=Homo sapiens OX=9606 GN=POLR2M PE=1 SV=1	25	7	2	775984	774149	580583	1.01333e+06	1.06912e+06	1.07816e+06	920881	854741	673068	1.22102e+06	1.06912e+06	1.15418e+06	0.0267152	816230	1.14811e+06	331878
Q8NI35	InaD-like protein OS=Homo sapiens OX=9606 GN=PATJ PE=1 SV=3	5	10	5	699927	1.00708e+06	764312	999056	1.51592e+06	1.30262e+06	830622	1.11192e+06	886064	1.20382e+06	1.51592e+06	1.39447e+06	0.0267702	942868	1.3714e+06	428534
O75400	Pre-mRNA-processing factor 40 homolog A OS=Homo sapiens OX=9606 GN=PRPF40A PE=1 SV=2	20	39	11	9.91966e+06	1.09599e+07	1.07996e+07	1.4309e+07	1.46666e+07	1.54642e+07	1.17719e+07	1.21009e+07	1.25199e+07	1.72416e+07	1.46666e+07	1.65547e+07	0.0274167	1.21309e+07	1.61543e+07	4.02336e+06
O60306	RNA helicase aquarius OS=Homo sapiens OX=9606 GN=AQR PE=1 SV=4	31	107	26	1.59469e+07	1.47054e+07	1.2854e+07	1.70351e+07	2.21498e+07	2.15102e+07	1.89247e+07	1.62363e+07	1.49016e+07	2.05266e+07	2.21498e+07	2.30271e+07	0.0275962	1.66875e+07	2.19011e+07	5.21361e+06
Q9HBI1	Beta-parvin OS=Homo sapiens OX=9606 GN=PARVB PE=1 SV=1	14	24	3	1.84234e+06	2.08125e+06	2018882	2.08882e+06	2.81968e+06	2.4957e+06	2.18636e+06	2.29791e+06	2.34048e+06	2.51694e+06	2.81968e+06	2.67168e+06	0.0276251	2.27492e+06	2.66943e+06	394518
Q04446	1,4-alpha-glucan-branching enzyme OS=Homo sapiens OX=9606 GN=GBE1 PE=1 SV=3	29	54	13	1.20835e+07	1.00474e+07	1.15543e+07	1.31397e+07	1.96603e+07	1.74662e+07	1.43398e+07	1.10934e+07	1.33949e+07	1.58328e+07	1.96603e+07	1.86979e+07	0.0282326	1.29427e+07	1.80636e+07	5.12094e+06
Q6IA86	Elongator complex protein 2 OS=Homo sapiens OX=9606 GN=ELP2 PE=1 SV=2	31	30	12	3.92499e+06	4.34766e+06	3.49766e+06	4.37886e+06	6.12615e+06	5.17736e+06	4.65788e+06	4.80027e+06	4.05483e+06	5.27633e+06	6.12615e+06	5.54245e+06	0.0284036	4.50433e+06	5.64831e+06	1.14398e+06
Q6T4R5	Nance-Horan syndrome protein OS=Homo sapiens OX=9606 GN=NHS PE=1 SV=2	0	1	1	640622	764180	616004	820128	959659	821417	760243	843734	714131	988218	959659	879340	0.0284111	772703	942406	169703
Q7Z2W9	39S ribosomal protein L21, mitochondrial OS=Homo sapiens OX=9606 GN=MRPL21 PE=1 SV=2	20	19	3	3.67394e+06	5.25504e+06	2.75383e+06	7.07636e+06	7.80684e+06	6.74501e+06	4.35997e+06	5.80211e+06	3.19251e+06	8.5267e+06	7.80684e+06	7.22065e+06	0.0285036	4.45153e+06	7.85139e+06	3.39987e+06
Q9BU76	Multiple myeloma tumor-associated protein 2 OS=Homo sapiens OX=9606 GN=MMTAG2 PE=1 SV=1	20	13	4	833433	830740	847258	855787	1.09417e+06	993957	989057	917223	982223	1.03119e+06	1.09417e+06	1.06405e+06	0.0286865	962835	1.06313e+06	100300
A6NHX0	Cytosolic arginine sensor for mTORC1 subunit 2 OS=Homo sapiens OX=9606 GN=CASTOR2 PE=1 SV=3	17	13	5	4.64182e+06	6.46906e+06	5.62861e+06	6.61191e+06	9.94994e+06	8.2476e+06	5.50857e+06	7.14251e+06	6.52523e+06	7.96705e+06	9.94994e+06	8.82919e+06	0.0291837	6.3921e+06	8.91539e+06	2.52329e+06
P60520	Gamma-aminobutyric acid receptor-associated protein-like 2 OS=Homo sapiens OX=9606 GN=GABARAPL2 PE=1 SV=1	23	15	3	1.96815e+06	1.45504e+06	1.36704e+06	2.38588e+06	2.6558e+06	2.97514e+06	2.33566e+06	1.60651e+06	1.58481e+06	2.87488e+06	2.6558e+06	3.18493e+06	0.0293809	1.84233e+06	2.9052e+06	1.06288e+06
P42224	Signal transducer and activator of transcription 1-alpha/beta OS=Homo sapiens OX=9606 GN=STAT1 PE=1 SV=2	34	98	18	1.61936e+07	1.74445e+07	1.63629e+07	1.83361e+07	2.29195e+07	1.96868e+07	1.92173e+07	1.92605e+07	1.89695e+07	2.20942e+07	2.29195e+07	2.1075e+07	0.0296706	1.91491e+07	2.20295e+07	2.88043e+06
P25205	DNA replication licensing factor MCM3 OS=Homo sapiens OX=9606 GN=MCM3 PE=1 SV=3	54	230	35	9.39258e+07	1.08671e+08	1.07716e+08	1.10468e+08	1.50388e+08	1.2952e+08	1.11464e+08	1.19984e+08	1.24875e+08	1.33109e+08	1.50388e+08	1.38653e+08	0.0297409	1.18775e+08	1.40717e+08	2.1942e+07
Q8N0W3	L-fucose kinase OS=Homo sapiens OX=9606 GN=FUK PE=2 SV=2	5	5	3	6.51893e+06	7.36498e+06	7.46769e+06	1.62772e+07	1.56672e+07	1.34926e+07	7.73619e+06	8.1317e+06	8.65726e+06	1.96132e+07	1.56672e+07	1.4444e+07	0.0297957	8.17505e+06	1.65748e+07	8.39975e+06
Q96AC1	Fermitin family homolog 2 OS=Homo sapiens OX=9606 GN=FERMT2 PE=1 SV=1	34	51	14	1.91002e+07	1.87539e+07	1.63154e+07	2.13546e+07	2.6451e+07	2.30862e+07	2.26667e+07	2.07063e+07	1.89144e+07	2.57314e+07	2.6451e+07	2.47141e+07	0.0298548	2.07625e+07	2.56322e+07	4.86969e+06
P48444	Coatomer subunit delta OS=Homo sapiens OX=9606 GN=ARCN1 PE=1 SV=1	56	143	27	6.56964e+07	7.40525e+07	6.72792e+07	7.21363e+07	9.58188e+07	8.39459e+07	7.79637e+07	8.17616e+07	7.79966e+07	8.69211e+07	9.58188e+07	8.98654e+07	0.030139	7.92406e+07	9.08684e+07	1.16278e+07
Q9H3C7	Gametogenetin-binding protein 2 OS=Homo sapiens OX=9606 GN=GGNBP2 PE=1 SV=1	1	1	1	904177	1.14747e+06	969425	1.13518e+06	1.5112e+06	1.26315e+06	1.07301e+06	1.26692e+06	1.12385e+06	1.36784e+06	1.5112e+06	1.35222e+06	0.0301407	1.1546e+06	1.41042e+06	255826
O43290	U4/U6.U5 tri-snRNP-associated protein 1 OS=Homo sapiens OX=9606 GN=SART1 PE=1 SV=1	24	60	15	1.03391e+07	1.1035e+07	1.06857e+07	1.28597e+07	1.46858e+07	1.30218e+07	1.22696e+07	1.21838e+07	1.23879e+07	1.54953e+07	1.46858e+07	1.39401e+07	0.0307542	1.22804e+07	1.47071e+07	2.42663e+06
Q9NUU7	ATP-dependent RNA helicase DDX19A OS=Homo sapiens OX=9606 GN=DDX19A PE=1 SV=1	50	85	16	2.9504e+07	3.36854e+07	3.09034e+07	3.33881e+07	4.08044e+07	3.5471e+07	3.50132e+07	3.71922e+07	3.58262e+07	4.02312e+07	4.08044e+07	3.79723e+07	0.0308737	3.60105e+07	3.96693e+07	3.65876e+06
Q9BXW7	Haloacid dehalogenase-like hydrolase domain-containing 5 OS=Homo sapiens OX=9606 GN=HDHD5 PE=1 SV=1	45	49	12	9.7763e+06	1.18974e+07	9.61467e+06	1.49665e+07	1.8813e+07	1.38709e+07	1.16018e+07	1.3136e+07	1.11463e+07	1.8034e+07	1.8813e+07	1.4849e+07	0.0313693	1.19613e+07	1.7232e+07	5.27064e+06
Q8WWY3	U4/U6 small nuclear ribonucleoprotein Prp31 OS=Homo sapiens OX=9606 GN=PRPF31 PE=1 SV=2	32	37	10	9.92082e+06	1.03312e+07	1.06296e+07	1.07176e+07	1.39973e+07	1.35264e+07	1.17733e+07	1.14067e+07	1.23229e+07	1.29142e+07	1.39973e+07	1.44802e+07	0.0314097	1.18343e+07	1.37972e+07	1.96294e+06
Q9BXJ9	N-alpha-acetyltransferase 15, NatA auxiliary subunit OS=Homo sapiens OX=9606 GN=NAA15 PE=1 SV=1	44	126	30	5.27288e+07	5.58391e+07	5.0534e+07	5.51727e+07	6.75359e+07	6.22496e+07	6.25747e+07	6.16522e+07	5.85839e+07	6.64807e+07	6.75359e+07	6.66392e+07	0.0314614	6.09369e+07	6.68852e+07	5.94833e+06
Q8WVJ2	NudC domain-containing protein 2 OS=Homo sapiens OX=9606 GN=NUDCD2 PE=1 SV=1	52	26	5	3.29494e+06	3.22451e+06	3.25678e+06	3.49091e+06	4.11932e+06	3.99298e+06	3.91019e+06	3.56019e+06	3.77557e+06	4.2064e+06	4.11932e+06	4.27455e+06	0.0318689	3.74865e+06	4.20009e+06	451434
Q9GZT9	Egl nine homolog 1 OS=Homo sapiens OX=9606 GN=EGLN1 PE=1 SV=1	9	3	2	210399	258234	255971	301347	383683	427614	249686	285117	296747	363110	383683	457767	0.0318881	277183	401520	124337
Q15029	116 kDa U5 small nuclear ribonucleoprotein component OS=Homo sapiens OX=9606 GN=EFTUD2 PE=1 SV=1	62	214	42	1.08034e+08	1.12099e+08	1.05031e+08	1.08951e+08	1.38935e+08	1.3195e+08	1.28207e+08	1.23769e+08	1.21762e+08	1.31281e+08	1.38935e+08	1.41255e+08	0.0319854	1.24579e+08	1.37157e+08	1.25774e+07
Q03405	Urokinase plasminogen activator surface receptor OS=Homo sapiens OX=9606 GN=PLAUR PE=1 SV=1	8	6	2	123718	90015.9	62427.7	148796	195597	205404	146820	99386.9	72372.2	179293	195597	219888	0.0322932	106193	198259	92066.4
Q9Y4C8	Probable RNA-binding protein 19 OS=Homo sapiens OX=9606 GN=RBM19 PE=1 SV=3	10	22	7	2.45615e+06	1.94263e+06	1.76015e+06	3.29638e+06	3.15971e+06	3.27084e+06	2.91478e+06	2.14486e+06	2.04054e+06	3.97199e+06	3.15971e+06	3.50149e+06	0.0325463	2.36673e+06	3.5444e+06	1.17767e+06
Q96HE7	ERO1-like protein alpha OS=Homo sapiens OX=9606 GN=ERO1A PE=1 SV=2	49	72	17	2.82141e+07	35192400	3.10643e+07	3.37008e+07	4.43048e+07	3.98803e+07	3.34825e+07	3.88561e+07	3.60127e+07	4.0608e+07	4.43048e+07	4.26925e+07	0.0326903	3.61171e+07	4.25351e+07	6.41801e+06
Q9UPP1	Histone lysine demethylase PHF8 OS=Homo sapiens OX=9606 GN=PHF8 PE=1 SV=3	1	7	1	381943	453566	401458	436136	541008	507790	453262	500784	465409	525524	541008	543597	0.0331942	473152	536710	63558.2
Q16762	Thiosulfate sulfurtransferase OS=Homo sapiens OX=9606 GN=TST PE=1 SV=4	38	13	5	1.59059e+06	1.55242e+06	1.35108e+06	1.67093e+06	2.38094e+06	2.29881e+06	1.8876e+06	1.71404e+06	1.56631e+06	2.0134e+06	2.38094e+06	2.46091e+06	0.0338838	1.72265e+06	2.28508e+06	562434
Q8WW59	SPRY domain-containing protein 4 OS=Homo sapiens OX=9606 GN=SPRYD4 PE=1 SV=2	38	25	6	4.008e+06	5000851	4.53664e+06	6.80296e+06	6.47126e+06	6.80093e+06	4.7564e+06	5.52146e+06	5.25931e+06	8.19726e+06	6.47126e+06	7.2805e+06	0.0341231	5.17905e+06	7.31634e+06	2.13729e+06
Q9P2E5	Chondroitin sulfate glucuronyltransferase OS=Homo sapiens OX=9606 GN=CHPF2 PE=2 SV=2	7	12	4	1.36628e+06	1.36299e+06	1.30902e+06	1.37865e+06	1.70696e+06	1.682e+06	1.6214e+06	1.50488e+06	1.51754e+06	1.66121e+06	1.70696e+06	1.80061e+06	0.0343525	1.54794e+06	1.72293e+06	174988
Q9Y3B7	39S ribosomal protein L11, mitochondrial OS=Homo sapiens OX=9606 GN=MRPL11 PE=1 SV=1	38	27	6	6.23857e+06	6.53931e+06	5.62158e+06	6.85934e+06	8.61027e+06	7.23404e+06	7.40348e+06	7.22008e+06	6.51708e+06	8.2652e+06	8.61027e+06	7.74416e+06	0.0350661	7.04688e+06	8.20654e+06	1.15966e+06
P60842	Eukaryotic initiation factor 4A-I OS=Homo sapiens OX=9606 GN=EIF4A1 PE=1 SV=1	67	341	13	6.03037e+08	5.91186e+08	5.73195e+08	6.11403e+08	7.63157e+08	719926383	7.15641e+08	6.5273e+08	6.64503e+08	7.36713e+08	7.63157e+08	7.70693e+08	0.0352075	6.77625e+08	7.56854e+08	7.92296e+07
Q9BZ67	FERM domain-containing protein 8 OS=Homo sapiens OX=9606 GN=FRMD8 PE=1 SV=1	3	1	1	193965	283358	179246	357267		352710	230184	312856	207800	430491		377582	0.0355261	250280	404036	153757
Q5K651	Sterile alpha motif domain-containing protein 9 OS=Homo sapiens OX=9606 GN=SAMD9 PE=1 SV=1	1	1	1	4259702	5.82962e+06	2.88716e+06	6163154	9011572	8550390	5.0551e+06	6.43651e+06	3.34708e+06	7.42633e+06	9011572	9.15333e+06	0.0357956	4.94623e+06	8.53041e+06	3.58418e+06
Q06546	GA-binding protein alpha chain OS=Homo sapiens OX=9606 GN=GABPA PE=1 SV=1	22	19	6	1.39771e+06	1.47633e+06	1.15294e+06	1.93554e+06	2.94036e+06	2.0596e+06	1.6587e+06	1.63002e+06	1.3366e+06	2.33224e+06	2.94036e+06	2.20483e+06	0.0359591	1.54177e+06	2.49248e+06	950705
P63151	Serine/threonine-protein phosphatase 2A 55 kDa regulatory subunit B alpha isoform OS=Homo sapiens OX=9606 GN=PPP2R2A PE=1 SV=1	27	53	5	2.2606e+07	2.79462e+07	2.30243e+07	2.60702e+07	3.57346e+07	3.33027e+07	2.68272e+07	3.08555e+07	2.6692e+07	3.14135e+07	3.57346e+07	3.56511e+07	0.035981	2.81249e+07	3.42664e+07	6.14149e+06
Q9NRN9	Methyltransferase-like protein 5 OS=Homo sapiens OX=9606 GN=METTL5 PE=1 SV=1	4	4	1	209794	252512	290542	300785	388198	415561	248968	278799	336824	362432	388198	444864	0.0360423	288197	398498	110301
Q9NVH1	DnaJ homolog subfamily C member 11 OS=Homo sapiens OX=9606 GN=DNAJC11 PE=1 SV=2	28	45	11	7.44223e+06	8.32549e+06	8.68811e+06	1.13757e+07	1.1786e+07	1.06311e+07	8.83189e+06	9.19221e+06	1.00721e+07	1.37072e+07	1.1786e+07	1.13807e+07	0.0363428	9.3654e+06	1.22913e+07	2.92591e+06
Q9BQ39	ATP-dependent RNA helicase DDX50 OS=Homo sapiens OX=9606 GN=DDX50 PE=1 SV=1	21	41	9	7.06003e+06	6.67955e+06	7.26881e+06	8.04789e+06	9.30872e+06	9.02124e+06	8.37833e+06	7.37492e+06	8.4267e+06	9.69734e+06	9.30872e+06	9.65739e+06	0.0366133	8.05998e+06	9.55448e+06	1.4945e+06
Q96PU8	Protein quaking OS=Homo sapiens OX=9606 GN=QKI PE=1 SV=1	26	18	6	3.03332e+06	2518236	3.02449e+06	4.03912e+06	4.43264e+06	3.70997e+06	3.59972e+06	2.78039e+06	3.50629e+06	4.86696e+06	4.43264e+06	3.97158e+06	0.0368044	3.29547e+06	4.42373e+06	1.12826e+06
Q92466	DNA damage-binding protein 2 OS=Homo sapiens OX=9606 GN=DDB2 PE=1 SV=1	41	41	11	8.84542e+06	9.62826e+06	9.71769e+06	1.13989e+07	17231295	1.45526e+07	1.04971e+07	1.06306e+07	1.12657e+07	1.37351e+07	17231295	1.55787e+07	0.0369601	1.07978e+07	1.55151e+07	4.71727e+06
A4D1E9	GTP-binding protein 10 OS=Homo sapiens OX=9606 GN=GTPBP10 PE=1 SV=1	29	33	7	5.16883e+06	6.17605e+06	5.7321e+06	6.21511e+06	7.46061e+06	6.61767e+06	6.13399e+06	6.819e+06	6.6452e+06	7.48893e+06	7.46061e+06	7.08432e+06	0.0372419	6.53273e+06	7.34462e+06	811892
O43665	Regulator of G-protein signaling 10 OS=Homo sapiens OX=9606 GN=RGS10 PE=1 SV=2	23	8	3	2.27185e+07	2.20317e+07	2.43007e+07	2.60411e+07	3.02115e+07	2.98452e+07	2.69607e+07	2.43253e+07	2.81717e+07	3.13783e+07	3.02115e+07	3.19498e+07	0.0372511	2.64859e+07	3.11799e+07	4.69396e+06
Q9H2G4	Testis-specific Y-encoded-like protein 2 OS=Homo sapiens OX=9606 GN=TSPYL2 PE=1 SV=1	2	1	1	101319	96893.8		292391	508348	303351	120238	106981		352318	508348	324742	0.0373062	113609	395136	281527
Q496A3	Spermatogenesis-associated serine-rich protein 1 OS=Homo sapiens OX=9606 GN=SPATS1 PE=2 SV=2	4	1	1	310406	373484	357991	367744	455931	461372	368368	412365	415018	443115	455931	493907	0.0376547	398584	464317	65733.9
O60664	Perilipin-3 OS=Homo sapiens OX=9606 GN=PLIN3 PE=1 SV=3	68	187	20	1.6411e+08	1.96396e+08	1.67413e+08	1.83865e+08	2.38375e+08	2.18466e+08	1.94754e+08	2.16842e+08	1.94081e+08	2.21549e+08	2.38375e+08	2.33871e+08	0.0377271	2.01892e+08	2.31265e+08	2.93727e+07
Q0VDG4	Secernin-3 OS=Homo sapiens OX=9606 GN=SCRN3 PE=1 SV=1	24	20	6	1.60405e+06	2.60347e+06	2.4168e+06	2.78302e+06	3.97839e+06	3.66114e+06	1.90357e+06	2.8745e+06	2.80179e+06	3.35341e+06	3.97839e+06	3.91931e+06	0.0379998	2.52662e+06	3.75037e+06	1.22375e+06
Q86U44	N6-adenosine-methyltransferase catalytic subunit OS=Homo sapiens OX=9606 GN=METTL3 PE=1 SV=2	14	11	4	942922	1.2351e+06	1.02577e+06	1.2617e+06	1.44413e+06	1.47263e+06	1.11899e+06	1.36368e+06	1.18917e+06	1.52029e+06	1.44413e+06	1.57647e+06	0.0381951	1.22395e+06	1.51363e+06	289684
Q9NP58	ATP-binding cassette sub-family B member 6, mitochondrial OS=Homo sapiens OX=9606 GN=ABCB6 PE=1 SV=1	28	49	14	3.61556e+07	3.40067e+07	4.78361e+07	5.87156e+07	6.7608e+07	5.56276e+07	4.29069e+07	3.75469e+07	5.54562e+07	7.07497e+07	6.7608e+07	5.95502e+07	0.0387284	4.53033e+07	6.59693e+07	2.0666e+07
O60885	Bromodomain-containing protein 4 OS=Homo sapiens OX=9606 GN=BRD4 PE=1 SV=2	9	18	5	4.02197e+06	4.07599e+06	4.03589e+06	4.04383e+06	5.24878e+06	4.83812e+06	4.77298e+06	4.50032e+06	4.6788e+06	4.87263e+06	5.24878e+06	5.17928e+06	0.0388622	4.6507e+06	5.10023e+06	449531
Q15003	Condensin complex subunit 2 OS=Homo sapiens OX=9606 GN=NCAPH PE=1 SV=3	22	49	12	7.14204e+06	1.0863e+07	9.49382e+06	1.17727e+07	1.6089e+07	1.26028e+07	8.47565e+06	1.19939e+07	1.10062e+07	1.41856e+07	1.6089e+07	1.34915e+07	0.0389083	1.04919e+07	1.45887e+07	4.09677e+06
Q92839	Hyaluronan synthase 1 OS=Homo sapiens OX=9606 GN=HAS1 PE=1 SV=2	1	1	1	17632340	16992738	18322214	19990532	23081164	22035398	2.09248e+07	1.87617e+07	2.12409e+07	2.40877e+07	23081164	2.35892e+07	0.0390652	2.03091e+07	2.3586e+07	3.2769e+06
O95359	Transforming acidic coiled-coil-containing protein 2 OS=Homo sapiens OX=9606 GN=TACC2 PE=1 SV=3	1	7	2	283566	276083	267846	822197	697448	1.06235e+06	336516	304824	310512	990710	697448	1.13726e+06	0.0396106	317284	941807	624523
Q7L7V1	Putative pre-mRNA-splicing factor ATP-dependent RNA helicase DHX32 OS=Homo sapiens OX=9606 GN=DHX32 PE=1 SV=1	2	3	1	274317	252887	251415	292175	417814	412287	325539	279213	291465	352058	417814	441359	0.039746	298739	403744	105005
P51511	Matrix metalloproteinase-15 OS=Homo sapiens OX=9606 GN=MMP15 PE=1 SV=1	4	9	2	3.37258e+06	3.07892e+06	3.0016e+06	3.81194e+06	4.55557e+06	3.78567e+06	4.00233e+06	3.39945e+06	3.47974e+06	4.59322e+06	4.55557e+06	4.05262e+06	0.0399626	3.62718e+06	4.40047e+06	773297
Q8NC96	Adaptin ear-binding coat-associated protein 1 OS=Homo sapiens OX=9606 GN=NECAP1 PE=1 SV=2	27	9	4	1.18125e+06	1.56505e+06	1.14735e+06	1.71247e+06	1.95463e+06	1.91393e+06	1.40182e+06	1.72797e+06	1.33011e+06	2.06345e+06	1.95463e+06	2.04889e+06	0.0402041	1.48664e+06	2.02232e+06	535686
P42704	Leucine-rich PPR motif-containing protein, mitochondrial OS=Homo sapiens OX=9606 GN=LRPPRC PE=1 SV=3	56	369	62	1.92965e+08	2.02658e+08	1.78766e+08	2.00535e+08	2.54326e+08	2.23788e+08	2.28997e+08	2.23755e+08	2.07243e+08	2.41635e+08	2.54326e+08	2.39568e+08	0.0403686	2.19998e+08	2.45177e+08	2.51782e+07
Q6ZNL6	FYVE, RhoGEF and PH domain-containing protein 5 OS=Homo sapiens OX=9606 GN=FGD5 PE=1 SV=3	1	1	1	243612	393264	148861	388275	712953	651575	289100	434205	172574	467854	712953	697521	0.0405065	298626	626109	327483
Q9GZP4	PITH domain-containing protein 1 OS=Homo sapiens OX=9606 GN=PITHD1 PE=1 SV=1	39	18	5	1.98707e+06	1.66104e+06	2.05353e+06	2.46096e+06	2.72842e+06	2.79793e+06	2.35811e+06	1.83396e+06	2.38065e+06	2.96535e+06	2.72842e+06	2.99523e+06	0.0407211	2.19091e+06	2.89633e+06	705428
Q9BPX3	Condensin complex subunit 3 OS=Homo sapiens OX=9606 GN=NCAPG PE=1 SV=1	31	95	24	2.11796e+07	2.50993e+07	2.3539e+07	2.56957e+07	3.1043e+07	3.31422e+07	2.51344e+07	2.77122e+07	2.72887e+07	3.09622e+07	3.1043e+07	3.54792e+07	0.0407368	2.67118e+07	3.24948e+07	5.78301e+06
P31689	DnaJ homolog subfamily A member 1 OS=Homo sapiens OX=9606 GN=DNAJA1 PE=1 SV=2	47	56	13	2.39768e+07	2.36883e+07	2.05062e+07	2.8359e+07	3.04603e+07	2.82962e+07	2.84539e+07	2.61543e+07	2.37728e+07	3.41713e+07	3.04603e+07	3.02915e+07	0.0410539	2.6127e+07	3.1641e+07	5.51402e+06
Q9BXW9	Fanconi anemia group D2 protein OS=Homo sapiens OX=9606 GN=FANCD2 PE=1 SV=2	1	5	1	424734	238734	351003	494246	641186	775062	504043	263587	406917	595545	641186	829716	0.0411437	391516	688816	297300
P51812	Ribosomal protein S6 kinase alpha-3 OS=Homo sapiens OX=9606 GN=RPS6KA3 PE=1 SV=1	43	97	16	2.89299e+07	3.53398e+07	3.2199e+07	3.39421e+07	4.73296e+07	4.08878e+07	3.43318e+07	3.90187e+07	3.73282e+07	4.08988e+07	4.73296e+07	4.3771e+07	0.0414597	3.68929e+07	4.39998e+07	7.10687e+06
Q6ZS81	WD repeat- and FYVE domain-containing protein 4 OS=Homo sapiens OX=9606 GN=WDFY4 PE=1 SV=3	0	1	1	2.55366e+06	3740122	2017918	3.75487e+06	5.12931e+06	5412710	3.0305e+06	4.12948e+06	2.33937e+06	4.52445e+06	5.12931e+06	5.79439e+06	0.0414652	3.16645e+06	5.14938e+06	1.98293e+06
Q96FZ2	Embryonic stem cell-specific 5-hydroxymethylcytosine-binding protein OS=Homo sapiens OX=9606 GN=HMCES PE=1 SV=1	19	24	5	1.36605e+06	1.72568e+06	1.92803e+06	2.14072e+06	2.78668e+06	2255625	1.62113e+06	1.90533e+06	2.23516e+06	2.57947e+06	2.78668e+06	2.41468e+06	0.0417222	1.92054e+06	2.59361e+06	673074
P46063	ATP-dependent DNA helicase Q1 OS=Homo sapiens OX=9606 GN=RECQL PE=1 SV=3	59	189	32	5.41869e+07	6.8535e+07	6.45803e+07	7.39717e+07	8.79983e+07	8.07646e+07	6.4305e+07	7.56697e+07	7.48678e+07	8.91326e+07	8.79983e+07	8.64598e+07	0.0420913	7.16142e+07	8.78636e+07	1.62494e+07
P49458	Signal recognition particle 9 kDa protein OS=Homo sapiens OX=9606 GN=SRP9 PE=1 SV=2	13	6	1	6.08311e+06	8832831	7856915	8646201	13007056	11349322	7.21898e+06	9.75236e+06	9.1085e+06	1.04183e+07	13007056	1.21496e+07	0.0423183	8.69328e+06	1.18583e+07	3.16504e+06
Q6QNY0	Biogenesis of lysosome-related organelles complex 1 subunit 3 OS=Homo sapiens OX=9606 GN=BLOC1S3 PE=1 SV=1	19	6	3	1.56067e+06	1.60265e+06	1.52673e+06	1.67947e+06	1.9224e+06	1.76841e+06	1.85209e+06	1.7695e+06	1.76993e+06	2.02369e+06	1.9224e+06	1.89312e+06	0.0423479	1.79717e+06	1.9464e+06	149228
Q5VUG0	Scm-like with four MBT domains protein 2 OS=Homo sapiens OX=9606 GN=SFMBT2 PE=1 SV=1	1	1	1	364117	346304	334756	408223	512662	411634	432107	382355	388081	491890	512662	440661	0.0426724	400848	481738	80889.7
O95273	Cyclin-D1-binding protein 1 OS=Homo sapiens OX=9606 GN=CCNDBP1 PE=1 SV=2	3	2	1	364500	235408	367015	636256	513333	682778	432562	259915	425479	766661	513333	730925	0.0429558	372652	670306	297654
P24468	COUP transcription factor 2 OS=Homo sapiens OX=9606 GN=NR2F2 PE=1 SV=1	2	1	1	2722961	3.22562e+06	3.81751e+06	4267386	5485036	4303979	3.23141e+06	3.56142e+06	4.42562e+06	5.14201e+06	5485036	4.60748e+06	0.043032	3.73948e+06	5.07817e+06	1.33869e+06
Q9Y2T2	AP-3 complex subunit mu-1 OS=Homo sapiens OX=9606 GN=AP3M1 PE=1 SV=1	41	38	12	10608131	1.21791e+07	1.27978e+07	1.25281e+07	1.75911e+07	1.61679e+07	1.2589e+07	1.3447e+07	1.48364e+07	1.50958e+07	1.75911e+07	1.7308e+07	0.0430671	1.36241e+07	1.6665e+07	3.04082e+06
Q9Y5J6	Mitochondrial import inner membrane translocase subunit Tim10 B OS=Homo sapiens OX=9606 GN=TIMM10B PE=1 SV=1	38	15	3	1.12586e+06	1.08291e+06	1.10371e+06	2.26022e+06	1.93169e+06	2.09065e+06	1.33609e+06	1.19564e+06	1.27953e+06	2.72346e+06	1.93169e+06	2.23808e+06	0.04313	1.27042e+06	2.29774e+06	1.02732e+06
P78316	Nucleolar protein 14 OS=Homo sapiens OX=9606 GN=NOP14 PE=1 SV=3	7	19	5	2.85497e+06	3.01847e+06	3.2733e+06	3.96143e+06	4.06354e+06	3.88781e+06	3.38806e+06	3.3327e+06	3.79472e+06	4.77334e+06	4.06354e+06	4.16197e+06	0.0434959	3.50516e+06	4.33295e+06	827786
Q00653	Nuclear factor NF-kappa-B p100 subunit OS=Homo sapiens OX=9606 GN=NFKB2 PE=1 SV=4	26	70	16	1.38707e+07	1.58796e+07	1.69576e+07	1.91498e+07	3.14867e+07	26662402	1.64607e+07	1.75328e+07	1.96588e+07	2.30747e+07	3.14867e+07	2.85425e+07	0.0437537	1.78841e+07	2.77013e+07	9.81721e+06
O60506	Heterogeneous nuclear ribonucleoprotein Q OS=Homo sapiens OX=9606 GN=SYNCRIP PE=1 SV=2	51	229	21	2.4682e+08	2.71491e+08	2.56612e+08	2.63927e+08	3.05632e+08	2.99592e+08	2.92908e+08	2.99755e+08	2.97489e+08	3.1802e+08	3.05632e+08	3.20718e+08	0.0437677	2.96717e+08	3.1479e+08	1.80725e+07
Q9BZF9	Uveal autoantigen with coiled-coil domains and ankyrin repeats OS=Homo sapiens OX=9606 GN=UACA PE=1 SV=2	1	6	1	319094	418323	307412	448358	497204	499605	378677	461872	356382	540252	497204	534835	0.0440912	398977	524097	125120
Q9BSH5	Haloacid dehalogenase-like hydrolase domain-containing protein 3 OS=Homo sapiens OX=9606 GN=HDHD3 PE=1 SV=1	29	11	4	507198	354022	372543	521759	720519	764944	601906	390877	431887	628696	720519	818885	0.0444986	474890	722700	247810
Q5FWF5	N-acetyltransferase ESCO1 OS=Homo sapiens OX=9606 GN=ESCO1 PE=1 SV=3	1	2	1	457874	559688	512997	544892	689391	619429	543372	617954	594716	656570	689391	663109	0.0445913	585347	669690	84343.2
Q9H1Y0	Autophagy protein 5 OS=Homo sapiens OX=9606 GN=ATG5 PE=1 SV=2	25	14	5	2.48605e+06	3.21475e+06	2.64556e+06	3.25802e+06	3.94056e+06	3.78845e+06	2.95026e+06	3.54942e+06	3.06699e+06	3.92576e+06	3.94056e+06	4.0556e+06	0.0446753	3.18889e+06	3.97397e+06	785083
P08397	Porphobilinogen deaminase OS=Homo sapiens OX=9606 GN=HMBS PE=1 SV=2	45	53	10	2.41322e+07	2.53143e+07	2.10475e+07	2.52775e+07	3.18408e+07	3.10346e+07	2.86383e+07	2.79497e+07	2.44003e+07	3.04583e+07	3.18408e+07	3.3223e+07	0.0448842	2.69961e+07	3.18407e+07	4.84458e+06
P23634	Plasma membrane calcium-transporting ATPase 4 OS=Homo sapiens OX=9606 GN=ATP2B4 PE=1 SV=2	13	49	3	867104	1.17513e+06	1.03777e+06	1.24225e+06	1.44291e+06	1434047	1.02902e+06	1.29746e+06	1.20308e+06	1.49685e+06	1.44291e+06	1.53517e+06	0.0451481	1.17652e+06	1.49164e+06	315124
Q96RP9	Elongation factor G, mitochondrial OS=Homo sapiens OX=9606 GN=GFM1 PE=1 SV=2	51	132	28	6.76325e+07	9.68337e+07	6.45697e+07	1.11841e+08	1.2039e+08	1.09226e+08	8.02613e+07	1.06914e+08	7.48554e+07	1.34764e+08	1.2039e+08	1.16928e+08	0.0453385	8.73437e+07	1.24028e+08	3.66838e+07
P05423	DNA-directed RNA polymerase III subunit RPC4 OS=Homo sapiens OX=9606 GN=POLR3D PE=1 SV=2	10	5	3	285346	507048	357252	478502	788499	678127	338628	559834	414161	576573	788499	725946	0.0454696	437541	697006	259465
Q9H267	Vacuolar protein sorting-associated protein 33B OS=Homo sapiens OX=9606 GN=VPS33B PE=1 SV=2	15	24	6	2.8937e+06	2.8161e+06	2.2892e+06	3.26086e+06	4650372	5.0669e+06	3.43403e+06	3.10927e+06	2.65386e+06	3.92919e+06	4650372	5.42419e+06	0.045683	3.06572e+06	4.66792e+06	1.6022e+06
O60551	Glycylpeptide N-tetradecanoyltransferase 2 OS=Homo sapiens OX=9606 GN=NMT2 PE=1 SV=1	14	15	2	150405	172762		176947	226036	193261	178489	190747		213213	226036	206889	0.0462513	184618	215380	30761.4
Q9UKL0	REST corepressor 1 OS=Homo sapiens OX=9606 GN=RCOR1 PE=1 SV=2	21	23	4	2.10949e+06	2.16041e+06	1.62712e+06	2.28417e+06	3.19797e+06	2.70619e+06	2.50339e+06	2.38532e+06	1.88631e+06	2.75233e+06	3.19797e+06	2.89702e+06	0.046259	2.25834e+06	2.94911e+06	690766
Q8NI60	Atypical kinase COQ8A, mitochondrial OS=Homo sapiens OX=9606 GN=COQ8A PE=1 SV=1	11	18	5	1.45194e+06	1.44951e+06	1.62812e+06	1.84646e+06	2.235e+06	1.7906e+06	1.72306e+06	1.60041e+06	1.88747e+06	2.2249e+06	2.235e+06	1.91687e+06	0.0462792	1.73698e+06	2.12559e+06	388611
Q9NVE7	Pantothenate kinase 4 OS=Homo sapiens OX=9606 GN=PANK4 PE=1 SV=1	8	17	4	1.76065e+06	1.63763e+06	1.40409e+06	2.04449e+06	2.41019e+06	2.26046e+06	2.08941e+06	1.80812e+06	1.62776e+06	2.46352e+06	2.41019e+06	2.41985e+06	0.0463516	1.84176e+06	2.43119e+06	589425
O95084	Serine protease 23 OS=Homo sapiens OX=9606 GN=PRSS23 PE=1 SV=1	3	1	1	180855	180325	163246	332998	479057	298598	214626	199098	189251	401247	479057	319654	0.0463895	200991	399986	198995
O95071	E3 ubiquitin-protein ligase UBR5 OS=Homo sapiens OX=9606 GN=UBR5 PE=1 SV=2	18	106	32	1.35197e+07	1.56433e+07	1.40523e+07	1.55515e+07	2.17393e+07	1.81775e+07	1.60441e+07	1.72719e+07	1.62908e+07	1.87388e+07	2.17393e+07	1.94593e+07	0.0468526	1.65356e+07	1.99792e+07	3.44354e+06
O15091	Mitochondrial ribonuclease P catalytic subunit OS=Homo sapiens OX=9606 GN=KIAA0391 PE=1 SV=2	7	11	3	700333	913862	770562	1.10712e+06	1.95314e+06	1.80065e+06	831104	1.009e+06	893310	1.33403e+06	1.95314e+06	1.92763e+06	0.0473361	911137	1.73827e+06	827128
P78383	Solute carrier family 35 member B1 OS=Homo sapiens OX=9606 GN=SLC35B1 PE=1 SV=1	8	8	2	450619	751918	154393	1.2588e+06	1.00111e+06	1.05124e+06	534762	830195	178988	1.51679e+06	1.00111e+06	1.12537e+06	0.0475652	514648	1.21442e+06	699776
O43464	Serine protease HTRA2, mitochondrial OS=Homo sapiens OX=9606 GN=HTRA2 PE=1 SV=2	24	24	6	4.25054e+06	5.50922e+06	4.27544e+06	5.52232e+06	7.25597e+06	5.80509e+06	5.04423e+06	6.08275e+06	4.95651e+06	6.65415e+06	7.25597e+06	6.21444e+06	0.0477009	5.36116e+06	6.70819e+06	1.34703e+06
O14950	Myosin regulatory light chain 12B OS=Homo sapiens OX=9606 GN=MYL12B PE=1 SV=2	63	61	10	4.30234e+07	5.66348e+07	4.58476e+07	6.06131e+07	6.26078e+07	6.81884e+07	5.10571e+07	6.25307e+07	5.3151e+07	7.30361e+07	6.26078e+07	7.29968e+07	0.0477064	5.55796e+07	6.95469e+07	1.39673e+07
Q6PD74	Alpha- and gamma-adaptin-binding protein p34 OS=Homo sapiens OX=9606 GN=AAGAB PE=1 SV=1	4	4	1		186570	110835	364696	410966	256726		205992	128491	439443	410966	274829	0.0477398	167241	375079	207838
Q27J81	Inverted formin-2 OS=Homo sapiens OX=9606 GN=INF2 PE=1 SV=2	27	85	22	1.22676e+07	1.45168e+07	1.26624e+07	1.41772e+07	1.64882e+07	1.5898e+07	1.45582e+07	1.60281e+07	1.46794e+07	1.70829e+07	1.64882e+07	1.70191e+07	0.0486609	1.50886e+07	1.68634e+07	1.77481e+06
Q09028	Histone-binding protein RBBP4 OS=Homo sapiens OX=9606 GN=RBBP4 PE=1 SV=3	73	120	13	1.2007e+08	1.4444e+08	1.45754e+08	1.43593e+08	1.94311e+08	1.88988e+08	1.4249e+08	1.59477e+08	1.68972e+08	1.73023e+08	1.94311e+08	2.02315e+08	0.0487601	1.5698e+08	1.89883e+08	3.29032e+07
Q9UBY9	Heat shock protein beta-7 OS=Homo sapiens OX=9606 GN=HSPB7 PE=1 SV=1	16	3	2	190381	358186	146098	362222	670404	735387	225930	395474	169371	436461	670404	787244	0.0490054	263592	631370	367778
Q9UKJ3	G patch domain-containing protein 8 OS=Homo sapiens OX=9606 GN=GPATCH8 PE=1 SV=2	7	14	6	1.17961e+06	723825	697088	1.27674e+06	1.73577e+06	1.76505e+06	1.39987e+06	799178	808132	1.53842e+06	1.73577e+06	1.88951e+06	0.0490644	1.00239e+06	1.72123e+06	718841
Q9Y3C6	Peptidyl-prolyl cis-trans isomerase-like 1 OS=Homo sapiens OX=9606 GN=PPIL1 PE=1 SV=1	33	17	5	6.34539e+06	5.98082e+06	6.42841e+06	7.00024e+06	8.47411e+06	7.95007e+06	7.53024e+06	6.60345e+06	7.45244e+06	8.43498e+06	8.47411e+06	8.51067e+06	0.0492416	7.19537e+06	8.47325e+06	1.27788e+06
Q06587	E3 ubiquitin-protein ligase RING1 OS=Homo sapiens OX=9606 GN=RING1 PE=1 SV=2	18	20	3	3.67631e+06	3.44155e+06	3.37786e+06	3.81484e+06	4.77262e+06	4.41261e+06	4.36278e+06	3.79983e+06	3.91594e+06	4.59672e+06	4.77262e+06	4.72377e+06	0.0493386	4.02619e+06	4.6977e+06	671516
O15226	NF-kappa-B-repressing factor OS=Homo sapiens OX=9606 GN=NKRF PE=1 SV=2	19	20	9	2.24517e+06	2.51979e+06	2.22054e+06	4.05559e+06	4.54795e+06	3.33332e+06	2.66441e+06	2.7821e+06	2.57426e+06	4.8868e+06	4.54795e+06	3.56837e+06	0.0493474	2.67359e+06	4.33438e+06	1.66078e+06
Q9HC16	DNA dC->dU-editing enzyme APOBEC-3G OS=Homo sapiens OX=9606 GN=APOBEC3G PE=1 SV=1	3	5	1	60576544	57200048	58961140	62151892	80064992	70513552	7.18878e+07	6.31548e+07	6.83535e+07	7.48903e+07	80064992	7.54859e+07	0.0493806	6.77987e+07	7.68137e+07	9.01503e+06
P78406	mRNA export factor OS=Homo sapiens OX=9606 GN=RAE1 PE=1 SV=1	44	70	11	2.09904e+07	2.30201e+07	2.01702e+07	2.24563e+07	2.69308e+07	2.5516e+07	2.49098e+07	2.54166e+07	2.33833e+07	2.70588e+07	2.69308e+07	2.73153e+07	0.0494123	2.45699e+07	2.71016e+07	2.53174e+06
Q15345	Leucine-rich repeat-containing protein 41 OS=Homo sapiens OX=9606 GN=LRRC41 PE=1 SV=3	4	8	2	635301	749759	672285	770348	879370	783573	753929	827811	779378	928235	879370	838828	0.0495235	787039	882144	95104.9
Q05048	Cleavage stimulation factor subunit 1 OS=Homo sapiens OX=9606 GN=CSTF1 PE=1 SV=1	54	78	13	1.03599e+07	1.37395e+07	1.17501e+07	1.32348e+07	1.7446e+07	1.55557e+07	1.22944e+07	1.51698e+07	1.36218e+07	1.59473e+07	1.7446e+07	1.66526e+07	0.0495369	1.36953e+07	1.6682e+07	2.98664e+06

## Sheet: Mitotic related
upregulated
Cell Cycle, Mitotic (R-HSA-69278)		GO:0007067			overlap
MCM3		AKAP8			SMC1A
PPP2R2A		ANAPC10			SMC4
MAPK3		ANAPC11			PKMYT1
PSMB3		ANAPC4			NCAPH
PSMB7		ANAPC5
RBBP4		ANLN
SEC13		ATM
SMC1A		AURKA
RAE1		BIRC5
PKMYT1		BRSK1
SMC4		BUB1
PHF8		BUB1B
NCAPH		CCNA2
NCAPG		CD28
NUF2		CDC16
ESCO1		CDC23
CHMP4B		CDC25B
RAD1		CDC25C
		CDC27
		CDK13
		CDCA5
		CDKN2B
		CENPE
		CETN1
		CHFR
		CHMP1A
		CIT
		CLIP1
		DCTN2
		DCTN3
		DDX11
		EGF
		EPGN
		EREG
		ESPL1
		GML
		KIF11
		KIF15
		KIF22
		KIF25
		KIF2C
		KNTC1
		MAD2L1
		MAD2L2
		NBN
		NCAPH
		NDC80
		NEK2
		NEK6
		NOLC1
		NPM2
		NUMA1
		NUSAP1
		PAM
		PBRM1
		PCBP4
		PDS5B
		PIN1
		PKMYT1
		PLK1
		PML
		PPP5C
		PRMT5
		RAD17
		RAN
		RCC1
		RINT1
		SMC1A
		SMC3
		SMC4
		ZNRD2
		SUGT1
		TARDBP
		TGFA
		TGFB1
		TPX2
		TRIAP1
		TTK
		TTN
		UBE2C
		ZW10
		ZWINT
